# Supplementary material for: Transcriptome Analysis of Thermal Parthenogenesis of the Domesticated Silkworm
Source: PLoS One. 2015 Aug 14;10(8):e0135215. doi: 10.1371/journal.pone.0135215 (PMC4537240; doi:10.1371/journal.pone.0135215)
Supplement: S2 Table — (XLS) [file pone.0135215.s002.xls]

Gene_id	readcount_PLUI_egg	readcount_ALUI_egg	log2.Fold_change.	pvalue	qvalue	Blast swiss prot
BGIBMGA000063	2.25565039336123	66.3707399218316	-4.8789	3.6321e-17	3.5348e-15	sp|Q05652|KPEL_DROME Serine/threonine-protein kinase pelle OS=Drosophila melanogaster GN=pll PE=1 SV=1//8.07978e-69
BGIBMGA000087	94.6709738625433	44.7265441293383	1.0818	3.4604e-05	0.00069638	-//-
BGIBMGA000114	29.8541963827221	67.4493543300954	-1.1759	7.0581e-05	0.0012892	sp|Q3TJZ6|FA98A_MOUSE Protein FAM98A OS=Mus musculus GN=Fam98a PE=2 SV=1//3.8145e-10
BGIBMGA000120	160.482891221789	72.0514424720209	1.1553	1.22e-08	5.1516e-07	sp|Q9W552|VPS26_DROME Vacuolar protein sorting-associated protein 26 OS=Drosophila melanogaster GN=Vps26 PE=2 SV=1//0
BGIBMGA000121	157.099415631747	45.7332509103845	1.7804	3.3116e-15	2.7501e-13	sp|Q54IA4|PIGM_DICDI GPI mannosyltransferase 1 OS=Dictyostelium discoideum GN=pigm PE=3 SV=1//1.11996e-80
BGIBMGA000153	0	42.6412229400283	-6.7431	1.5519e-11	8.8274e-10	-//-
BGIBMGA000217	66.1436306523866	19.8465051120537	1.7367	5.1117e-07	1.6121e-05	sp|Q17QI8|RHOV_BOVIN Rho-related GTP-binding protein RhoV OS=Bos taurus GN=Rhov PE=2 SV=1//7.40868e-07
BGIBMGA000228	0	14.5972483251699	-4.6116	9.1201e-05	0.001623	-//-
BGIBMGA000236	181.314486031066	19.1993364670954	3.2394	1.5916e-33	3.3605e-31	sp|Q5RBD5|IVD_PONAB Isovaleryl-CoA dehydrogenase, mitochondrial OS=Pongo abelii GN=IVD PE=2 SV=1//2.43105e-08
BGIBMGA000305	31.048364238031	74.7120246790715	-1.2668	9.5637e-06	0.00022021	sp|Q9W440|THEM6_DROME UPF0670 protein THEM6 homolog OS=Drosophila melanogaster GN=CG4666 PE=2 SV=1//1.91746e-21
BGIBMGA000347	0	24.5924085084143	-4.6272	3.7328e-07	1.2141e-05	sp|P52302|MBN_DROME Protein lethal(3)malignant blood neoplasm 1 OS=Drosophila melanogaster GN=l(3)mbn PE=2 SV=2//6.45543e-11
BGIBMGA000397	18.5096017572877	50.4791543067452	-1.4474	5.9195e-05	0.0011089	sp|O14908|GIPC1_HUMAN PDZ domain-containing protein GIPC1 OS=Homo sapiens GN=GIPC1 PE=1 SV=2//1.02766e-80
BGIBMGA000424	72.9105818324703	34.2280305555708	1.0909	0.00025236	0.0039492	sp|Q1HRV8|ELVL1_AEDAE Elongation of very long chain fatty acids protein AAEL008004 OS=Aedes aegypti GN=AAEL008004 PE=2 SV=2//5.26242e-71
BGIBMGA000452	57.1210290789417	13.2310034080358	2.1101	9.5993e-08	3.4862e-06	sp|Q9VAS7|INX3_DROME Innexin inx3 OS=Drosophila melanogaster GN=inx3 PE=1 SV=1//5.72732e-172
BGIBMGA000529	89.4299038309099	246.427438474666	-1.4623	3.8935e-19	4.2175e-17	sp|Q9JLI3|MMEL1_MOUSE Membrane metallo-endopeptidase-like 1 OS=Mus musculus GN=Mmel1 PE=1 SV=1//2.95624e-13
BGIBMGA000572	8.75723093893183	52.1330297327496	-2.5737	3.4347e-09	1.5559e-07	sp|Q63060|GLPK_RAT Glycerol kinase OS=Rattus norvegicus GN=Gk PE=2 SV=1//1.17142e-08
BGIBMGA000667	3.18444761415703	92.688931483468	-4.8633	2.5075e-23	3.4325e-21	sp|P26739|BXB5_BOMMO Bombyxin B-5 OS=Bombyx mori GN=BBXB5 PE=3 SV=1//7.61506e-10
BGIBMGA000810	43.985182670544	9.99516018324441	2.1377	2.3535e-06	6.3458e-05	-//-
BGIBMGA000851	121.473407948365	56.231764484152	1.1112	1.605e-06	4.4429e-05	sp|Q0P5H7|SYRM_BOVIN Probable arginine--tRNA ligase, mitochondrial OS=Bos taurus GN=RARS2 PE=2 SV=1//6.19699e-23
BGIBMGA000854	50.6857911919994	118.647584909016	-1.227	5.1656e-08	1.9861e-06	sp|Q9VHT4|FUCT1_DROME Probable GDP-fucose transporter OS=Drosophila melanogaster GN=Gfr PE=2 SV=1//9.56354e-20
BGIBMGA000888	4.31227281083764	22.0756415557988	-2.3559	0.00025234	0.0039492	sp|G5EBF1|SAX3_CAEEL Protein sax-3 OS=Caenorhabditis elegans GN=sax-3 PE=2 SV=1//1.7415e-07
BGIBMGA000893	34.4318398280729	5.5368872957541	2.6366	2.1459e-06	5.8111e-05	sp|Q9W391|KPBA_DROME Probable phosphorylase b kinase regulatory subunit alpha OS=Drosophila melanogaster GN=CG7766 PE=1 SV=2//5.60839e-10
BGIBMGA000966	32.1098467760834	0	5.1022	6.0995e-09	2.6921e-07	sp|P70389|ALS_MOUSE Insulin-like growth factor-binding protein complex acid labile subunit OS=Mus musculus GN=Igfals PE=2 SV=1//2.66943e-10
BGIBMGA000971	137.926387288176	51.6296763422265	1.4176	4.7316e-10	2.3114e-08	sp|Q9CQT5|POMP_MOUSE Proteasome maturation protein OS=Mus musculus GN=Pomp PE=2 SV=1//3.19218e-09
BGIBMGA000973	76.75845603291	36.457166999316	1.0741	0.00021041	0.0033647	sp|P08630|BTKL_DROME Tyrosine-protein kinase Btk29A OS=Drosophila melanogaster GN=Btk29A PE=2 SV=2//3.97185e-18
BGIBMGA000974	97.0593095731611	38.1110424253204	1.3487	5.0767e-07	1.6051e-05	sp|P08630|BTKL_DROME Tyrosine-protein kinase Btk29A OS=Drosophila melanogaster GN=Btk29A PE=2 SV=2//6.35397e-10
BGIBMGA001018	48.8281967504078	106.92664167255	-1.1308	1.2001e-06	3.4288e-05	sp|Q8IUS5|EPHX4_HUMAN Epoxide hydrolase 4 OS=Homo sapiens GN=EPHX4 PE=2 SV=2//1.68639e-11
BGIBMGA001069	59.5757074481877	24.9519466445022	1.2556	0.00020219	0.0032584	sp|P10076|ZFP26_MOUSE Zinc finger protein 26 OS=Mus musculus GN=Zfp26 PE=2 SV=2//7.76215e-06
BGIBMGA001129	33.237671972764	7.76602373949926	2.0976	5.0531e-05	0.00096543	sp|P48984|TEAD4_CHICK Transcriptional enhancer factor TEF-3 OS=Gallus gallus GN=TEAD4 PE=2 SV=1//1.09958e-23
BGIBMGA001146	147.74510076516	22.9385330824098	2.6873	3.3768e-23	4.5722e-21	sp|Q7RTX9|MOT14_HUMAN Monocarboxylate transporter 14 OS=Homo sapiens GN=SLC16A14 PE=2 SV=1//5.26889e-08
BGIBMGA001160	12.0080212117171	93.4799153828614	-2.9607	1.9325e-17	1.9496e-15	sp|Q9VYA0|NADE_DROME Probable glutamine-dependent NAD(+) synthetase OS=Drosophila melanogaster GN=CG9940 PE=1 SV=1//0
BGIBMGA001170	0	16.1792161239568	-4.4706	4.254e-05	0.00083191	-//-
BGIBMGA001201	2.85273432101567	34.2999381827884	-3.5878	2.349e-08	9.6571e-07	sp|P14318|MP20_DROME Muscle-specific protein 20 OS=Drosophila melanogaster GN=Mp20 PE=2 SV=2//3.39617e-104
BGIBMGA001202	3.84787420043974	35.3066449638346	-3.1978	6.3386e-08	2.3855e-06	sp|Q24400|MLP2_DROME Muscle LIM protein Mlp84B OS=Drosophila melanogaster GN=Mlp84B PE=1 SV=1//0
BGIBMGA001204	63.0918683554861	8.91654577498063	2.8229	2.811e-11	1.5426e-09	sp|Q9YH16|LMO3_XENLA LIM domain only protein 3 OS=Xenopus laevis GN=lmo3 PE=2 SV=1//2.94582e-61
BGIBMGA001291	46.0418050880204	14.0938949346468	1.7079	3.4787e-05	0.00069864	sp|P22304|IDS_HUMAN Iduronate 2-sulfatase OS=Homo sapiens GN=IDS PE=1 SV=1//1.11014e-142
BGIBMGA001293	7.03232181459677	63.6382500875633	-3.1778	4.4211e-13	3.0095e-11	sp|Q3UGF1|WDR19_MOUSE WD repeat-containing protein 19 OS=Mus musculus GN=Wdr19 PE=1 SV=1//3.20632e-128
BGIBMGA001294	9.95139879424071	119.798106944498	-3.5896	1.6629e-25	2.5739e-23	sp|Q8NEZ3|WDR19_HUMAN WD repeat-containing protein 19 OS=Homo sapiens GN=WDR19 PE=1 SV=2//6.39559e-128
BGIBMGA001332	47.169630284701	10.6423288282027	2.148	9.4125e-07	2.8051e-05	sp|Q68CL5|TPGS2_HUMAN Tubulin polyglutamylase complex subunit 2 OS=Homo sapiens GN=TPGS2 PE=2 SV=2//9.28584e-11
BGIBMGA001343	84.0561484820199	37.5357814075797	1.1631	3.3856e-05	0.00068465	sp|Q7PRH1|AKTIP_ANOGA Protein crossbronx homolog OS=Anopheles gambiae GN=AGAP010478 PE=3 SV=3//5.64062e-57
BGIBMGA001347	1.92393710021987	29.6978500408629	-3.9482	8.0006e-08	2.9399e-06	sp|P04148|SI25_BOMMO Fibrohexamerin OS=Bombyx mori GN=P25 PE=1 SV=1//8.08858e-51
BGIBMGA001356	40.7343923977587	9.85134492880924	2.0479	1.0018e-05	0.00022829	-//-
BGIBMGA001364	132.220918646145	376.148797975191	-1.5084	1.3941e-29	2.4809e-27	sp|Q5ZLD7|VPS53_CHICK Vacuolar protein sorting-associated protein 53 homolog OS=Gallus gallus GN=VPS53 PE=2 SV=1//0
BGIBMGA001365	24.2150703993191	65.0044950046975	-1.4246	6.6363e-06	0.00015898	sp|Q6WV20|GALT1_DROME Polypeptide N-acetylgalactosaminyltransferase 1 OS=Drosophila melanogaster GN=GalNAc-T1 PE=2 SV=2//5.65444e-48
BGIBMGA001375	42.2602735462089	87.655397578237	-1.0525	3.2249e-05	0.0006575	sp|Q00969|ATF2_RAT Cyclic AMP-dependent transcription factor ATF-2 OS=Rattus norvegicus GN=Atf2 PE=2 SV=2//4.71616e-27
BGIBMGA001622	27.5985459893609	98.0100958975693	-1.8283	4.5469e-11	2.4309e-09	-//-
BGIBMGA001648	64.286036210795	21.6441957924933	1.5705	4.2618e-06	0.0001066	sp|Q9V9S8|HEMH_DROME Ferrochelatase, mitochondrial OS=Drosophila melanogaster GN=Fech PE=2 SV=1//1.42805e-06
BGIBMGA001676	15.9222380707851	1.07861440826379	3.8838	0.00012264	0.0020986	-//-
BGIBMGA001684	0	39.3334720880194	-5.7522	5.1975e-11	2.7669e-09	sp|Q02386|ZNF45_HUMAN Zinc finger protein 45 OS=Homo sapiens GN=ZNF45 PE=2 SV=2//4.78059e-83
BGIBMGA001699	96.7275962800197	45.3737127742966	1.0921	2.4524e-05	0.00051343	sp|P46060|RAGP1_HUMAN Ran GTPase-activating protein 1 OS=Homo sapiens GN=RANGAP1 PE=1 SV=1//5.12127e-08
BGIBMGA001703	1.19416785530889	22.2913644374516	-4.2224	2.1433e-06	5.8111e-05	-//-
BGIBMGA001709	316.587166974111	112.751159477174	1.4895	1.0924e-22	1.4632e-20	-//-
BGIBMGA001712	44.5159239395701	100.239232341314	-1.1711	1.3668e-06	3.852e-05	sp|Q86VD7|S2542_HUMAN Mitochondrial coenzyme A transporter SLC25A42 OS=Homo sapiens GN=SLC25A42 PE=1 SV=2//3.69411e-08
BGIBMGA001830	83.0610086025958	2.08532118930999	5.3158	5.9434e-21	6.9193e-19	sp|Q6PAQ4|REXO4_MOUSE RNA exonuclease 4 OS=Mus musculus GN=Rexo4 PE=2 SV=2//4.6407e-25
BGIBMGA001883	95.7987990592239	22.4351796918867	2.0942	6.2393e-12	3.7547e-10	-//-
BGIBMGA001884	173.08799636116	51.3420458333562	1.7533	2.8416e-16	2.6028e-14	sp|Q9Y493|ZAN_HUMAN Zonadhesin OS=Homo sapiens GN=ZAN PE=2 SV=4//3.53864e-06
BGIBMGA001919	106.347281781119	39.405379715237	1.4323	3.5373e-08	1.39e-06	-//-
BGIBMGA002043	42.0612455703241	207.59731977717	-2.3032	1.6221e-28	2.6943e-26	sp|P91119|PDE5_CAEEL Probable 3&apos;,5&apos;-cyclic phosphodiesterase pde-5 OS=Caenorhabditis elegans GN=pde-5 PE=2 SV=3//7.12349e-15
BGIBMGA002111	36.3557769282927	0	8.9818	2.4553e-08	9.9627e-07	sp|Q8TC29|ENKUR_HUMAN Enkurin OS=Homo sapiens GN=ENKUR PE=2 SV=1//8.54712e-26
BGIBMGA002138	0	27.1091754610298	-5.7607	5.0286e-08	1.9454e-06	sp|P0C6B8|SVEP1_RAT Sushi, von Willebrand factor type A, EGF and pentraxin domain-containing protein 1 OS=Rattus norvegicus GN=Svep1 PE=1 SV=1//1.28926e-08
BGIBMGA002211	177.864667782396	13.3029110352534	3.741	8.5915e-37	1.9819e-34	sp|Q93112|GST1C_ANOGA Glutathione S-transferase 1, isoform C OS=Anopheles gambiae GN=GstD1 PE=1 SV=2//7.10345e-11
BGIBMGA002222	60.7035326448684	291.441613112875	-2.2634	1.3854e-38	3.3187e-36	sp|P42860|GSTT1_LUCCU Glutathione S-transferase 1-1 OS=Lucilia cuprina GN=GST1 PE=1 SV=2//3.40449e-77
BGIBMGA002259	3.84787420043974	27.8282517332057	-2.8544	5.2367e-06	0.00012741	sp|Q1HPS0|MLR_BOMMO Myosin regulatory light chain 2 OS=Bombyx mori PE=1 SV=1//9.90422e-14
BGIBMGA002307	0	27.6844364787705	-7.12	7.7564e-08	2.8756e-06	sp|Q964T1|CP4CU_BLAGE Cytochrome P450 4c21 OS=Blattella germanica GN=CYP4C21 PE=2 SV=1//1.46588e-58
BGIBMGA002349	72.114469928931	30.7045568219091	1.2318	5.6797e-05	0.0010734	sp|Q7T3H9|HYI_DANRE Putative hydroxypyruvate isomerase OS=Danio rerio GN=hyi PE=2 SV=2//2.7767e-07
BGIBMGA002475	0	14.5972483251699	-3.9742	0.00016302	0.0026827	sp|O15072|ATS3_HUMAN A disintegrin and metalloproteinase with thrombospondin motifs 3 OS=Homo sapiens GN=ADAMTS3 PE=2 SV=4//1.91673e-14
BGIBMGA002527	71.7164139771614	6.0402406862772	3.5696	2.6804e-15	2.2561e-13	sp|Q10714|ACE_DROME Angiotensin-converting enzyme OS=Drosophila melanogaster GN=Ance PE=1 SV=3//0
BGIBMGA002577	4.37861546946591	34.4437534372235	-2.9757	2.3335e-07	7.964e-06	sp|Q7KML2|ACOX1_DROME Probable peroxisomal acyl-coenzyme A oxidase 1 OS=Drosophila melanogaster GN=CG5009 PE=1 SV=1//6.72108e-08
BGIBMGA002578	5.24107003163344	54.2183509220596	-3.3708	7.2265e-12	4.3072e-10	sp|Q7KML2|ACOX1_DROME Probable peroxisomal acyl-coenzyme A oxidase 1 OS=Drosophila melanogaster GN=CG5009 PE=1 SV=1//8.98924e-18
BGIBMGA002602	0	26.3181915616364	-5.6319	7.9019e-08	2.9209e-06	-//-
BGIBMGA002620	63.9543229176537	169.77390786072	-1.4085	5.1835e-13	3.453e-11	sp|O08623|SQSTM_RAT Sequestosome-1 OS=Rattus norvegicus GN=Sqstm1 PE=1 SV=1//1.05372e-11
BGIBMGA002669	0	26.1743763072012	-8.624	1.1059e-06	3.2114e-05	sp|P11153|LIPL_CAVPO Lipoprotein lipase OS=Cavia porcellus GN=LPL PE=2 SV=1//1.55177e-13
BGIBMGA002671	53.0741269026171	147.051097659963	-1.4702	4.1282e-12	2.5712e-10	sp|Q15024|EXOS7_HUMAN Exosome complex component RRP42 OS=Homo sapiens GN=EXOSC7 PE=1 SV=3//5.54153e-97
BGIBMGA002682	19.5047416367118	2.44485932539791	2.996	0.00013648	0.0022975	sp|O27190|PPSA_METTH Probable phosphoenolpyruvate synthase OS=Methanothermobacter thermautotrophicus (strain ATCC 29096 / DSM 1053 / JCM 10044 / NBRC 100330 / Delta H) GN=ppsA PE=3 SV=1//1.92264e-32
BGIBMGA002690	0	17.7611839227437	-5.1507	1.1474e-05	0.00025754	-//-
BGIBMGA002745	0	14.9567864612578	-7.8166	0.00012265	0.0020986	-//-
BGIBMGA002769	77.6209105950776	33.3651390289598	1.2181	3.4951e-05	0.00069997	sp|Q29HZ1|LANC3_DROPS LanC-like protein 3 homolog OS=Drosophila pseudoobscura pseudoobscura GN=GA15215 PE=3 SV=1//1.34351e-112
BGIBMGA002773	173.154339019788	70.7571051821043	1.2911	9.159e-11	4.7738e-09	sp|P22464|ANXB9_DROME Annexin-B9 OS=Drosophila melanogaster GN=AnnIX PE=2 SV=2//1.82955e-17
BGIBMGA002778	35.8913783178948	9.20417628385097	1.9633	5.5683e-05	0.0010543	sp|Q8R2J9|RA51C_CRIGR DNA repair protein RAD51 homolog 3 OS=Cricetulus griseus GN=RAD51C PE=2 SV=1//4.65342e-08
BGIBMGA002799	17.5808045364919	64.4292339869568	-1.8737	5.7553e-08	2.1925e-06	-//-
BGIBMGA002847	3.98055951769629	23.2261635912802	-2.5447	8.85e-05	0.0015772	-//-
BGIBMGA002857	3.31713293141357	23.5857017273681	-2.8299	2.9718e-05	0.00061495	sp|Q0VCH8|TMM65_BOVIN Transmembrane protein 65 OS=Bos taurus GN=TMEM65 PE=2 SV=1//1.19339e-32
BGIBMGA002886	24.4804410338322	115.627464565878	-2.2398	4.2478e-16	3.8069e-14	sp|P21158|CSGA_MYXXA C-factor OS=Myxococcus xanthus GN=csgA PE=1 SV=1//1.28223e-38
BGIBMGA002905	1.65856646570679	19.1274288398778	-3.5276	3.4173e-05	0.00068883	sp|P0C8L7|ACBP_HYPDU Putative acyl-CoA-binding protein OS=Hypsibius dujardini PE=3 SV=1//5.17113e-23
BGIBMGA002939	23.219930519895	3.95491949696721	2.5536	0.00013221	0.0022317	sp|Q8VCC1|PGDH_MOUSE 15-hydroxyprostaglandin dehydrogenase [NAD(+)] OS=Mus musculus GN=Hpgd PE=2 SV=1//1.64998e-30
BGIBMGA003039	61.831357841549	15.2444169701282	2.0201	6.9498e-08	2.5998e-06	sp|Q8BW94|DYH3_MOUSE Dynein heavy chain 3, axonemal OS=Mus musculus GN=Dnah3 PE=1 SV=2//6.37597e-06
BGIBMGA003046	23.7506717889212	0	5.5699	4.7397e-07	1.51e-05	sp|Q28181|CNGB1_BOVIN Cyclic nucleotide-gated cation channel beta-1 OS=Bos taurus GN=CNGB1 PE=1 SV=1//2.24948e-10
BGIBMGA003241	0	16.4668466328271	-7.9554	6.2336e-05	0.0011607	-//-
BGIBMGA003242	0	86.2891526611028	-7.4311	6.7016e-21	7.7298e-19	-//-
BGIBMGA003246	1.45953848982197	77.1568840044695	-5.7242	3.7484e-20	4.2066e-18	-//-
BGIBMGA003249	3.11810495552876	188.110352801204	-5.9148	1.0547e-46	2.9859e-44	sp|P0C0U2|CHA2A_LYMDI Chorion class A protein Ld2/Ld41 OS=Lymantria dispar PE=2 SV=1//2.3692e-08
BGIBMGA003275	0	17.1140152777854	-4.5516	2.3811e-05	0.00049995	-//-
BGIBMGA003278	66.4090012868997	28.978773768687	1.1964	0.000162	0.0026694	sp|Q3TUF7|YETS2_MOUSE YEATS domain-containing protein 2 OS=Mus musculus GN=Yeats2 PE=2 SV=2//2.33385e-07
BGIBMGA003279	137.528331336407	66.4426475490492	1.0495	1.1482e-06	3.2955e-05	sp|Q9V9E3|PREP_DROME Presequence protease, mitochondrial OS=Drosophila melanogaster GN=CG3107 PE=2 SV=2//8.08911e-67
BGIBMGA003327	22.0257626645861	0	5.4611	1.2636e-06	3.5939e-05	-//-
BGIBMGA003330	2.7863916623874	26.2462839344188	-3.2356	2.7677e-06	7.228e-05	-//-
BGIBMGA003343	111.389323836868	1407.87943329311	-3.6598	1.8595e-284	7.7213e-281	sp|Q5XHX6|TXND2_RAT Thioredoxin domain-containing protein 2 OS=Rattus norvegicus GN=Txndc2 PE=1 SV=2//8.76144e-06
BGIBMGA003380	0	38.0391347981028	-5.9934	1.1182e-10	5.7558e-09	-//-
BGIBMGA003381	2.7863916623874	208.675934185434	-6.2267	2.5401e-51	8.1134e-49	-//-
BGIBMGA003382	0	106.495195909244	-8.3266	1.6655e-23	2.3577e-21	-//-
BGIBMGA003383	1.06148253805234	138.278367139417	-7.0254	2.0702e-33	4.2982e-31	-//-
BGIBMGA003393	139.651296412511	346.019502171022	-1.309	1.5929e-22	2.1109e-20	-//-
BGIBMGA003458	18.3769164400312	1.65387542600447	3.474	7.5486e-05	0.0013648	-//-
BGIBMGA003527	198.696262591673	83.3409399451818	1.2535	1.2193e-11	7.032e-10	sp|Q1LUI2|HDDC2_DANRE HD domain-containing protein 2 OS=Danio rerio GN=hddc2 PE=2 SV=1//3.38472e-08
BGIBMGA003558	0	26.8934525793771	-7.6631	2.1529e-07	7.429e-06	sp|Q9Y5R5|DMRT2_HUMAN Doublesex- and mab-3-related transcription factor 2 OS=Homo sapiens GN=DMRT2 PE=2 SV=2//2.09714e-23
BGIBMGA003646	31.1810495552876	2.73248983426826	3.5124	2.2301e-07	7.6742e-06	sp|Q07954|LRP1_HUMAN Prolow-density lipoprotein receptor-related protein 1 OS=Homo sapiens GN=LRP1 PE=1 SV=2//8.45309e-06
BGIBMGA003712	36.3557769282927	0	6.9818	9.1587e-10	4.338e-08	sp|Q6P656|CO026_HUMAN Uncharacterized protein C15orf26 OS=Homo sapiens GN=C15orf26 PE=2 SV=1//4.07716e-15
BGIBMGA003719	137.329303360522	21.1408424019702	2.6995	8.927e-22	1.0902e-19	-//-
BGIBMGA003742	10.1504267701255	54.9374271942355	-2.4362	3.978e-09	1.7761e-07	sp|Q3ZBG9|PLS2_BOVIN Phospholipid scramblase 2 OS=Bos taurus GN=PLSCR2 PE=2 SV=1//3.33769e-41
BGIBMGA003786	103.096491508334	37.3919661531446	1.4632	3.4308e-08	1.3524e-06	sp|O00305|CACB4_HUMAN Voltage-dependent L-type calcium channel subunit beta-4 OS=Homo sapiens GN=CACNB4 PE=1 SV=2//1.07225e-65
BGIBMGA003804	113.97668752337	6.39977882236513	4.1546	9.1175e-26	1.4561e-23	sp|P41209|CETN1_MOUSE Centrin-1 OS=Mus musculus GN=Cetn1 PE=1 SV=1//5.77942e-06
BGIBMGA003899	24.6131263510887	72.8424263714143	-1.5654	3.3459e-07	1.1026e-05	sp|Q24239|ANGEL_DROME Protein angel OS=Drosophila melanogaster GN=angel PE=1 SV=2//1.05448e-22
BGIBMGA003900	28.593685868785	100.814493359055	-1.8179	2.8659e-11	1.5658e-09	sp|Q5RGT6|ANGE2_DANRE Protein angel homolog 2 OS=Danio rerio GN=angel2 PE=2 SV=1//1.00407e-16
BGIBMGA003911	78.6823931331299	33.6527695378301	1.2253	2.8278e-05	0.00058907	sp|Q10323|IMT3_SCHPO Inositol phosphoceramide mannosyltransferase 3 OS=Schizosaccharomyces pombe (strain 972 / ATCC 24843) GN=SPAC17G8.11c PE=1 SV=1//1.96197e-07
BGIBMGA003913	104.622372656784	12.152388999772	3.1059	2.4844e-19	2.7148e-17	-//-
BGIBMGA003940	109.332701419391	27.4687135971177	1.9929	1.1952e-12	7.6353e-11	sp|Q8VCC1|PGDH_MOUSE 15-hydroxyprostaglandin dehydrogenase [NAD(+)] OS=Mus musculus GN=Hpgd PE=2 SV=1//1.32399e-22
BGIBMGA003950	51.083847143769	8.91654577498063	2.5183	1.8634e-08	7.7374e-07	sp|Q9Z2J0|S23A1_MOUSE Solute carrier family 23 member 1 OS=Mus musculus GN=Slc23a1 PE=1 SV=2//6.81501e-10
BGIBMGA003960	1.32685317256543	21.2127500291878	-3.9989	5.2743e-06	0.00012807	sp|Q86WA9|S2611_HUMAN Sodium-independent sulfate anion transporter OS=Homo sapiens GN=SLC26A11 PE=1 SV=2//1.67074e-109
BGIBMGA003996	42.525644180722	1.58196779878689	4.7485	3.6585e-11	1.9644e-09	sp|Q8WSF3|FDL_DROME Probable beta-hexosaminidase fdl OS=Drosophila melanogaster GN=fdl PE=1 SV=1//4.42901e-114
BGIBMGA004013	97.5900508421873	39.7649178513249	1.2952	1.0755e-06	3.1476e-05	sp|P82916|RT17_BOVIN 28S ribosomal protein S17, mitochondrial OS=Bos taurus GN=MRPS17 PE=1 SV=3//3.0292e-06
BGIBMGA004053	39.341196566565	80.8960806197839	-1.04	7.6191e-05	0.0013753	-//-
BGIBMGA004061	1.19416785530889	39.7649178513249	-5.0574	5.6889e-11	3.0156e-09	-//-
BGIBMGA004062	19.9691402471097	1.5100601715693	3.7251	2.2457e-05	0.00047335	sp|A0JPE9|GLPK5_DANRE Putative glycerol kinase 5 OS=Danio rerio GN=gk5 PE=2 SV=1//4.57512e-143
BGIBMGA004103	1.26051051393716	14.8129712068227	-3.5548	0.00025509	0.0039871	sp|P82147|L2EFL_DROME Protein lethal(2)essential for life OS=Drosophila melanogaster GN=l(2)efl PE=1 SV=1//6.55112e-60
BGIBMGA004127	148.209499375558	63.6382500875633	1.2197	1.0353e-08	4.4317e-07	sp|Q5ZLY0|PHAX_CHICK Phosphorylated adapter RNA export protein OS=Gallus gallus GN=PHAX PE=2 SV=1//2.05979e-23
BGIBMGA004157	0	332.716591135769	-9.3781	1.1622e-61	4.9922e-59	sp|O46108|LIP3_DROME Lipase 3 OS=Drosophila melanogaster GN=Lip3 PE=2 SV=1//7.45082e-88
BGIBMGA004208	22.9545598853819	94.4866221639076	-2.0413	3.8178e-12	2.3899e-10	sp|Q9SDL7|HMT1_ARATH Homocysteine S-methyltransferase 1 OS=Arabidopsis thaliana GN=HMT-1 PE=1 SV=1//1.37577e-70
BGIBMGA004250	63.7552949417688	23.5857017273681	1.4346	1.9243e-05	0.00041187	-//-
BGIBMGA004251	166.785443791474	57.3822865196334	1.5393	2.9758e-13	2.0709e-11	sp|P40807|DCOR1_DROME Ornithine decarboxylase 1 OS=Drosophila melanogaster GN=Odc1 PE=1 SV=3//1.09701e-101
BGIBMGA004276	3.2507902727853	23.8014246090209	-2.8722	2.384e-05	0.00049995	sp|P20007|PCKG_DROME Phosphoenolpyruvate carboxykinase [GTP] OS=Drosophila melanogaster GN=Pepck PE=2 SV=2//2.55091e-15
BGIBMGA004277	4.90935673849209	59.8271458450313	-3.6072	1.4732e-13	1.0608e-11	sp|P20007|PCKG_DROME Phosphoenolpyruvate carboxykinase [GTP] OS=Drosophila melanogaster GN=Pepck PE=2 SV=2//6.10585e-07
BGIBMGA004304	21.8930773473296	54.6497966853651	-1.3197	9.4598e-05	0.0016763	-//-
BGIBMGA004307	76.9574840087949	37.5357814075797	1.0358	0.0003207	0.0048838	sp|Q6DH42|ENY2_DANRE Enhancer of yellow 2 transcription factor homolog OS=Danio rerio GN=eny2 PE=2 SV=1//6.77964e-11
BGIBMGA004340	43.255413425633	2.44485932539791	4.1451	1.0402e-10	5.3768e-09	-//-
BGIBMGA004341	24.3477557165756	2.15722881652757	3.4965	4.9197e-06	0.0001204	sp|A1L1R5|PTPC1_DANRE Protein tyrosine phosphatase domain-containing protein 1 OS=Danio rerio GN=ptpdc1 PE=2 SV=1//1.1877e-55
BGIBMGA004342	29.0580844791829	2.5167669526155	3.5293	5.4642e-07	1.7017e-05	sp|Q6NZK8|PTPC1_MOUSE Protein tyrosine phosphatase domain-containing protein 1 OS=Mus musculus GN=Ptpdc1 PE=2 SV=1//3.87438e-06
BGIBMGA004408	108.204876222711	23.1542559640626	2.2244	3.0992e-14	2.3685e-12	sp|Q9W4M9|NSUN2_DROME tRNA (cytosine(34)-C(5))-methyltransferase OS=Drosophila melanogaster GN=CG6133 PE=2 SV=1//6.86784e-08
BGIBMGA004426	0	25.5272076622429	-5.7805	1.2314e-07	4.3953e-06	-//-
BGIBMGA004427	1.26051051393716	56.8070255018927	-5.494	3.2042e-15	2.6788e-13	-//-
BGIBMGA004447	55.0644066614653	21.7161034197109	1.3424	0.00016351	0.0026872	sp|P97608|OPLA_RAT 5-oxoprolinase OS=Rattus norvegicus GN=Oplah PE=1 SV=2//0
BGIBMGA004454	370.192035145755	824.205223167967	-1.1547	9.6373e-43	2.5011e-40	sp|Q00801|L302_BOMMO Low molecular mass 30 kDa lipoprotein 21G1 OS=Bombyx mori GN=21G1 PE=2 SV=1//1.21054e-50
BGIBMGA004460	1.19416785530889	50.2634314250924	-5.3954	1.2816e-13	9.3365e-12	sp|P35588|HYPB_HYPLI Hypodermin-B OS=Hypoderma lineatum PE=1 SV=1//1.30081e-06
BGIBMGA004511	13.7329303360522	53.4273670226662	-1.9599	3.6197e-07	1.1835e-05	sp|A9ZSY2|TRET1_APILI Facilitated trehalose transporter Tret1 OS=Apis mellifera ligustica GN=Tret1 PE=1 SV=1//1.94326e-40
BGIBMGA004540	1831.52177675069	4189.26645406933	-1.1937	6.5543e-221	1.3608e-217	sp|P82147|L2EFL_DROME Protein lethal(2)essential for life OS=Drosophila melanogaster GN=l(2)efl PE=1 SV=1//1.08265e-49
BGIBMGA004613	1491.9800498912	435.041144666394	1.778	4.5413e-130	5.1428e-127	sp|P41825|HSP71_ANOAL Heat shock protein 70 A1 OS=Anopheles albimanus GN=HSP70A1 PE=3 SV=1//3.65485e-32
BGIBMGA004614	2274.75707904617	652.058363609067	1.8026	3.5806e-201	5.5754e-198	sp|Q9GSU4|HSP72_DROSI Major heat shock 70 kDa protein Ba OS=Drosophila simulans GN=Hsp70Ba PE=2 SV=2//1.52978e-22
BGIBMGA004635	115.966967282218	347.961008105897	-1.5852	2.2287e-29	3.9103e-27	sp|Q9BYG3|MK67I_HUMAN MKI67 FHA domain-interacting nucleolar phosphoprotein OS=Homo sapiens GN=MKI67IP PE=1 SV=1//3.20389e-17
BGIBMGA004638	75.0998895672032	151.149832411365	-1.0091	1.2897e-07	4.5773e-06	sp|Q9VTL1|PCID2_DROME PCI domain-containing protein 2 homolog OS=Drosophila melanogaster GN=PCID2 PE=1 SV=2//2.60588e-149
BGIBMGA004682	21.2959934196751	54.7217043125827	-1.3615	6.3852e-05	0.0011801	sp|O02485|YDJ1_CAEEL Uncharacterized protein ZK1073.1 OS=Caenorhabditis elegans GN=ZK1073.1 PE=2 SV=1//6.43847e-71
BGIBMGA004708	23.4853011544081	3.5234737336617	2.7367	6.4788e-05	0.0011956	sp|O46108|LIP3_DROME Lipase 3 OS=Drosophila melanogaster GN=Lip3 PE=2 SV=1//3.03724e-94
BGIBMGA004755	80.3409595988367	29.5540347864277	1.4428	1.4471e-06	4.0509e-05	-//-
BGIBMGA004756	5.1083847143769	177.324208718566	-5.1174	1.2092e-43	3.2048e-41	sp|Q641F6|LIPHB_XENLA Lipase member H-B OS=Xenopus laevis GN=liph-b PE=2 SV=1//1.74719e-27
BGIBMGA004837	46.7052316743031	1.43815254435171	5.0213	2.6069e-12	1.6484e-10	sp|Q3UDE2|TTL12_MOUSE Tubulin--tyrosine ligase-like protein 12 OS=Mus musculus GN=Ttll12 PE=1 SV=1//6.14948e-165
BGIBMGA004880	192.791765973757	63.1348966970402	1.6105	4.8903e-16	4.3514e-14	-//-
BGIBMGA004881	125.652995441946	5.89642543184203	4.4135	4.1712e-29	7.2167e-27	sp|Q94901|LARK_DROME RNA-binding protein lark OS=Drosophila melanogaster GN=lark PE=1 SV=1//3.04746e-09
BGIBMGA004882	74.0384070291509	364.140224229854	-2.2981	1.3067e-48	4.0694e-46	sp|Q94901|LARK_DROME RNA-binding protein lark OS=Drosophila melanogaster GN=lark PE=1 SV=1//3.04746e-09
BGIBMGA004933	70.7212740977373	31.3517254668674	1.1736	0.00012751	0.002167	sp|Q9V3H8|NXT1_DROME NTF2-related export protein OS=Drosophila melanogaster GN=Nxt1 PE=2 SV=1//1.40146e-40
BGIBMGA004948	106.811680391517	36.2414441176632	1.5594	3.7374e-09	1.6807e-07	sp|Q6GNP2|Z652A_XENLA Zinc finger protein 652-A OS=Xenopus laevis GN=znf652-a PE=2 SV=1//9.59857e-06
BGIBMGA004958	34.6308678039577	79.0983899393443	-1.1916	1.3744e-05	0.0003025	-//-
BGIBMGA004963	46.3735183811617	247.074607119624	-2.4136	2.1608e-35	4.8066e-33	sp|O60306|AQR_HUMAN Intron-binding protein aquarius OS=Homo sapiens GN=AQR PE=1 SV=4//0
BGIBMGA004964	33.7684132417902	75.4311009512474	-1.1595	3.2132e-05	0.0006575	sp|Q8I8V0|TAD2B_DROME Transcriptional adapter 2B OS=Drosophila melanogaster GN=Ada2b PE=1 SV=1//5.11851e-107
BGIBMGA004995	0	22.4351796918867	-4.8166	1.0175e-06	3.0108e-05	sp|O94634|THDH_SCHPO Threonine dehydratase, mitochondrial OS=Schizosaccharomyces pombe (strain 972 / ATCC 24843) GN=SPBC1677.03c PE=2 SV=1//1.41775e-08
BGIBMGA005012	2.3219930519895	51.6296763422265	-4.4748	2.6019e-13	1.8416e-11	-//-
BGIBMGA005013	19.9691402471097	118.719492536234	-2.5717	4.9223e-19	5.2859e-17	-//-
BGIBMGA005082	48.2311128227533	10.6423288282027	2.1802	5.563e-07	1.7238e-05	sp|O17185|SUP9_CAEEL Two pore potassium channel protein sup-9 OS=Caenorhabditis elegans GN=sup-9 PE=1 SV=2//1.52704e-07
BGIBMGA005239	37.881658076743	157.54961123373	-2.0562	2.1055e-19	2.3211e-17	sp|P56634|AMY_TENMO Alpha-amylase OS=Tenebrio molitor PE=1 SV=1//2.26346e-07
BGIBMGA005251	40.5353644218738	108.077163708031	-1.4148	7.4842e-09	3.2598e-07	-//-
BGIBMGA005293	23.219930519895	1.5100601715693	3.9427	3.1413e-06	8.1354e-05	-//-
BGIBMGA005301	0	23.6576093545857	-4.6708	5.9347e-07	1.8254e-05	-//-
BGIBMGA005320	37.5499447836016	3.16393559757377	3.569	1.0679e-08	4.5403e-07	sp|Q5RFD6|CBPM_PONAB Carboxypeptidase M OS=Pongo abelii GN=CPM PE=2 SV=1//3.93186e-06
BGIBMGA005321	21.0969654437903	2.30104407096274	3.1967	4.2925e-05	0.0008355	-//-
BGIBMGA005364	159.686779318249	30.0573881769508	2.4095	3.3465e-22	4.1687e-20	sp|Q8SXT3|HFW2_DROME Protein singed wings 2 OS=Drosophila melanogaster GN=swi2 PE=2 SV=1//6.78158e-07
BGIBMGA005413	136.798562091496	38.6143958158435	1.8248	7.3592e-14	5.4245e-12	sp|Q9Z199|SPT42_MOUSE Transcription elongation factor SPT4 2 OS=Mus musculus GN=Supt4h2 PE=2 SV=1//9.01933e-21
BGIBMGA005460	48.9608820676643	18.4083525677019	1.4113	0.0002178	0.0034696	sp|Q9UET6|RRMJ1_HUMAN Putative ribosomal RNA methyltransferase 1 OS=Homo sapiens GN=FTSJ1 PE=1 SV=2//1.87447e-131
BGIBMGA005512	81.0707288437477	35.234737336617	1.2022	2.8623e-05	0.00059425	sp|Q8BTY8|SCFD2_MOUSE Sec1 family domain-containing protein 2 OS=Mus musculus GN=Scfd2 PE=2 SV=1//3.10087e-76
BGIBMGA005528	106.67899507426	46.4523271825604	1.1995	1.6612e-06	4.5883e-05	sp|Q13825|AUHM_HUMAN Methylglutaconyl-CoA hydratase, mitochondrial OS=Homo sapiens GN=AUH PE=1 SV=1//7.72535e-22
BGIBMGA005537	89.4962464895382	38.3986729341908	1.2208	8.5137e-06	0.00019786	sp|P29218|IMPA1_HUMAN Inositol monophosphatase 1 OS=Homo sapiens GN=IMPA1 PE=1 SV=1//5.15543e-89
BGIBMGA005551	0	23.5137941001505	-5.5554	3.9052e-07	1.2603e-05	sp|Q9VSS7|EVG1_DROME UPF0193 protein EVG1 homolog OS=Drosophila melanogaster GN=CG5280 PE=1 SV=1//1.30981e-06
BGIBMGA005556	16.9837206088375	47.387126336389	-1.4803	7.6573e-05	0.0013784	sp|Q9CYK2|QPCT_MOUSE Glutaminyl-peptide cyclotransferase OS=Mus musculus GN=Qpct PE=1 SV=2//7.32782e-09
BGIBMGA005597	37.0855461732037	76.365900105076	-1.0421	0.00011829	0.0020324	sp|Q9UNX4|WDR3_HUMAN WD repeat-containing protein 3 OS=Homo sapiens GN=WDR3 PE=1 SV=1//3.09423e-09
BGIBMGA005604	326.405880451095	45.1579898926438	2.8536	2.381e-52	8.0163e-50	sp|A9ZSY3|TRET1_BOMMO Facilitated trehalose transporter Tret1 OS=Bombyx mori GN=Tret1 PE=1 SV=1//2.72934e-44
BGIBMGA005658	3.05176229690049	68.5998763655768	-4.4905	3.2663e-17	3.2292e-15	sp|P81048|GLOV_HYACE Gloverin OS=Hyalophora cecropia PE=1 SV=2//7.51546e-58
BGIBMGA005726	27.2004900375913	68.0246153478361	-1.3224	1.2872e-05	0.0002848	sp|Q27533|YH2M_CAEEL Probable cation-transporting ATPase W08D2.5 OS=Caenorhabditis elegans GN=W08D2.5 PE=2 SV=2//4.05329e-06
BGIBMGA005755	6.23620991105751	455.39100316897	-6.1903	6.6564e-110	5.9228e-107	sp|P82147|L2EFL_DROME Protein lethal(2)essential for life OS=Drosophila melanogaster GN=l(2)efl PE=1 SV=1//1.02877e-08
BGIBMGA005809	10.6148253805234	35.8099983543577	-1.7543	0.00010818	0.0018769	-//-
BGIBMGA005823	781.251148006524	278.857778349797	1.4863	2.3578e-53	8.1587e-51	sp|P02516|HSP23_DROME Heat shock protein 23 OS=Drosophila melanogaster GN=Hsp23 PE=2 SV=2//8.116e-12
BGIBMGA005876	1.8575944415916	31.4955407213025	-4.0836	2.3702e-08	9.6805e-07	sp|O88322|NID2_MOUSE Nidogen-2 OS=Mus musculus GN=Nid2 PE=1 SV=2//2.82209e-07
BGIBMGA005879	222.712305015107	107.645717944726	1.0489	6.1294e-10	2.9481e-08	sp|Q01295|BRC1_DROME Broad-complex core protein isoforms 1/2/3/4/5 OS=Drosophila melanogaster GN=br PE=1 SV=2//4.82473e-08
BGIBMGA005899	11.8089932358323	36.5290746265335	-1.6292	0.00020212	0.0032584	sp|P49010|HEXC_BOMMO Chitooligosaccharidolytic beta-N-acetylglucosaminidase OS=Bombyx mori PE=1 SV=1//0
BGIBMGA005900	289.38667693652	78.1635907855157	1.8884	7.6088e-29	1.2984e-26	sp|O95807|TM50A_HUMAN Transmembrane protein 50A OS=Homo sapiens GN=TMEM50A PE=1 SV=1//1.31471e-55
BGIBMGA005977	102.300379604795	32.286524620696	1.6638	1.4112e-09	6.535e-08	-//-
BGIBMGA006005	0	67.6650772117481	-6.1869	9.0063e-18	9.2721e-16	sp|Q2Y0W8|S4A8_HUMAN Electroneutral sodium bicarbonate exchanger 1 OS=Homo sapiens GN=SLC4A8 PE=1 SV=1//1.53025e-36
BGIBMGA006152	29.1244271378112	6.39977882236513	2.1861	9.7515e-05	0.0017206	sp|Q9VM91|TTL3A_DROME Tubulin glycylase 3A OS=Drosophila melanogaster GN=TTLL3A PE=1 SV=1//0
BGIBMGA006227	108.072190905454	48.1062026085648	1.1677	2.4002e-06	6.4299e-05	sp|O17482|TIM_DROVI Protein timeless OS=Drosophila virilis GN=tim PE=2 SV=1//3.10306e-52
BGIBMGA006238	10.74751069778	323.4405072247	-4.9114	2.4245e-77	1.4382e-74	-//-
BGIBMGA006246	34.5645251453294	128.35511458339	-1.8928	1.2583e-14	9.9208e-13	sp|P28227|MAOX_ANAPL NADP-dependent malic enzyme OS=Anas platyrhynchos GN=ME1 PE=1 SV=1//0
BGIBMGA006257	164.397108080857	74.8558399335067	1.135	1.336e-08	5.6224e-07	sp|Q6TEN1|RAP1B_DANRE Ras-related protein Rap-1b OS=Danio rerio GN=rap1b PE=2 SV=1//1.07465e-110
BGIBMGA006348	0	13.5905415441237	-5.3565	0.00011795	0.0020294	sp|Q9Y6N7|ROBO1_HUMAN Roundabout homolog 1 OS=Homo sapiens GN=ROBO1 PE=1 SV=1//6.17683e-07
BGIBMGA006364	60.6371899862401	134.754893405756	-1.1521	3.2034e-08	1.2668e-06	sp|P17817|P5CR_SOYBN Pyrroline-5-carboxylate reductase OS=Glycine max PE=2 SV=1//2.1074e-20
BGIBMGA006374	123.795401000354	36.7447975081863	1.7523	4.6793e-12	2.9e-10	sp|Q5R5R4|RUFY2_PONAB RUN and FYVE domain-containing protein 2 OS=Pongo abelii GN=RUFY2 PE=2 SV=1//3.43787e-07
BGIBMGA006415	192.327367363359	47.3152187091714	2.0232	1.7212e-21	2.0463e-19	-//-
BGIBMGA006417	100.310099845946	204.217661297943	-1.0256	5.0611e-10	2.4627e-08	sp|P18106|FPS_DROME Tyrosine-protein kinase Fps85D OS=Drosophila melanogaster GN=Fps85D PE=2 SV=3//8.1159e-14
BGIBMGA006484	181.314486031066	57.5261017740686	1.6562	9.5014e-16	8.2768e-14	sp|A8XJD0|HM30_CAEBR Homeobox protein ceh-30 OS=Caenorhabditis briggsae GN=ceh-30 PE=3 SV=1//3.10106e-15
BGIBMGA006510	4.1795874935811	29.5540347864277	-2.8219	3.0473e-06	7.9085e-05	sp|Q24756|MLC1_DROVI Myosin light chain alkali OS=Drosophila virilis GN=Mlc1 PE=4 SV=1//7.41718e-50
BGIBMGA006518	304.114747151996	129.649451873307	1.23	1.4854e-16	1.4125e-14	sp|Q01603|PERO_DROME Peroxidase OS=Drosophila melanogaster GN=Pxd PE=2 SV=2//8.63405e-110
BGIBMGA006526	64.4850641866798	28.3316051237288	1.1866	0.00022276	0.0035394	sp|Q8K363|DDX18_MOUSE ATP-dependent RNA helicase DDX18 OS=Mus musculus GN=Ddx18 PE=2 SV=1//6.15704e-22
BGIBMGA006540	0	30.4169263130388	-5.8407	7.8169e-09	3.3811e-07	sp|Q9DC26|S46A3_MOUSE Solute carrier family 46 member 3 OS=Mus musculus GN=Slc46a3 PE=2 SV=1//2.2398e-14
BGIBMGA006544	16.386636681183	0	5.0248	3.3958e-05	0.00068559	sp|Q11082|YT66_CAEEL Probable G-protein coupled receptor B0563.6 OS=Caenorhabditis elegans GN=B0563.6 PE=2 SV=2//1.94875e-08
BGIBMGA006559	104.157974046386	41.7783314134173	1.3179	3.2324e-07	1.0681e-05	sp|Q91WC9|DGLB_MOUSE Sn1-specific diacylglycerol lipase beta OS=Mus musculus GN=Daglb PE=1 SV=2//6.83278e-08
BGIBMGA006582	3.38347559004184	37.6076890347973	-3.4744	7.6239e-09	3.3091e-07	sp|Q16849|PTPRN_HUMAN Receptor-type tyrosine-protein phosphatase-like N OS=Homo sapiens GN=PTPRN PE=1 SV=1//5.50568e-21
BGIBMGA006664	115.104512720051	22.0756415557988	2.3824	3.0635e-16	2.7654e-14	sp|Q05481|ZNF91_HUMAN Zinc finger protein 91 OS=Homo sapiens GN=ZNF91 PE=2 SV=2//5.23563e-10
BGIBMGA006756	0	93.0484696195559	-7.5399	3.1317e-22	3.9807e-20	-//-
BGIBMGA006801	32.2425320933399	3.45156610644411	3.2236	3.8341e-07	1.2438e-05	sp|Q07553|GCY3E_DROME Guanylate cyclase 32E OS=Drosophila melanogaster GN=Gyc32E PE=1 SV=4//1.13132e-06
BGIBMGA006902	63.2245536727427	26.8215449521595	1.2371	0.00015524	0.0025681	-//-
BGIBMGA006905	163.003912249663	0	8.8245	9.2297e-33	1.8848e-30	sp|Q9VTJ4|FUCO_DROME Putative alpha-L-fucosidase OS=Drosophila melanogaster GN=Fuca PE=2 SV=2//2.4433e-06
BGIBMGA006925	59.5093647895595	162.223607002873	-1.4468	6.1382e-13	4.0672e-11	sp|Q960V3|MILT_DROME Trafficking kinesin-binding protein milt OS=Drosophila melanogaster GN=milt PE=1 SV=1//6.52315e-07
BGIBMGA006926	0	93.0484696195559	-6.7534	2.3247e-23	3.2176e-21	sp|P83829|IFT81_RAT Intraflagellar transport protein 81 homolog OS=Rattus norvegicus GN=Ift81 PE=2 SV=1//2.29301e-07
BGIBMGA006937	1.45953848982197	17.7611839227437	-3.6051	5.6872e-05	0.0010734	sp|P47949|TNNC3_DROME Troponin C, isoform 3 OS=Drosophila melanogaster GN=TpnC73F PE=2 SV=2//1.43355e-61
BGIBMGA006940	19.9027975884814	3.0201203431386	2.7203	0.00024689	0.0038841	-//-
BGIBMGA006968	12.8704757738847	111.816360323346	-3.119	1.7248e-21	2.0463e-19	sp|Q86PM2|KMO_AEDAE Kynurenine 3-monooxygenase OS=Aedes aegypti GN=kh PE=1 SV=2//1.74716e-111
BGIBMGA007039	47.899399529612	105.704212009851	-1.142	1.1477e-06	3.2955e-05	sp|Q9PYY5|CATV_GVXN Viral cathepsin OS=Xestia c-nigrum granulosis virus GN=VCATH PE=3 SV=1//1.74289e-09
BGIBMGA007040	16.5856646570679	0	4.1491	6.2833e-05	0.0011682	sp|Q9J8B9|CATV_NPVSE Viral cathepsin OS=Spodoptera exigua nuclear polyhedrosis virus (strain US) GN=VCATH PE=3 SV=1//6.53428e-09
BGIBMGA007046	32.9059586796226	5.033533905231	2.7087	2.5732e-06	6.7913e-05	sp|P13582|EAST_DROME Serine protease easter OS=Drosophila melanogaster GN=ea PE=1 SV=3//1.30179e-08
BGIBMGA007072	0	15.6039551062161	-7.8778	9.158e-05	0.0016251	sp|Q9BI17|YELL_DROYA Protein yellow OS=Drosophila yakuba GN=y PE=3 SV=1//2.68422e-37
BGIBMGA007111	14.7944128741045	126.916962039039	-3.1008	4.6814e-24	6.8545e-22	sp|Q6NYG8|DPYD_DANRE Dihydropyrimidine dehydrogenase [NADP(+)] OS=Danio rerio GN=dpyd PE=2 SV=1//0
BGIBMGA007170	38.1470287112561	143.168085790213	-1.9081	2.7085e-16	2.4993e-14	sp|Q8C0L8|COG5_MOUSE Conserved oligomeric Golgi complex subunit 5 OS=Mus musculus GN=Cog5 PE=2 SV=3//3.43928e-102
BGIBMGA007194	214.950213955599	48.8252788807407	2.1383	1.6737e-25	2.5739e-23	sp|Q7KUT2|LONM_DROME Lon protease homolog, mitochondrial OS=Drosophila melanogaster GN=CG8798 PE=2 SV=1//0
BGIBMGA007247	112.185435740407	46.8118653186483	1.2609	3.098e-07	1.0305e-05	sp|Q5ZKH4|NDEL1_CHICK Nuclear distribution protein nudE-like 1 OS=Gallus gallus GN=NDEL1 PE=2 SV=1//5.49026e-51
BGIBMGA007336	3.58250356592666	57.8856399101565	-4.0142	5.0477e-14	3.8108e-12	-//-
BGIBMGA007337	7.09866447322504	110.737745915082	-3.9635	3.179e-25	4.7711e-23	-//-
BGIBMGA007350	35.4933223661252	114.045496767091	-1.684	1.8303e-11	1.0284e-09	-//-
BGIBMGA007431	136.533191456983	286.623802089297	-1.0699	2.6442e-14	2.0332e-12	sp|Q9NRG9|AAAS_HUMAN Aladin OS=Homo sapiens GN=AAAS PE=1 SV=1//4.5211e-77
BGIBMGA007501	57.917140982481	20.997027147535	1.4638	3.5183e-05	0.00070235	sp|Q8T045|RUMI_DROME O-glucosyltransferase rumi OS=Drosophila melanogaster GN=rumi PE=1 SV=1//1.07041e-10
BGIBMGA007509	106.081911146606	49.8319856617869	1.09	1.0265e-05	0.0002325	sp|Q8WYA6|CTBL1_HUMAN Beta-catenin-like protein 1 OS=Homo sapiens GN=CTNNBL1 PE=1 SV=1//2.56628e-17
BGIBMGA007529	4.37861546946591	29.4821271592101	-2.7513	4.1717e-06	0.00010477	sp|P11450|FCP3C_DROME Follicle cell protein 3C-1 OS=Drosophila melanogaster GN=Fcp3C PE=2 SV=3//2.37815e-11
BGIBMGA007654	30.3849376517483	0	8.723	2.2477e-07	7.6923e-06	-//-
BGIBMGA007699	2.18930773473296	22.8666254551923	-3.3847	8.2754e-06	0.00019341	-//-
BGIBMGA007722	62.1630711346903	21.6441957924933	1.5221	1.0058e-05	0.00022863	sp|Q66GV0|MPV17_XENLA Protein Mpv17 OS=Xenopus laevis GN=mpv17 PE=2 SV=2//1.11495e-30
BGIBMGA007856	35.0289237557273	0	6.3432	1.0819e-09	5.0844e-08	sp|Q9VMC9|KFA_DROME Kynurenine formamidase OS=Drosophila melanogaster GN=CG9542 PE=1 SV=1//7.95064e-39
BGIBMGA007860	25.3428955959997	2.37295169818033	3.4168	3.9002e-06	9.8952e-05	sp|Q9VHD3|MAAI1_DROME Probable maleylacetoacetate isomerase 1 OS=Drosophila melanogaster GN=CG9362 PE=2 SV=1//3.98993e-39
BGIBMGA007866	73.5076657601247	28.115882242076	1.3865	7.8909e-06	0.00018546	-//-
BGIBMGA008013	172.026513823108	63.350619578693	1.4412	1.8557e-12	1.1794e-10	sp|Q8MSY4|VPS51_DROME Vacuolar protein sorting-associated protein 51 homolog OS=Drosophila melanogaster GN=CG15087 PE=2 SV=1//6.57515e-142
BGIBMGA008021	71.7827566357897	2.5167669526155	4.834	6.434e-18	6.7351e-16	sp|Q29IM7|CASP8_DROPS Caspase-8 OS=Drosophila pseudoobscura pseudoobscura GN=Dredd PE=3 SV=1//1.5202e-09
BGIBMGA008044	46.5725463570465	134.826801032973	-1.5336	7.8026e-12	4.6065e-10	sp|Q9W385|FRDA_DROME Frataxin homolog, mitochondrial OS=Drosophila melanogaster GN=fh PE=2 SV=1//1.51618e-41
BGIBMGA008087	97.1256522317894	39.5491949696721	1.2962	1.124e-06	3.2562e-05	sp|Q6AXC6|DDX11_MOUSE Probable ATP-dependent RNA helicase DDX11 OS=Mus musculus GN=Ddx11 PE=2 SV=1//7.63193e-167
BGIBMGA008120	90.7567570034753	237.798523208556	-1.3897	2.6382e-17	2.6292e-15	sp|Q6XHI1|THIO2_DROYA Thioredoxin-2 OS=Drosophila yakuba GN=Trx-2 PE=3 SV=1//9.52317e-14
BGIBMGA008146	0	12.9433728991654	-4.8007	0.00020652	0.0033153	sp|Q09024|IMPL2_DROME Neural/ectodermal development factor IMP-L2 OS=Drosophila melanogaster GN=ImpL2 PE=2 SV=4//3.92019e-12
BGIBMGA008174	8.3591749871622	189.476597718338	-4.5025	1.0307e-44	2.7911e-42	sp|Q09024|IMPL2_DROME Neural/ectodermal development factor IMP-L2 OS=Drosophila melanogaster GN=ImpL2 PE=2 SV=4//9.08753e-40
BGIBMGA008194	17.846175171005	87.1520441877139	-2.2879	8.7493e-13	5.6766e-11	sp|Q08C93|ABD12_DANRE Monoacylglycerol lipase ABHD12 OS=Danio rerio GN=abhd12 PE=2 SV=1//7.30783e-31
BGIBMGA008204	49.3589380194339	0	6.253	4.2875e-13	2.9346e-11	-//-
BGIBMGA008283	36.2894342696645	145.181499352306	-2.0002	1.9407e-17	1.9496e-15	sp|P13217|PIPA_DROME 1-phosphatidylinositol 4,5-bisphosphate phosphodiesterase OS=Drosophila melanogaster GN=norpA PE=1 SV=4//0
BGIBMGA008315	23.3526158371515	140.507503583162	-2.589	2.1874e-22	2.8682e-20	sp|Q920Q2|REV1_MOUSE DNA repair protein REV1 OS=Mus musculus GN=Rev1 PE=1 SV=1//1.93218e-128
BGIBMGA008372	0	19.271244094313	-4.2754	9.8355e-06	0.00022522	-//-
BGIBMGA008415	88.7664772446272	38.6863034430611	1.1982	1.2636e-05	0.00028008	sp|Q8BZ09|ODC_MOUSE Mitochondrial 2-oxodicarboxylate carrier OS=Mus musculus GN=Slc25a21 PE=2 SV=1//2.51791e-107
BGIBMGA008462	0	15.6758627334337	-4.7145	4.6728e-05	0.00089967	-//-
BGIBMGA008478	14.3963569223349	0	4.838	0.00011206	0.0019334	sp|Q9H477|RBSK_HUMAN Ribokinase OS=Homo sapiens GN=RBKS PE=1 SV=1//5.27688e-14
BGIBMGA008480	2.58736368650259	21.356565283623	-3.0451	3.8626e-05	0.00076013	-//-
BGIBMGA008518	51.8799590473083	18.7678907037899	1.4669	8.7864e-05	0.0015681	sp|Q7SXS7|SETD3_DANRE Histone-lysine N-methyltransferase setd3 OS=Danio rerio GN=setd3 PE=1 SV=1//4.30991e-42
BGIBMGA008536	36.3557769282927	5.24925678688376	2.792	5.0737e-07	1.6051e-05	sp|Q8BJ05|ZC3HE_MOUSE Zinc finger CCCH domain-containing protein 14 OS=Mus musculus GN=Zc3h14 PE=1 SV=1//1.75387e-24
BGIBMGA008537	38.0806860526278	4.17064237861997	3.1907	3.9777e-08	1.5582e-06	sp|Q5F3Z9|ZC3HE_CHICK Zinc finger CCCH domain-containing protein 14 OS=Gallus gallus GN=ZC3H14 PE=2 SV=1//7.69295e-19
BGIBMGA008658	168.045954305412	10.929959337073	3.9425	4.5107e-36	1.0216e-33	-//-
BGIBMGA008663	142.636716050784	53.8588127859717	1.4051	3.1856e-10	1.581e-08	-//-
BGIBMGA008687	5.1083847143769	255.415891876864	-5.6438	8.2123e-63	3.6536e-60	-//-
BGIBMGA008708	0	36.0257212360104	-9.0849	2.7336e-08	1.095e-06	-//-
BGIBMGA008712	0	58.1013627918092	-8.7744	6.267e-13	4.1306e-11	sp|Q7ZWB7|BBS5_DANRE Bardet-Biedl syndrome 5 protein homolog OS=Danio rerio GN=bbs5 PE=2 SV=1//4.81512e-119
BGIBMGA008743	4.04690217632456	22.3632720646692	-2.4662	0.00015641	0.0025841	sp|Q96PE6|ZIM3_HUMAN Zinc finger imprinted 3 OS=Homo sapiens GN=ZIM3 PE=2 SV=1//4.3693e-13
BGIBMGA008744	7.69574840087949	31.423633094085	-2.0297	6.6083e-05	0.0012124	sp|Q8C827|ZFP62_MOUSE Zinc finger protein 62 OS=Mus musculus GN=Zfp62 PE=2 SV=1//2.70801e-13
BGIBMGA008756	39.0094832734236	92.7608391106856	-1.2497	1.0492e-06	3.0897e-05	sp|O43345|ZN208_HUMAN Zinc finger protein 208 OS=Homo sapiens GN=ZNF208 PE=2 SV=1//2.54386e-19
BGIBMGA008758	80.0755889643236	33.149416147307	1.2724	1.3301e-05	0.00029379	sp|Q6P2D0|ZFP1_HUMAN Zinc finger protein 1 homolog OS=Homo sapiens GN=ZFP1 PE=2 SV=2//5.00606e-06
BGIBMGA008771	97.3246802076742	11.8647584909016	3.0361	9.7892e-18	9.9954e-16	sp|P51508|ZNF81_HUMAN Zinc finger protein 81 OS=Homo sapiens GN=ZNF81 PE=1 SV=3//8.01266e-06
BGIBMGA008800	8.29283232853393	29.6259424136453	-1.8369	0.00028162	0.0043364	sp|P18729|ZG57_XENLA Gastrula zinc finger protein XlCGF57.1 (Fragment) OS=Xenopus laevis PE=3 SV=1//8.27695e-26
BGIBMGA008869	162.605856297893	34.371845810006	2.2421	8.2876e-21	9.4715e-19	sp|O61369|PICO_DROAN Putative inorganic phosphate cotransporter OS=Drosophila ananassae GN=Picot PE=3 SV=1//4.0781e-11
BGIBMGA008988	52.8087562681041	0	7.9355	1.1218e-12	7.2032e-11	-//-
BGIBMGA009001	27.5985459893609	108.796239980207	-1.979	2.7573e-13	1.9406e-11	-//-
BGIBMGA009042	44.4495812809419	11.2175898459434	1.9864	6.158e-06	0.00014838	sp|Q9UBQ7|GRHPR_HUMAN Glyoxylate reductase/hydroxypyruvate reductase OS=Homo sapiens GN=GRHPR PE=1 SV=1//4.29542e-36
BGIBMGA009090	63.8216376003971	26.3181915616364	1.278	9.5466e-05	0.0016876	-//-
BGIBMGA009102	0	12.2962042542072	-6.5341	0.00027401	0.0042349	-//-
BGIBMGA009131	49.624308653947	146.763467151092	-1.5644	4.4824e-13	3.0347e-11	sp|P18700|TBB_STRPU Tubulin beta chain (Fragment) OS=Strongylocentrotus purpuratus PE=2 SV=1//2.69873e-175
BGIBMGA009139	64.8831201384495	142.017563754732	-1.1302	2.2267e-08	9.1848e-07	sp|Q54TR1|CFAD_DICDI Counting factor associated protein D OS=Dictyostelium discoideum GN=cfaD PE=1 SV=1//3.73536e-25
BGIBMGA009149	41.1324483495283	10.2827906921148	2	1.2483e-05	0.00027795	sp|Q09101|HIG_DROME Locomotion-related protein Hikaru genki OS=Drosophila melanogaster GN=hig PE=1 SV=2//3.52812e-10
BGIBMGA009159	75.2325748844598	26.3181915616364	1.5153	1.2882e-06	3.6553e-05	-//-
BGIBMGA009193	35.8913783178948	1.79769068043964	4.3194	2.6421e-09	1.2012e-07	sp|Q9R1U7|S22A8_RAT Solute carrier family 22 member 8 OS=Rattus norvegicus GN=Slc22a8 PE=2 SV=1//4.58185e-39
BGIBMGA009207	183.769164400312	18.5521678221371	3.3082	1.4574e-34	3.1851e-32	sp|Q9W3C1|U202_DROME Polycomb protein l(1)G0020 OS=Drosophila melanogaster GN=l(1)G0020 PE=1 SV=2//3.61114e-06
BGIBMGA009216	126.714477979998	58.9642543184203	1.1037	1.1033e-06	3.2112e-05	sp|Q9H0E2|TOLIP_HUMAN Toll-interacting protein OS=Homo sapiens GN=TOLLIP PE=1 SV=1//7.27277e-10
BGIBMGA009263	1.45953848982197	22.0756415557988	-3.9189	3.899e-06	9.8952e-05	-//-
BGIBMGA009354	2.45467836924604	27.3248983426826	-3.4766	8.4318e-07	2.531e-05	sp|Q55EI6|ATX10_DICDI Ataxin-10 homolog OS=Dictyostelium discoideum GN=atxn10 PE=3 SV=1//1.36313e-06
BGIBMGA009365	4.84301407986381	124.903548476946	-4.6888	1.6337e-30	3.0375e-28	-//-
BGIBMGA009441	15.9885807294134	0	5.7967	3.5354e-05	0.00070464	sp|Q8NDA2|HMCN2_HUMAN Hemicentin-2 OS=Homo sapiens GN=HMCN2 PE=2 SV=2//8.07412e-07
BGIBMGA009454	148.607555327328	70.3256594187988	1.0794	2.2387e-07	7.6826e-06	sp|Q3TQI7|CI078_MOUSE Uncharacterized protein C9orf78 homolog OS=Mus musculus PE=1 SV=2//5.71516e-25
BGIBMGA009529	24.1487277406908	64.573049241392	-1.419	7.5681e-06	0.00017889	sp|Q9CRG1|TM7S3_MOUSE Transmembrane 7 superfamily member 3 OS=Mus musculus GN=Tm7sf3 PE=2 SV=2//2.50766e-16
BGIBMGA009544	26.6697487685651	0	6.9499	1.525e-07	5.3664e-06	sp|P35502|ESTF_MYZPE Esterase FE4 OS=Myzus persicae PE=1 SV=1//2.75048e-75
BGIBMGA009551	59.642050106816	130.15280526383	-1.1258	9.3637e-08	3.4106e-06	sp|Q05319|STUB_DROME Serine proteinase stubble OS=Drosophila melanogaster GN=Sb PE=2 SV=2//3.55056e-34
BGIBMGA009629	3.58250356592666	257.860751202262	-6.1695	4.4146e-63	2.0368e-60	sp|P08917|CHB6_BOMMO Chorion class B protein M2410 (Fragment) OS=Bombyx mori PE=3 SV=1//5.6171e-06
BGIBMGA009632	0	16.2511237511744	-7.9364	6.8595e-05	0.0012562	sp|P0C0U3|CHA2B_LYMDI Chorion class A protein Ld2/Ld41 OS=Lymantria dispar PE=2 SV=1//4.01077e-11
BGIBMGA009633	3.84787420043974	444.461043831897	-6.8519	1.7806e-104	1.4788e-101	-//-
BGIBMGA009708	32.8396160209944	115.915095074748	-1.8196	9.4367e-13	6.0908e-11	sp|O93479|ORC4_XENLA Origin recognition complex subunit 4 OS=Xenopus laevis GN=orc4 PE=2 SV=1//9.5761e-21
BGIBMGA009715	0	222.769829120081	-8.2539	1.1025e-47	3.1939e-45	sp|P08930|CHCB2_ANTPO Chorion class CB protein PC404 (Fragment) OS=Antheraea polyphemus PE=2 SV=2//8.82061e-25
BGIBMGA009716	0	63.4944348331282	-6.9886	3.0551e-16	2.7654e-14	sp|P13532|CHR1_BOMMO Chorion protein ERB.1 OS=Bombyx mori PE=3 SV=1//1.50501e-09
BGIBMGA009718	0	35.8819059815753	-6.1652	3.9998e-10	1.9694e-08	sp|P13532|CHR1_BOMMO Chorion protein ERB.1 OS=Bombyx mori PE=3 SV=1//9.78551e-06
BGIBMGA009719	0	37.1043356442742	-6.2135	2.0734e-10	1.0415e-08	sp|P08830|CHCB1_BOMMO Chorion class CB protein M5H4 OS=Bombyx mori PE=2 SV=2//9.96187e-29
BGIBMGA009720	0	27.5406212243353	-8.6974	6.4917e-07	1.982e-05	sp|P08830|CHCB1_BOMMO Chorion class CB protein M5H4 OS=Bombyx mori PE=2 SV=2//4.60477e-10
BGIBMGA009721	0	16.2511237511744	-5.0225	2.8531e-05	0.00059335	sp|P08930|CHCB2_ANTPO Chorion class CB protein PC404 (Fragment) OS=Antheraea polyphemus PE=2 SV=2//5.40747e-17
BGIBMGA009806	0	16.6106618872623	-7.968	5.8495e-05	0.0011007	-//-
BGIBMGA009854	191.066856849422	45.5175280287317	2.0696	5.8007e-22	7.1543e-20	sp|Q8K0V4|CNOT3_MOUSE CCR4-NOT transcription complex subunit 3 OS=Mus musculus GN=Cnot3 PE=1 SV=1//1.67559e-08
BGIBMGA009872	2.7863916623874	19.8465051120537	-2.8324	0.00012709	0.0021628	sp|P29523|PPB_BOMMO Membrane-bound alkaline phosphatase OS=Bombyx mori GN=Alp-m PE=1 SV=3//1.74675e-145
BGIBMGA009901	107.209736343287	53.2116441410134	1.0106	3.2096e-05	0.0006575	sp|Q6DCD7|ZCHC4_XENLA Zinc finger CCHC domain-containing protein 4 OS=Xenopus laevis GN=zcchc4 PE=2 SV=1//1.45401e-82
BGIBMGA010248	29.9205390413504	106.567103536462	-1.8326	6.1108e-12	3.6953e-10	sp|Q9H936|GHC1_HUMAN Mitochondrial glutamate carrier 1 OS=Homo sapiens GN=SLC25A22 PE=1 SV=1//2.45007e-108
BGIBMGA010253	29.4561404309525	5.89642543184203	2.3207	4.7441e-05	0.00091059	sp|Q9CNA6|CUTC_PASMU Copper homeostasis protein CutC OS=Pasteurella multocida (strain Pm70) GN=cutC PE=3 SV=1//7.20664e-27
BGIBMGA010286	48.7618540917795	0	6.6077	8.1165e-13	5.3214e-11	sp|Q88168|UDPE_NPVSL Ecdysteroid UDP-glucosyltransferase OS=Spodoptera littoralis nuclear polyhedrosis virus GN=EGT PE=3 SV=1//2.12488e-38
BGIBMGA010287	0	14.237710189082	-4.2861	0.00014342	0.0024013	sp|Q1LZI1|UD3A1_BOVIN UDP-glucuronosyltransferase 3A1 OS=Bos taurus GN=UGT3A1 PE=2 SV=1//6.26465e-08
BGIBMGA010324	3.44981824867011	22.6509025735395	-2.715	6.1532e-05	0.0011492	-//-
BGIBMGA010403	2655.96199552422	720.586332347426	1.882	5.1019e-249	1.2711e-245	sp|P30841|CROM_ENTDO Omega-crystallin OS=Enteroctopus dofleini PE=1 SV=3//5.1593e-10
BGIBMGA010409	0	12.152388999772	-4.9321	0.00030585	0.0046748	sp|P14318|MP20_DROME Muscle-specific protein 20 OS=Drosophila melanogaster GN=Mp20 PE=2 SV=2//4.82474e-08
BGIBMGA010436	0	32.7898780112191	-5.9491	2.0947e-09	9.5933e-08	sp|Q9BUD6|SPON2_HUMAN Spondin-2 OS=Homo sapiens GN=SPON2 PE=1 SV=3//3.33308e-06
BGIBMGA010460	19.9027975884814	0	6.1126	4.062e-06	0.00010243	sp|Q80T41|GABR2_MOUSE Gamma-aminobutyric acid type B receptor subunit 2 OS=Mus musculus GN=Gabbr2 PE=2 SV=2//6.62555e-11
BGIBMGA010471	14.7944128741045	193.071979079218	-3.706	5.7459e-41	1.4607e-38	sp|Q6ZWR6|SYNE1_MOUSE Nesprin-1 OS=Mus musculus GN=Syne1 PE=1 SV=2//4.04691e-06
BGIBMGA010659	30.9156789207745	87.8711204598897	-1.5071	4.8915e-08	1.8983e-06	sp|P0C192|LRC4B_MOUSE Leucine-rich repeat-containing protein 4B OS=Mus musculus GN=Lrrc4b PE=1 SV=1//1.66293e-28
BGIBMGA010679	25.0111823028583	59.1080695728554	-1.2408	0.00010613	0.0018491	sp|Q07075|AMPE_HUMAN Glutamyl aminopeptidase OS=Homo sapiens GN=ENPEP PE=1 SV=3//0
BGIBMGA010720	32.0435041174551	158.700133269212	-2.3082	3.1004e-22	3.9807e-20	sp|A8MT65|ZN891_HUMAN Zinc finger protein 891 OS=Homo sapiens GN=ZNF891 PE=2 SV=2//1.41776e-07
BGIBMGA010772	193.388849901411	65.8673865313085	1.5539	2.5356e-15	2.1487e-13	-//-
BGIBMGA010797	22.6228465922406	65.2921255135678	-1.5291	2.0192e-06	5.504e-05	sp|Q9VFL5|SYMM_DROME Methionine--tRNA ligase, mitochondrial OS=Drosophila melanogaster GN=Aats-met PE=1 SV=2//7.99459e-146
BGIBMGA010812	43.3217560842612	1.36624491713413	4.9868	1.6652e-11	9.4289e-10	sp|Q95X01|MYRO1_BREBR Myrosinase 1 OS=Brevicoryne brassicae PE=1 SV=1//5.40773e-134
BGIBMGA010934	0	12.3681118814247	-5.5425	0.00023386	0.003697	sp|Q6DCX5|PCFT_XENLA Proton-coupled folate transporter OS=Xenopus laevis GN=slc46a1 PE=2 SV=1//6.08474e-07
BGIBMGA010957	112.251778399035	55.7284110936289	1.0103	2.1056e-05	0.00044608	sp|Q5F464|LPP_CHICK Lipoma-preferred partner homolog OS=Gallus gallus GN=LPP PE=2 SV=1//1.29504e-08
BGIBMGA011032	24.6131263510887	58.4609009278972	-1.248	0.00010798	0.001876	sp|F6U5F9|INTU_XENTR Protein inturned OS=Xenopus tropicalis GN=intu PE=3 SV=1//1.10518e-20
BGIBMGA011051	38.4123993457692	7.11885509454098	2.4319	1.7676e-06	4.8607e-05	sp|P05049|SNAK_DROME Serine protease snake OS=Drosophila melanogaster GN=snk PE=1 SV=2//3.46055e-35
BGIBMGA011166	38.7441126389105	9.34799153828614	2.0512	1.6159e-05	0.00035109	sp|P62958|HINT1_BOVIN Histidine triad nucleotide-binding protein 1 OS=Bos taurus GN=HINT1 PE=1 SV=2//4.34329e-48
BGIBMGA011167	0	23.4418864729329	-5.551	4.0705e-07	1.3069e-05	-//-
BGIBMGA011208	0	15.8196779878689	-4.7276	4.2758e-05	0.00083486	-//-
BGIBMGA011308	20.8979374679055	61.6967441526885	-1.5618	2.7486e-06	7.193e-05	sp|P45954|ACDSB_HUMAN Short/branched chain specific acyl-CoA dehydrogenase, mitochondrial OS=Homo sapiens GN=ACADSB PE=1 SV=1//2.46828e-157
BGIBMGA011391	43.9188400119157	13.5905415441237	1.6922	5.9158e-05	0.0011089	sp|Q62052|P_MOUSE P protein OS=Mus musculus GN=Oca2 PE=1 SV=1//1.64672e-82
BGIBMGA011395	13.9983009705653	0	4.283	0.000208	0.0033305	sp|A1ZAI5|FACR1_DROME Putative fatty acyl-CoA reductase CG5065 OS=Drosophila melanogaster GN=CG5065 PE=3 SV=1//0
BGIBMGA011424	54.6663507096957	15.5320474789985	1.8154	2.4535e-06	6.5027e-05	sp|P22297|TRF_MANSE Transferrin OS=Manduca sexta PE=1 SV=1//1.35386e-07
BGIBMGA011543	50.6857911919994	14.237710189082	1.8319	4.9699e-06	0.00012139	sp|Q6TV19|DICER_DANRE Endoribonuclease Dicer OS=Danio rerio GN=dicer1 PE=2 SV=2//3.2855e-57
BGIBMGA011577	38.3460566871409	89.2373653770238	-1.2186	2.63e-06	6.9117e-05	sp|Q8K1C7|MOT14_MOUSE Monocarboxylate transporter 14 OS=Mus musculus GN=Slc16a14 PE=2 SV=1//8.75436e-06
BGIBMGA011607	24.9448396442301	81.4713416375246	-1.7076	9.8515e-09	4.2464e-07	sp|Q8MU95|BGBP_PLOIN Beta-1,3-glucan-binding protein OS=Plodia interpunctella PE=1 SV=1//5.99077e-07
BGIBMGA011609	1.59222380707851	30.7045568219091	-4.2693	2.4312e-08	9.897e-07	sp|O96363|BGBP_HYPCU Beta-1,3-glucan-binding protein (Fragment) OS=Hyphantria cunea GN=gnbp1 PE=2 SV=1//3.13409e-07
BGIBMGA011658	148.740240644585	62.128189915994	1.2595	3.9337e-09	1.7627e-07	sp|Q9Z339|GSTO1_RAT Glutathione S-transferase omega-1 OS=Rattus norvegicus GN=Gsto1 PE=1 SV=2//4.59457e-13
BGIBMGA011707	70.4559034632243	32.7179703840015	1.1066	0.00027134	0.004204	sp|Q5M8N4|D39U1_MOUSE Epimerase family protein SDR39U1 OS=Mus musculus GN=Sdr39u1 PE=1 SV=1//4.04057e-08
BGIBMGA011712	0	29.4102195319926	-5.9848	1.4128e-08	5.9057e-07	sp|Q54LN4|GGHA_DICDI Gamma-glutamyl hydrolase A OS=Dictyostelium discoideum GN=gghA PE=3 SV=1//2.33991e-19
BGIBMGA011749	0	17.4735534138733	-4.1341	3.0135e-05	0.00062254	sp|Q9JLI7|SPAG6_MOUSE Sperm-associated antigen 6 OS=Mus musculus GN=Spag6 PE=1 SV=1//1.81277e-69
BGIBMGA011752	2.05662241747641	49.9758009162221	-4.6029	4.5735e-13	3.0796e-11	sp|Q16960|DYI3_HELCR Dynein intermediate chain 3, ciliary OS=Heliocidaris crassispina PE=2 SV=1//1.00136e-157
BGIBMGA011774	18.6422870745443	0	4.6963	1.2303e-05	0.00027466	sp|P55859|PNPH_BOVIN Purine nucleoside phosphorylase OS=Bos taurus GN=PNP PE=1 SV=3//3.40874e-112
BGIBMGA011775	85.7147149477267	29.0506813959046	1.561	1.2551e-07	4.4671e-06	sp|Q9BSV6|SEN34_HUMAN tRNA-splicing endonuclease subunit Sen34 OS=Homo sapiens GN=TSEN34 PE=1 SV=1//5.6215e-23
BGIBMGA011796	45.2456931844811	91.7541323296394	-1.02	3.3385e-05	0.00067626	-//-
BGIBMGA011817	13.931958311937	0	4.8003	0.00014767	0.0024592	sp|Q86BJ3|PIPE_DROME Heparan sulfate 2-O-sulfotransferase pipe OS=Drosophila melanogaster GN=pip PE=1 SV=1//2.27669e-61
BGIBMGA011866	2.91907697964394	48.0342949813473	-4.0405	6.279e-12	3.7605e-10	-//-
BGIBMGA011893	0	88.9497348681535	-6.8039	2.3993e-22	3.1133e-20	sp|P12992|ESTJ_HELVI Juvenile hormone esterase OS=Heliothis virescens PE=1 SV=2//1.94957e-37
BGIBMGA011924	397.392525183346	196.739268067314	1.0143	9.6573e-16	8.3542e-14	-//-
BGIBMGA011964	117.890904382438	363.06160982159	-1.6228	1.517e-31	2.9996e-29	sp|Q3MHG1|SPTC1_BOVIN Serine palmitoyltransferase 1 OS=Bos taurus GN=SPTLC1 PE=2 SV=1//8.50805e-121
BGIBMGA011987	24.6131263510887	2.15722881652757	3.5122	4.1991e-06	0.00010525	sp|Q08C69|RUSD1_DANRE RNA pseudouridylate synthase domain-containing protein 1 OS=Danio rerio GN=rpusd1 PE=2 SV=1//1.28131e-45
BGIBMGA012025	232.796389126604	116.058910329183	1.0042	1.1013e-09	5.1381e-08	sp|Q5ZKU8|PK1IP_CHICK p21-activated protein kinase-interacting protein 1-like OS=Gallus gallus GN=PAK1IP1 PE=2 SV=1//3.3492e-11
BGIBMGA012082	47.8330568709837	100.095417086879	-1.0653	7.3125e-06	0.00017351	sp|B0WC46|TRET1_CULQU Facilitated trehalose transporter Tret1 OS=Culex quinquefasciatus GN=Tret1 PE=3 SV=1//1.43664e-53
BGIBMGA012122	84.9186030441874	40.4839941235008	1.0687	0.00010377	0.001818	sp|P35502|ESTF_MYZPE Esterase FE4 OS=Myzus persicae PE=1 SV=1//6.19432e-75
BGIBMGA012123	17.3154339019788	1.0067067810462	4.1043	4.5816e-05	0.00088378	sp|Q9XEA6|CYSK1_ORYSJ Cysteine synthase OS=Oryza sativa subsp. japonica GN=RCS1 PE=2 SV=2//1.01493e-45
BGIBMGA012127	117.161135137527	54.7936119398003	1.0964	3.1768e-06	8.2103e-05	sp|Q810D6|GRWD1_MOUSE Glutamate-rich WD repeat-containing protein 1 OS=Mus musculus GN=Grwd1 PE=2 SV=2//5.84389e-152
BGIBMGA012166	111.654694471381	4.96162627801341	4.4921	2.9822e-26	4.8246e-24	sp|Q5U4F6|WDR34_MOUSE WD repeat-containing protein 34 OS=Mus musculus GN=Wdr34 PE=2 SV=2//3.49654e-09
BGIBMGA012197	29.1244271378112	126.485516275733	-2.1187	1.9945e-16	1.8541e-14	-//-
BGIBMGA012292	62.6938124037165	10.1389754376796	2.6284	1.7265e-10	8.7071e-09	sp|Q9WUP7|UCHL5_MOUSE Ubiquitin carboxyl-terminal hydrolase isozyme L5 OS=Mus musculus GN=Uchl5 PE=2 SV=2//3.29442e-08
BGIBMGA012366	81.8668407472869	40.5559017507183	1.0134	0.00027055	0.0041999	-//-
BGIBMGA012578	275.58740394184	111.672545068911	1.3032	1.7643e-16	1.665e-14	-//-
BGIBMGA012585	1.99027975884814	16.323031378392	-3.0359	0.00032696	0.004973	sp|B2D0J5|EST6_APIME Venom carboxylesterase-6 OS=Apis mellifera PE=2 SV=1//1.62945e-18
BGIBMGA012693	1.12782519668061	30.8483720763443	-4.7736	1.0428e-08	4.4487e-07	-//-
BGIBMGA012728	44.6486092568267	1.58196779878689	4.8188	1.059e-11	6.1648e-10	sp|P16854|EST1_CULPI Esterase B1 OS=Culex pipiens GN=B1 PE=3 SV=1//1.65928e-58
BGIBMGA012740	0	12.8714652719478	-5.6	0.00017366	0.0028315	sp|Q01603|PERO_DROME Peroxidase OS=Drosophila melanogaster GN=Pxd PE=2 SV=2//1.66621e-55
BGIBMGA012782	21.760392030073	66.0112017857437	-1.601	8.0011e-07	2.4133e-05	sp|Q99MM4|TRAD1_RAT TRAF-type zinc finger domain-containing protein 1 OS=Rattus norvegicus GN=Trafd1 PE=2 SV=2//1.33072e-16
BGIBMGA012783	15.6568674362721	58.5328085551148	-1.9024	1.7531e-07	6.117e-06	sp|Q6NSI8|K1841_HUMAN Uncharacterized protein KIAA1841 OS=Homo sapiens GN=KIAA1841 PE=2 SV=2//1.26977e-06
BGIBMGA012788	36.5548049041776	5.68070255018927	2.6859	8.0848e-07	2.4327e-05	sp|P35037|TRY3_ANOGA Trypsin-3 OS=Anopheles gambiae GN=TRYP3 PE=2 SV=5//3.58673e-07
BGIBMGA012807	26.1390074995389	59.8271458450313	-1.1946	0.00015149	0.0025162	sp|P42787|CBPD_DROME Carboxypeptidase D OS=Drosophila melanogaster GN=svr PE=1 SV=2//1.26625e-10
BGIBMGA012831	3.58250356592666	44.5827288749031	-3.6374	1.5707e-10	7.9539e-09	sp|Q9SQ64|COR2_PAPSO Non-functional NADPH-dependent codeinone reductase 2 OS=Papaver somniferum GN=COR2 PE=1 SV=1//4.84453e-20
BGIBMGA012854	59.3103368136747	2.30104407096274	4.6879	6.3993e-15	5.2445e-13	sp|Q5I047|F173B_XENLA Protein FAM173B OS=Xenopus laevis GN=fam173b PE=2 SV=1//1.24939e-60
BGIBMGA012871	17.9125178296333	0	4.5012	2.1612e-05	0.0004563	sp|B3A0N5|APY_TABYA Apyrase OS=Tabanus yao PE=1 SV=1//1.06951e-08
BGIBMGA012948	85.1176310200722	31.423633094085	1.4376	7.5833e-07	2.304e-05	sp|B3A0N5|APY_TABYA Apyrase OS=Tabanus yao PE=1 SV=1//3.40078e-103
BGIBMGA012961	59.2439941550464	152.875615464587	-1.3676	2.0164e-11	1.1264e-09	sp|P40423|SQH_DROME Myosin regulatory light chain sqh OS=Drosophila melanogaster GN=sqh PE=1 SV=1//2.38498e-108
BGIBMGA012994	123.264659731328	270.660308846993	-1.1347	9.4633e-15	7.5567e-13	sp|Q8IRR1|VNNL2_DROME Vanin-like protein 2 OS=Drosophila melanogaster GN=CG32751 PE=3 SV=1//6.46579e-50
BGIBMGA013011	92.2162954932973	40.0525483601952	1.2031	7.9915e-06	0.00018712	-//-
BGIBMGA013026	0	15.3882322245633	-6.8577	5.3863e-05	0.0010228	-//-
BGIBMGA013037	88.1693933169727	41.9221466678525	1.0726	7.2707e-05	0.0013222	-//-
BGIBMGA013052	78.217994522732	30.2731110586036	1.3695	5.0088e-06	0.0001221	sp|Q8R4X3|RBM12_MOUSE RNA-binding protein 12 OS=Mus musculus GN=Rbm12 PE=1 SV=3//1.8133e-15
BGIBMGA013108	6.9659791559685	79.3860204482146	-3.5105	3.5708e-17	3.5024e-15	sp|P13276|APL3_MANSE Apolipophorin-3 OS=Manduca sexta PE=1 SV=1//1.06165e-85
BGIBMGA013109	33.1049866555074	4.88971865079583	2.7592	1.9012e-06	5.2051e-05	sp|P11121|CALM_PYUSP Calmodulin OS=Pyuridae sp. PE=1 SV=2//3.23709e-08
BGIBMGA013118	90.3587010517057	222.050752847905	-1.2972	7.9105e-15	6.3575e-13	sp|Q96NN9|AIFM3_HUMAN Apoptosis-inducing factor 3 OS=Homo sapiens GN=AIFM3 PE=1 SV=1//7.90228e-29
BGIBMGA013158	59.2439941550464	0	9.6863	1.0716e-11	6.2086e-10	sp|Q5M7E1|CLVS1_XENLA Clavesin-1 OS=Xenopus laevis GN=clvs1 PE=2 SV=1//1.06373e-08
BGIBMGA013159	217.404892324845	0	10.562	3.0469e-34	6.544e-32	sp|Q5RCA6|CLVS1_PONAB Clavesin-1 OS=Pongo abelii GN=CLVS1 PE=2 SV=1//2.13372e-08
BGIBMGA013173	40.9997630322717	183.364449404844	-2.161	1.2314e-23	1.7632e-21	sp|Q0VH32|MNT_XENLA Max-binding protein MNT OS=Xenopus laevis GN=mnt PE=2 SV=1//2.23537e-07
BGIBMGA013269	99.2486173078941	40.9154398868063	1.2784	1.1327e-06	3.2739e-05	sp|Q5RFR0|TTPAL_PONAB Alpha-tocopherol transfer protein-like OS=Pongo abelii GN=TTPAL PE=2 SV=1//1.54942e-07
BGIBMGA013288	5.77181130065961	704.191393341817	-6.9308	1.2504e-163	1.7307e-160	-//-
BGIBMGA013422	29.3897977723242	4.45827288749031	2.7208	8.4039e-06	0.00019604	-//-
BGIBMGA013435	3.98055951769629	24.5205008811967	-2.6229	4.2367e-05	0.00082982	sp|O88446|S22A3_RAT Solute carrier family 22 member 3 OS=Rattus norvegicus GN=Slc22a3 PE=2 SV=1//5.93378e-06
BGIBMGA013448	0	41.2749780228942	-6.6962	3.0961e-11	1.6696e-09	sp|P34714|SPRC_CAEEL SPARC OS=Caenorhabditis elegans GN=ost-1 PE=1 SV=1//2.73426e-11
BGIBMGA013489	20.4998815161359	1.65387542600447	3.6317	2.095e-05	0.00044459	-//-
BGIBMGA013490	14.1973289464501	0	3.9248	0.00027319	0.0042275	-//-
BGIBMGA013545	389.895804758351	825.715283339537	-1.0826	6.6832e-39	1.6324e-36	sp|P34696|HSP11_CAEEL Heat shock protein Hsp-16.1/Hsp-16.11 OS=Caenorhabditis elegans GN=hsp-16.1 PE=3 SV=1//1.4952e-12
BGIBMGA013546	15.9885807294134	0	4.999	4.2844e-05	0.00083522	sp|Q6QBQ4|PLS3_RAT Phospholipid scramblase 3 OS=Rattus norvegicus GN=Plscr3 PE=2 SV=1//1.46226e-18
BGIBMGA013655	22.0257626645861	66.8740933123547	-1.6023	6.688e-07	2.037e-05	sp|P82968|MCPI_MELCP Four-domain proteases inhibitor OS=Melithaea caledonica PE=1 SV=1//3.22353e-08
BGIBMGA013700	4.1795874935811	33.0056008928718	-2.9813	4.0631e-07	1.3069e-05	sp|Q9XZ71|TNNT_PERAM Troponin T OS=Periplaneta americana GN=TNT PE=2 SV=1//3.71438e-08
BGIBMGA013705	0	16.8982923961326	-6.4078	1.9012e-05	0.00040804	sp|Q29555|GNMT_PIG Glycine N-methyltransferase (Fragment) OS=Sus scrofa GN=GNMT PE=2 SV=1//2.65858e-11
BGIBMGA013712	197.170381443223	87.0801365604963	1.179	1.3467e-10	6.8751e-09	-//-
BGIBMGA013746	0	15.0286940884754	-5.2386	5.2964e-05	0.0010088	sp|P13582|EAST_DROME Serine protease easter OS=Drosophila melanogaster GN=ea PE=1 SV=3//2.60835e-06
BGIBMGA013761	226.692864532803	55.0812424486707	2.0411	2.5541e-25	3.8801e-23	sp|Q8BID8|FXL14_MOUSE F-box/LRR-repeat protein 14 OS=Mus musculus GN=Fbxl14 PE=2 SV=1//3.70939e-128
BGIBMGA013778	162.406828322008	7.5503008578465	4.4269	3.5332e-37	8.3043e-35	-//-
BGIBMGA013781	133.746799794595	22.9385330824098	2.5437	5.5278e-20	6.1482e-18	-//-
BGIBMGA013782	23.0209025440102	1.29433728991654	4.1527	2.4059e-06	6.4313e-05	sp|D8KY57|SSP_BOMIG Probable salivary secreted peptide OS=Bombus ignitus PE=2 SV=1//2.9675e-10
BGIBMGA013818	7.69574840087949	37.7515042892325	-2.2944	2.4428e-06	6.4992e-05	-//-
BGIBMGA013837	42.5919868393503	155.536197671638	-1.8686	3.8977e-17	3.7638e-15	sp|B0X2V9|WDR48_CULQU WD repeat-containing protein 48 homolog OS=Culex quinquefasciatus GN=CPIJ014111 PE=3 SV=1//1.36628e-14
BGIBMGA013878	23.0872452026385	0	5.1568	7.9685e-07	2.4093e-05	-//-
BGIBMGA013924	108.60293217448	224.85515030939	-1.0499	3.0265e-11	1.6392e-09	-//-
BGIBMGA013937	32.0435041174551	73.0581492530671	-1.189	3.0237e-05	0.00062362	-//-
BGIBMGA013945	6.9659791559685	66.7302780579195	-3.2599	6.4813e-14	4.8637e-12	sp|P49871|ACT_MANSE Actin, muscle OS=Manduca sexta PE=2 SV=1//0
BGIBMGA013966	2.18930773473296	25.167669526155	-3.523	2.0261e-06	5.5106e-05	-//-
BGIBMGA013994	18.575944415916	85.1386306256215	-2.1964	5.3549e-12	3.2699e-10	sp|Q6U6J0|HYEP_BOMMO Juvenile hormone epoxide hydrolase OS=Bombyx mori GN=JHEH PE=1 SV=1//5.54532e-165
BGIBMGA014035	125.254939490176	4.45827288749031	4.8122	5.0305e-30	9.2154e-28	sp|P31430|DPEP1_RAT Dipeptidase 1 OS=Rattus norvegicus GN=Dpep1 PE=2 SV=2//1.83535e-82
BGIBMGA014049	57.3200570548265	221.044046066858	-1.9472	6.6082e-25	9.7998e-23	sp|Q9XZ43|5NTD_LUTLO Protein 5NUC OS=Lutzomyia longipalpis GN=5NUC PE=1 SV=1//1.00092e-78
BGIBMGA014055	58.5142249101354	1.65387542600447	5.1449	3.9564e-15	3.2639e-13	sp|Q8MKK4|TRE12_DROME Facilitated trehalose transporter Tret1-2 homolog OS=Drosophila melanogaster GN=Tret1-2 PE=2 SV=1//3.15203e-15
BGIBMGA014056	9.287972207958	36.3852593720984	-1.9699	2.5258e-05	0.00052792	-//-
BGIBMGA014057	46.43986103979	154.098045127286	-1.7304	1.7628e-15	1.5145e-13	sp|Q6PCB7|S27A1_HUMAN Long-chain fatty acid transport protein 1 OS=Homo sapiens GN=SLC27A1 PE=2 SV=1//5.09368e-100
BGIBMGA014087	1103.47744096404	365.722192028641	1.5932	1.1156e-82	6.9487e-80	sp|P30044|PRDX5_HUMAN Peroxiredoxin-5, mitochondrial OS=Homo sapiens GN=PRDX5 PE=1 SV=4//9.18784e-60
BGIBMGA014120	61.7650151829207	20.997027147535	1.5566	7.5677e-06	0.00017889	sp|Q9NX36|DJC28_HUMAN DnaJ homolog subfamily C member 28 OS=Homo sapiens GN=DNAJC28 PE=1 SV=2//7.82945e-61
BGIBMGA014189	0	83.5566628268346	-7.1287	1.0464e-20	1.185e-18	sp|Q95X01|MYRO1_BREBR Myrosinase 1 OS=Brevicoryne brassicae PE=1 SV=1//1.48991e-116
BGIBMGA014226	0	14.0219873074292	-3.9162	0.00023449	0.0037023	sp|P05661|MYSA_DROME Myosin heavy chain, muscle OS=Drosophila melanogaster GN=Mhc PE=1 SV=4//1.19375e-07
BGIBMGA014227	2.25565039336123	41.3468856501118	-4.1962	1.1621e-10	5.9575e-09	sp|P05661|MYSA_DROME Myosin heavy chain, muscle OS=Drosophila melanogaster GN=Mhc PE=1 SV=4//3.95305e-96
BGIBMGA014245	34.5645251453294	0	5.324	1.3718e-09	6.3765e-08	sp|Q61983|NPT1_MOUSE Sodium-dependent phosphate transport protein 1 OS=Mus musculus GN=Slc17a1 PE=1 SV=2//3.50916e-11
BGIBMGA014261	22.3574759577275	0	7.2804	1.9766e-06	5.3998e-05	sp|Q14831|GRM7_HUMAN Metabotropic glutamate receptor 7 OS=Homo sapiens GN=GRM7 PE=1 SV=1//3.15307e-90
BGIBMGA014278	44.9139798913398	6.11214831349478	2.8774	1.4119e-08	5.9057e-07	-//-
BGIBMGA014323	0	14.5972483251699	-5.1966	6.8672e-05	0.0012562	sp|Q2KIA9|ENOF1_BOVIN Mitochondrial enolase superfamily member 1 OS=Bos taurus GN=ENOSF1 PE=2 SV=1//1.15155e-127
BGIBMGA014448	13.3348743842826	41.4187932773294	-1.6351	7.2693e-05	0.0013222	sp|Q4R3Y4|S27A4_MACFA Long-chain fatty acid transport protein 4 OS=Macaca fascicularis GN=SLC27A4 PE=2 SV=1//1.69178e-26
BGIBMGA014451	32.507902727853	74.4243941702012	-1.195	2.3717e-05	0.00049906	sp|Q6PGE4|ZF316_MOUSE Zinc finger protein 316 OS=Mus musculus GN=Znf316 PE=2 SV=1//1.52813e-08
BGIBMGA014456	73.2422951256116	157.981056997036	-1.109	6.116e-09	2.6921e-07	sp|O08573|LEG9_MOUSE Galectin-9 OS=Mus musculus GN=Lgals9 PE=1 SV=1//8.86814e-18
BGIBMGA014536	4.11324483495283	25.2395771533726	-2.6173	3.3387e-05	0.00067626	sp|O97125|HSP68_DROME Heat shock protein 68 OS=Drosophila melanogaster GN=Hsp68 PE=1 SV=1//0
BGIBMGA014538	54.0029241234129	19.9184127392712	1.4389	8.0728e-05	0.001449	sp|Q02386|ZNF45_HUMAN Zinc finger protein 45 OS=Homo sapiens GN=ZNF45 PE=2 SV=2//1.95462e-36
BGIBMGA014578	77.8199385709624	12.3681118814247	2.6535	8.6702e-13	5.6547e-11	sp|Q94555|H12_DROVI Histone H1.2 OS=Drosophila virilis GN=His1.2 PE=3 SV=1//3.19802e-26
BGIBMGA014589	75.5642881776012	197.602159593926	-1.3868	1.3433e-14	1.0524e-12	sp|Q8VEM8|MPCP_MOUSE Phosphate carrier protein, mitochondrial OS=Mus musculus GN=Slc25a3 PE=1 SV=1//3.1869e-17
BGIBMGA014594	41.9285602530675	10.6423288282027	1.9781	1.1953e-05	0.00026779	-//-
BGIBMGA014618	1518.84882663565	427.850381944635	1.8278	1.4354e-137	1.788e-134	sp|P41826|HSP72_ANOAL Heat shock protein 70 A2 OS=Anopheles albimanus GN=HSP70A2 PE=3 SV=1//7.82956e-82
Novel00007	0	102.46836878506	-7.679	4.7322e-24	6.8545e-22	-//-
Novel00032	16.1876087052982	0	6.2296	3.3121e-05	0.00067306	-//-
Novel00048	63.7552949417688	16.6106618872623	1.9404	9.8667e-08	3.5729e-06	sp|Q8VIK2|M17L2_MOUSE Mpv17-like protein 2 OS=Mus musculus GN=Mpv17l2 PE=1 SV=1//2.15361e-13
Novel00050	42.3929588634654	14.4534330707347	1.5524	0.00021428	0.0034178	-//-
Novel00055	30.9820215794028	75.3591933240298	-1.2824	7.2265e-06	0.0001718	-//-
Novel00095	44.7812945740832	13.5186339169061	1.7279	3.8352e-05	0.00075593	-//-
Novel00145	66.8070572386693	29.338311904775	1.1872	0.00017038	0.002789	-//-
Novel00162	93.3441206899779	34.7313839460939	1.4263	2.6371e-07	8.9027e-06	-//-
Novel00168	15.3251541431307	0	7.7355	0.00011	0.0019059	-//-
Novel00174	0	27.5406212243353	-6.6974	5.7857e-08	2.1973e-06	-//-
Novel00183	14.8607555327328	0	7.6911	0.00013583	0.0022897	-//-
Novel00197	95.7987990592239	47.4590339636066	1.0133	8.1626e-05	0.001463	-//-
Novel00206	70.5885887804808	275.1904893617	-1.9629	6.6356e-31	1.2524e-28	-//-
Novel00209	34.3654971694446	122.386781524331	-1.8324	1.7129e-13	1.2263e-11	-//-
Novel00235	0	26.6777296977243	-5.4816	6.6131e-08	2.4813e-06	sp|P08828|CHB2_BOMMO Chorion class B protein L12 OS=Bombyx mori PE=3 SV=1//1.05634e-26
Novel00236	0	364.140224229854	-10.1	6.1755e-61	2.5643e-58	-//-
Novel00237	31.8444761415703	2916.50145231806	-6.5171	0	0	sp|P08826|CHA1_BOMMO Chorion class A protein L11 OS=Bombyx mori PE=3 SV=1//3.50759e-28
Novel00239	0	71.2604585726274	-7.155	7.3295e-18	7.6086e-16	sp|P08930|CHCB2_ANTPO Chorion class CB protein PC404 (Fragment) OS=Antheraea polyphemus PE=2 SV=2//9.88036e-15
Novel00240	0	28.2596974965112	-8.7346	4.9182e-07	1.5629e-05	-//-
Novel00248	0	361.623457277239	-9.6049	7.0952e-65	3.5354e-62	sp|P08825|CHA2_BOMMO Chorion class A protein L12 OS=Bombyx mori PE=3 SV=1//8.9065e-20
Novel00251	2.05662241747641	21.0689347747526	-3.3568	2.0013e-05	0.00042615	-//-
Novel00262	47.3686582605858	97.7943730159165	-1.0458	1.2495e-05	0.00027795	sp|P18502|PTC_DROME Protein patched OS=Drosophila melanogaster GN=ptc PE=2 SV=2//0
Novel00301	10.5484827218952	41.9221466678525	-1.9907	5.3119e-06	0.00012874	-//-
Novel00304	55.5288052718632	5.96833305905961	3.2178	2.7884e-11	1.5369e-09	-//-
Novel00379	0	19.4869669759657	-8.1984	1.6856e-05	0.00036518	sp|B0WC46|TRET1_CULQU Facilitated trehalose transporter Tret1 OS=Culex quinquefasciatus GN=Tret1 PE=3 SV=1//1.26736e-33
Novel00421	1.19416785530889	19.7745974848361	-4.0496	1.0203e-05	0.0002315	-//-
Novel00455	85.7147149477267	2.37295169818033	5.1748	1.8206e-21	2.1396e-19	sp|Q24154|RL29_DROME 60S ribosomal protein L29 OS=Drosophila melanogaster GN=RpL29 PE=1 SV=1//3.56706e-22
Novel00463	0	39.2615644608018	-6.295	6.5617e-11	3.4489e-09	-//-
Novel00470	35.8250356592666	4.5301805147079	2.9833	2.4854e-07	8.4362e-06	-//-
Novel00514	18.7749723918008	1.0067067810462	4.2211	1.8805e-05	0.00040458	-//-
Novel00523	45.710091794879	10.2108830648972	2.1624	1.2484e-06	3.5586e-05	-//-
Novel00552	1.26051051393716	17.9769068043964	-3.8341	3.5172e-05	0.00070235	-//-
Novel00560	17.9788604882616	82.8375865546587	-2.204	9.3476e-12	5.4668e-10	sp|Q5R946|PIGP_PONAB Phosphatidylinositol N-acetylglucosaminyltransferase subunit P OS=Pongo abelii GN=PIGP PE=2 SV=1//2.77801e-20
Novel00573	103.428204801475	48.4657407446528	1.0936	1.2541e-05	0.00027847	-//-
Novel00577	17.4481192192354	0	5.6008	1.5759e-05	0.00034381	sp|P07898|PGCA_CHICK Aggrecan core protein OS=Gallus gallus GN=ACAN PE=1 SV=2//4.32276e-06
Novel00599	11.4109372840627	35.0190144549642	-1.6177	0.0002936	0.0045097	sp|Q7ZTY4|RBBP7_DANRE Histone-binding protein RBBP7 OS=Danio rerio GN=rbbp7 PE=2 SV=1//1.78925e-73
Novel00606	38.5450846630257	93.6237306372966	-1.2803	5.8756e-07	1.8162e-05	sp|Q24572|CAF1_DROME Probable histone-binding protein Caf1 OS=Drosophila melanogaster GN=Caf1 PE=1 SV=1//0
Novel00609	54.5336653924391	114.405034903179	-1.0689	1.5316e-06	4.2683e-05	-//-
Novel00649	0	23.6576093545857	-4.7777	5.3575e-07	1.6726e-05	sp|Q964R0|CP6K1_BLAGE Cytochrome P450 6k1 OS=Blattella germanica GN=CYP6K1 PE=2 SV=1//1.82243e-12
Novel00691	193.322507242783	62.0562822887765	1.6394	1.8298e-16	1.7138e-14	sp|O88908|SOAT2_MOUSE Sterol O-acyltransferase 2 OS=Mus musculus GN=Soat2 PE=2 SV=2//1.22765e-70
Novel00708	9.15528689070146	43.6479297210745	-2.2532	5.3414e-07	1.6718e-05	-//-
Novel00737	33.7020705831619	80.536542483696	-1.2568	4.908e-06	0.00012035	sp|Q8BGG6|MSPD3_MOUSE Motile sperm domain-containing protein 3 OS=Mus musculus GN=Mospd3 PE=2 SV=1//3.85318e-10
Novel00771	90.3587010517057	22.5789949463219	2.0007	9.3597e-11	4.8581e-09	-//-
Novel00797	73.8393790532661	160.425916322434	-1.1194	3.6091e-09	1.6289e-07	-//-
Novel00815	0	58.3889933006796	-9.7815	1.4798e-11	8.4557e-10	sp|P08830|CHCB1_BOMMO Chorion class CB protein M5H4 OS=Bombyx mori PE=2 SV=2//5.00108e-32
Novel00816	0	145.109591725088	-8.181	6.8561e-32	1.3775e-29	sp|P05685|CHB4_BOMMO Chorion class B protein B.L1 (Fragment) OS=Bombyx mori PE=3 SV=1//6.99305e-15
Novel00818	0	29.8416652952981	-8.8132	2.6878e-07	9.049e-06	sp|P13531|CHCA1_BOMMO Chorion class CA protein ERA.1 OS=Bombyx mori GN=ERA.1 PE=3 SV=1//1.75663e-34
Novel00819	0	13.4467262896885	-7.6631	0.00024561	0.0038729	sp|Q17213|CHCA3_BOMMO Chorion class CA protein ERA.3 OS=Bombyx mori GN=ERA.3 PE=3 SV=1//1.07583e-43
Novel00820	0	41.4187932773294	-6.3722	2.0993e-11	1.1674e-09	-//-
Novel00823	0	239.020952871255	-10.23	7.3799e-40	1.8386e-37	sp|P08825|CHA2_BOMMO Chorion class A protein L12 OS=Bombyx mori PE=3 SV=1//3.36178e-22
Novel00828	0	21.4284729108405	-5.4215	1.3097e-06	3.7079e-05	sp|Q17217|CHBE4_BOMMO Chorion class B protein ERB4 OS=Bombyx mori GN=ErB.4 PE=2 SV=1//1.91608e-14
Novel00829	0	26.1024686799836	-5.7061	8.8875e-08	3.2562e-06	sp|Q17212|CHCA2_BOMMO Chorion class CA protein ERA.2 OS=Bombyx mori GN=ERA.2 PE=3 SV=1//1.14709e-28
Novel00830	1.32685317256543	394.557150542893	-8.2161	2.2814e-83	1.4958e-80	-//-
Novel00831	0	436.479297210745	-11.684	1.5276e-56	5.9468e-54	sp|P08825|CHA2_BOMMO Chorion class A protein L12 OS=Bombyx mori PE=3 SV=1//1.41671e-20
Novel00832	0	26.390099188854	-5.7219	7.5503e-08	2.8076e-06	sp|P08828|CHB2_BOMMO Chorion class B protein L12 OS=Bombyx mori PE=3 SV=1//8.00352e-30
Novel00833	0	88.1587509687601	-10.376	2.1002e-15	1.792e-13	sp|P08825|CHA2_BOMMO Chorion class A protein L12 OS=Bombyx mori PE=3 SV=1//2.07476e-21
Novel00846	34.6308678039577	1.07861440826379	5.0048	1.7155e-09	7.9149e-08	-//-
Novel00847	0	12.4400195086423	-4.6369	0.00029921	0.0045902	-//-
Novel00858	23.6843291302929	0	4.7786	7.6516e-07	2.3191e-05	sp|P29981|CP4C1_BLADI Cytochrome P450 4C1 OS=Blaberus discoidalis GN=CYP4C1 PE=2 SV=1//4.99084e-32
Novel00860	28.593685868785	0	4.9349	4.7245e-08	1.8392e-06	sp|P29981|CP4C1_BLADI Cytochrome P450 4C1 OS=Blaberus discoidalis GN=CYP4C1 PE=2 SV=1//2.49933e-22
Novel00892	100.641813139088	202.923324008027	-1.0117	8.7446e-10	4.1577e-08	-//-
Novel00895	74.1710923464074	175.526518038127	-1.2428	2.2647e-11	1.2538e-09	sp|Q02525|ZFP39_MOUSE Zinc finger protein 39 OS=Mus musculus GN=Zfp39 PE=2 SV=2//6.74203e-14
Novel00901	26.5370634513086	1.29433728991654	4.3577	2.8994e-07	9.7353e-06	-//-
Novel00946	28.3946578929002	6.68740933123547	2.0861	0.00018934	0.0030712	-//-
Novel00980	68.5319663630044	146.691559523875	-1.0979	2.7225e-08	1.094e-06	sp|Q86BE9|PEN2_DROME Gamma-secretase subunit pen-2 OS=Drosophila melanogaster GN=pen-2 PE=1 SV=3//9.77595e-37
Novel01000	0	43.216483957769	-6.4335	8.1857e-12	4.8099e-10	-//-
Novel01009	118.620673627349	688.443622981166	-2.537	9.155e-101	7.1277e-98	-//-
Novel01065	0	14.6691559523875	-5.2037	6.5758e-05	0.00121	-//-
Novel01132	179.523234248102	359.466228460711	-1.0017	5.6727e-16	5.0117e-14	-//-
Novel01144	2.25565039336123	196.811175694532	-6.4471	3.6026e-48	1.0827e-45	sp|P05688|CHHB1_BOMMO Chorion class high-cysteine HCB protein 12 OS=Bombyx mori PE=3 SV=1//3.38819e-35
Novel01146	0	67.0179085667899	-7.173	7.1673e-17	6.8679e-15	sp|P13532|CHR1_BOMMO Chorion protein ERB.1 OS=Bombyx mori PE=3 SV=1//8.03375e-19
Novel01147	6.36889522831406	915.671724988736	-7.1676	5.573e-209	9.9176e-206	sp|P08826|CHA1_BOMMO Chorion class A protein L11 OS=Bombyx mori PE=3 SV=1//1.28972e-10
Novel01148	1.32685317256543	414.259840400511	-8.2864	8.3217e-87	5.7591e-84	sp|P08828|CHB2_BOMMO Chorion class B protein L12 OS=Bombyx mori PE=3 SV=1//2.55585e-21
Novel01149	1.92393710021987	437.198373482921	-7.8281	1.1113e-95	8.1432e-93	sp|P20730|CHHB2_BOMMO Chorion class high-cysteine HCB protein 13 OS=Bombyx mori PE=3 SV=1//3.39571e-19
Novel01150	4.31227281083764	127.204592547909	-4.8826	1.9502e-31	3.7959e-29	-//-
Novel01151	1.92393710021987	298.416652952981	-7.2771	6.7437e-69	3.5003e-66	sp|P05687|CHHA2_BOMMO Chorion class high-cysteine HCA protein 12 OS=Bombyx mori PE=3 SV=1//7.59392e-16
Novel01152	1.99027975884814	301.364865668902	-7.2424	9.911e-70	5.3679e-67	sp|P05687|CHHA2_BOMMO Chorion class high-cysteine HCA protein 12 OS=Bombyx mori PE=3 SV=1//1.93221e-13
Novel01153	6.0371819351727	258.795550356091	-5.4218	1.9122e-63	9.1618e-61	-//-
Novel01154	15.7232100949003	2566.38321539563	-7.3507	0	0	sp|P08827|CHB1_BOMMO Chorion class B protein L11 OS=Bombyx mori PE=3 SV=1//7.8199e-36
Novel01155	1.32685317256543	224.207981664432	-7.4007	9.4693e-52	3.1042e-49	sp|P08825|CHA2_BOMMO Chorion class A protein L12 OS=Bombyx mori PE=3 SV=1//1.4114e-12
Novel01190	97.9881067939569	224.783242682173	-1.1979	1.8476e-13	1.3152e-11	-//-
Novel01194	44.3168959636853	284.178942763899	-2.6809	3.7864e-45	1.0482e-42	sp|Q4KLR8|ZNRF3_XENLA E3 ubiquitin-protein ligase ZNRF3 OS=Xenopus laevis GN=znrf3 PE=2 SV=1//1.32481e-08
Novel01232	124.591512903894	0	7.9611	9.7688e-28	1.6012e-25	-//-
Novel01239	9.22162954932973	35.7380907271401	-1.9544	3.2723e-05	0.00066606	-//-
Novel01240	17.9788604882616	59.0361619456379	-1.7153	9.8041e-07	2.9148e-05	-//-
Novel01246	25.0111823028583	0	5.4422	2.4402e-07	8.3055e-06	-//-
Novel01253	25.8072942063976	5.68070255018927	2.1836	0.00024695	0.0038841	-//-
Novel01254	41.7295322771827	10.8580517098554	1.9423	1.6015e-05	0.00034877	-//-
Novel01255	34.1664691935598	74.0648560341133	-1.1162	6.3198e-05	0.0011702	sp|Q17G75|PURA_AEDAE Adenylosuccinate synthetase OS=Aedes aegypti GN=AAEL003161 PE=3 SV=1//9.43483e-07
Novel01260	9.55334284247109	73.1300568802847	-2.9364	7.0669e-14	5.24e-12	sp|P83863|H2B_LITVA Histone H2B (Fragments) OS=Litopenaeus vannamei PE=1 SV=2//4.92585e-08
Novel01264	1.45953848982197	22.3632720646692	-3.9375	3.2629e-06	8.4051e-05	-//-
Novel01274	0	256.782136793999	-8.0114	5.186e-56	1.9576e-53	sp|P05687|CHHA2_BOMMO Chorion class high-cysteine HCA protein 12 OS=Bombyx mori PE=3 SV=1//2.33738e-17
Novel01277	35.3606370488687	3.0201203431386	3.5495	3.0532e-08	1.2151e-06	sp|Q6P3Z3|THAP4_MOUSE THAP domain-containing protein 4 OS=Mus musculus GN=Thap4 PE=2 SV=1//1.18197e-07
Novel01341	21.6277067128165	0	6.2325	1.6045e-06	4.4429e-05	sp|Q96DM1|PGBD4_HUMAN PiggyBac transposable element-derived protein 4 OS=Homo sapiens GN=PGBD4 PE=2 SV=3//7.33145e-25
Novel01415	22.0921053232144	1.79769068043964	3.6193	1.0294e-05	0.00023273	-//-
Novel01430	0	19.4869669759657	-5.2844	4.103e-06	0.00010325	-//-
Novel01431	49.0935673849209	11.5771279820313	2.0843	9.3195e-07	2.784e-05	sp|Q6P3Z3|THAP4_MOUSE THAP domain-containing protein 4 OS=Mus musculus GN=Thap4 PE=2 SV=1//1.9177e-06
Novel01441	48.7618540917795	15.6758627334337	1.6372	3.6194e-05	0.00071795	-//-
Novel01461	201.88071020583	30.7764644491267	2.7136	2.0685e-31	3.9641e-29	sp|Q6P3Z3|THAP4_MOUSE THAP domain-containing protein 4 OS=Mus musculus GN=Thap4 PE=2 SV=1//3.89576e-06
Novel01486	2.72004900375913	578.71258384713	-7.7331	4.3067e-127	4.4707e-124	sp|P05688|CHHB1_BOMMO Chorion class high-cysteine HCB protein 12 OS=Bombyx mori PE=3 SV=1//5.40892e-17
Novel01490	1.45953848982197	336.887233514389	-7.8506	5.1838e-74	2.9352e-71	sp|P05687|CHHA2_BOMMO Chorion class high-cysteine HCA protein 12 OS=Bombyx mori PE=3 SV=1//1.83994e-15
Novel01491	12.5387624807433	1055.46015229972	-6.3953	1.6815e-250	5.2367e-247	sp|P20730|CHHB2_BOMMO Chorion class high-cysteine HCB protein 13 OS=Bombyx mori PE=3 SV=1//8.45055e-27
Novel01511	0	48.0342949813473	-7.9149	7.3108e-12	4.3367e-10	sp|P05687|CHHA2_BOMMO Chorion class high-cysteine HCA protein 12 OS=Bombyx mori PE=3 SV=1//8.05819e-13
Novel01519	7.82843371813603	230.104407096274	-4.8774	1.91e-55	6.7979e-53	sp|P05688|CHHB1_BOMMO Chorion class high-cysteine HCB protein 12 OS=Bombyx mori PE=3 SV=1//7.86e-46
