# Supplementary material for: Transcriptome Analysis of Thermal Parthenogenesis of the Domesticated Silkworm
Source: PLoS One. 2015 Aug 14;10(8):e0135215. doi: 10.1371/journal.pone.0135215 (PMC4537240; doi:10.1371/journal.pone.0135215)
Supplement: S3 Table — (XLS) [file pone.0135215.s003.xls]

Gene_id	readcount_PLHI_egg	readcount_ALHI_egg	log2.Fold_change.	pvalue	qvalue	Blast swiss prot
BGIBMGA000063	5.14088357376721	65.8311636393717	-3.6787	9.2836e-15	7.737e-13	sp|Q05652|KPEL_DROME Serine/threonine-protein kinase pelle OS=Drosophila melanogaster GN=pll PE=1 SV=1//8.07978e-69
BGIBMGA000098	122.390192069446	55.6454488083578	1.1372	4.8756e-07	1.3884e-05	-//-
BGIBMGA000115	148.466240076145	72.3254113504209	1.0376	2.7351e-07	8.2988e-06	sp|Q8R149|BUD13_MOUSE BUD13 homolog OS=Mus musculus GN=Bud13 PE=1 SV=1//1.08789e-40
BGIBMGA000120	272.15713762811	130.978722256528	1.0551	1.693e-12	1.1257e-10	sp|Q9W552|VPS26_DROME Vacuolar protein sorting-associated protein 26 OS=Drosophila melanogaster GN=Vps26 PE=2 SV=1//0
BGIBMGA000121	168.658144233351	36.231066177432	2.2188	9.3314e-22	1.3724e-19	sp|Q54IA4|PIGM_DICDI GPI mannosyltransferase 1 OS=Dictyostelium discoideum GN=pigm PE=3 SV=1//1.11996e-80
BGIBMGA000125	39.3308562571347	13.6037399420924	1.5317	0.00032627	0.0043344	sp|Q9BQ50|TREX2_HUMAN Three prime repair exonuclease 2 OS=Homo sapiens GN=TREX2 PE=1 SV=1//3.2933e-17
BGIBMGA000153	0	47.5789095462126	-8.5853	5.3108e-11	2.874e-09	-//-
BGIBMGA000217	67.2031165968365	20.9866741820219	1.6791	5.1249e-07	1.4528e-05	sp|Q17QI8|RHOV_BOVIN Rho-related GTP-binding protein RhoV OS=Bos taurus GN=Rhov PE=2 SV=1//7.40868e-07
BGIBMGA000222	66.3359796084902	137.883132980906	-1.0556	3.4951e-07	1.0453e-05	sp|Q9VCR7|CTNS_DROME Cystinosin homolog OS=Drosophila melanogaster GN=CG17119 PE=1 SV=2//1.92045e-36
BGIBMGA000236	153.731000362533	17.0217650531709	3.175	1.1892e-28	2.3598e-26	sp|Q5RBD5|IVD_PONAB Isovaleryl-CoA dehydrogenase, mitochondrial OS=Pongo abelii GN=IVD PE=2 SV=1//2.43105e-08
BGIBMGA000243	73.4588905841918	36.231066177432	1.0197	0.00036471	0.0047691	sp|Q5R9E5|FA32A_PONAB Protein FAM32A OS=Pongo abelii GN=FAM32A PE=3 SV=1//5.64795e-15
BGIBMGA000347	0	25.3617463242024	-4.9772	2.0656e-07	6.4394e-06	sp|P52302|MBN_DROME Protein lethal(3)malignant blood neoplasm 1 OS=Drosophila melanogaster GN=l(3)mbn PE=2 SV=2//6.45543e-11
BGIBMGA000395	202.228733353614	422.262822222637	-1.0622	3.2096e-19	3.9726e-17	sp|Q962S7|RL37_SPOFR 60S ribosomal protein L37 OS=Spodoptera frugiperda GN=RpL37 PE=3 SV=3//6.59068e-16
BGIBMGA000397	18.5815068931345	49.0144800928656	-1.3993	0.00015227	0.0022531	sp|O14908|GIPC1_HUMAN PDZ domain-containing protein GIPC1 OS=Homo sapiens GN=GIPC1 PE=1 SV=2//1.02766e-80
BGIBMGA000452	71.4768631822574	14.9025894843022	2.2619	2.731e-10	1.3182e-08	sp|Q9VAS7|INX3_DROME Innexin inx3 OS=Drosophila melanogaster GN=inx3 PE=1 SV=1//5.72732e-172
BGIBMGA000529	103.127363256897	340.503661565639	-1.7232	3.5962e-31	8.0279e-29	sp|Q9JLI3|MMEL1_MOUSE Membrane metallo-endopeptidase-like 1 OS=Mus musculus GN=Mmel1 PE=1 SV=1//2.95624e-13
BGIBMGA000572	7.12291097570156	43.9558029284694	-2.6255	5.6971e-08	1.9783e-06	sp|Q63060|GLPK_RAT Glycerol kinase OS=Rattus norvegicus GN=Gk PE=2 SV=1//1.17142e-08
BGIBMGA000667	37.3488288552004	91.6714334791251	-1.2954	1.0393e-06	2.718e-05	sp|P26739|BXB5_BOMMO Bombyxin B-5 OS=Bombyx mori GN=BBXB5 PE=3 SV=1//7.61506e-10
BGIBMGA000699	11.9541027679165	40.7428593240556	-1.769	4.3142e-05	0.00075747	sp|Q5ZL23|AB1IP_CHICK Amyloid beta A4 precursor protein-binding family B member 1-interacting protein OS=Gallus gallus GN=APBB1IP PE=2 SV=1//1.25863e-79
BGIBMGA000810	37.7823973493735	8.13489976436681	2.2155	5.8461e-06	0.00012777	-//-
BGIBMGA000851	104.242253670485	45.0495709640145	1.2104	1.0521e-06	2.7457e-05	sp|Q0P5H7|SYRM_BOVIN Probable arginine--tRNA ligase, mitochondrial OS=Bos taurus GN=RARS2 PE=2 SV=1//6.19699e-23
BGIBMGA000854	47.5067192901139	109.240082550069	-1.2013	4.963e-07	1.4101e-05	sp|Q9VHT4|FUCT1_DROME Probable GDP-fucose transporter OS=Drosophila melanogaster GN=Gfr PE=2 SV=1//9.56354e-20
BGIBMGA000863	92.2262125462576	45.5280944795655	1.0184	6.6168e-05	0.0010985	-//-
BGIBMGA000888	3.46854795338511	34.0435301063418	-3.295	9.5347e-08	3.1449e-06	sp|G5EBF1|SAX3_CAEEL Protein sax-3 OS=Caenorhabditis elegans GN=sax-3 PE=2 SV=1//1.7415e-07
BGIBMGA000893	38.7734110503407	8.68178378213937	2.159	6.2584e-06	0.00013583	sp|Q9W391|KPBA_DROME Probable phosphorylase b kinase regulatory subunit alpha OS=Drosophila melanogaster GN=CG7766 PE=1 SV=2//5.60839e-10
BGIBMGA000966	29.1110274659107	0	5.1492	2.529e-08	9.3535e-07	sp|P70389|ALS_MOUSE Insulin-like growth factor-binding protein complex acid labile subunit OS=Mus musculus GN=Igfals PE=2 SV=1//2.66943e-10
BGIBMGA000971	159.119637361542	53.4579127372676	1.5736	1.6637e-13	1.2306e-11	sp|Q9CQT5|POMP_MOUSE Proteasome maturation protein OS=Mus musculus GN=Pomp PE=2 SV=1//3.19218e-09
BGIBMGA000972	71.7865549638097	27.4125613908495	1.3889	6.4715e-06	0.00014021	-//-
BGIBMGA000973	95.9425139248845	42.1784298707086	1.1857	4.0887e-06	9.3786e-05	sp|P08630|BTKL_DROME Tyrosine-protein kinase Btk29A OS=Drosophila melanogaster GN=Btk29A PE=2 SV=2//3.97185e-18
BGIBMGA000974	102.755733119034	43.4772794129184	1.2409	7.6743e-07	2.0721e-05	sp|P08630|BTKL_DROME Tyrosine-protein kinase Btk29A OS=Drosophila melanogaster GN=Btk29A PE=2 SV=2//6.35397e-10
BGIBMGA001018	38.7734110503407	101.720427305696	-1.3915	5.5418e-08	1.9297e-06	sp|Q8IUS5|EPHX4_HUMAN Epoxide hydrolase 4 OS=Homo sapiens GN=EPHX4 PE=2 SV=2//1.68639e-11
BGIBMGA001129	37.6585206367526	7.79309725325896	2.2727	4.31e-06	9.7254e-05	sp|P48984|TEAD4_CHICK Transcriptional enhancer factor TEF-3 OS=Gallus gallus GN=TEAD4 PE=2 SV=1//1.09958e-23
BGIBMGA001146	132.795835929601	22.2171632220102	2.5795	1.5171e-20	2.0393e-18	sp|Q7RTX9|MOT14_HUMAN Monocarboxylate transporter 14 OS=Homo sapiens GN=SLC16A14 PE=2 SV=1//5.26889e-08
BGIBMGA001160	13.3786849630568	121.47661244773	-3.1827	3.1714e-23	4.8945e-21	sp|Q9VYA0|NADE_DROME Probable glutamine-dependent NAD(+) synthetase OS=Drosophila melanogaster GN=CG9940 PE=1 SV=1//0
BGIBMGA001170	0	12.236529897661	-5.6261	0.00026911	0.0036647	-//-
BGIBMGA001204	66.9553631715947	12.4416114043257	2.428	1.8369e-10	9.3345e-09	sp|Q9YH16|LMO3_XENLA LIM domain only protein 3 OS=Xenopus laevis GN=lmo3 PE=2 SV=1//2.94582e-61
BGIBMGA001291	41.3128836590691	10.1857148310139	2.02	7.8868e-06	0.00016796	sp|P22304|IDS_HUMAN Iduronate 2-sulfatase OS=Homo sapiens GN=IDS PE=1 SV=1//1.11014e-142
BGIBMGA001293	6.37965069997618	75.1281919415052	-3.5578	2.9387e-16	2.783e-14	sp|Q3UGF1|WDR19_MOUSE WD repeat-containing protein 19 OS=Mus musculus GN=Wdr19 PE=1 SV=1//3.20632e-128
BGIBMGA001294	10.7153356417076	111.564339625602	-3.3801	1.6298e-22	2.4846e-20	sp|Q8NEZ3|WDR19_HUMAN WD repeat-containing protein 19 OS=Homo sapiens GN=WDR19 PE=1 SV=2//6.39559e-128
BGIBMGA001332	94.5179317297442	10.1857148310139	3.214	2.0375e-18	2.3155e-16	sp|Q68CL5|TPGS2_HUMAN Tubulin polyglutamylase complex subunit 2 OS=Homo sapiens GN=TPGS2 PE=2 SV=2//9.28584e-11
BGIBMGA001343	89.8725550064606	38.3502417463007	1.2286	4.496e-06	0.00010109	sp|Q7PRH1|AKTIP_ANOGA Protein crossbronx homolog OS=Anopheles gambiae GN=AGAP010478 PE=3 SV=3//5.64062e-57
BGIBMGA001347	2.53947260872838	31.1723890130358	-3.6177	1.1609e-07	3.7793e-06	sp|P04148|SI25_BOMMO Fibrohexamerin OS=Bombyx mori GN=P25 PE=1 SV=1//8.08858e-51
BGIBMGA001354	57.3549179434752	117.169900807771	-1.0306	4.1073e-06	9.4038e-05	-//-
BGIBMGA001356	33.5086507639526	8.88686528880408	1.9148	0.0001028	0.0016064	-//-
BGIBMGA001364	90.9255070637382	365.660326383177	-2.0077	1.4065e-40	5.0237e-38	sp|Q5ZLD7|VPS53_CHICK Vacuolar protein sorting-associated protein 53 homolog OS=Gallus gallus GN=VPS53 PE=2 SV=1//0
BGIBMGA001365	23.4746370416599	73.4875398881876	-1.6464	1.7554e-07	5.5276e-06	sp|Q6WV20|GALT1_DROME Polypeptide N-acetylgalactosaminyltransferase 1 OS=Drosophila melanogaster GN=GalNAc-T1 PE=2 SV=2//5.65444e-48
BGIBMGA001370	11.2727808485016	36.231066177432	-1.6844	0.00019352	0.0027553	sp|P26039|TLN1_MOUSE Talin-1 OS=Mus musculus GN=Tln1 PE=1 SV=2//0
BGIBMGA001546	36.5436302231645	75.8801574659425	-1.0541	0.00016002	0.0023479	sp|P37276|DYHC_DROME Dynein heavy chain, cytoplasmic OS=Drosophila melanogaster GN=Dhc64C PE=2 SV=2//0
BGIBMGA001622	29.5445959600839	94.4058535679879	-1.676	2.0271e-09	8.799e-08	-//-
BGIBMGA001630	0	12.236529897661	-6.0412	0.00027231	0.0036961	sp|B2D0J5|EST6_APIME Venom carboxylesterase-6 OS=Apis mellifera PE=2 SV=1//9.54641e-46
BGIBMGA001648	54.1341234153319	19.8929061464768	1.4443	5.4632e-05	0.00092541	sp|Q9V9S8|HEMH_DROME Ferrochelatase, mitochondrial OS=Drosophila melanogaster GN=Fech PE=2 SV=1//1.42805e-06
BGIBMGA001676	17.8382466174091	1.02540753332355	4.1207	3.053e-05	0.00056043	-//-
BGIBMGA001684	0	31.309110017479	-4.9815	7.8846e-09	3.1592e-07	sp|Q02386|ZNF45_HUMAN Zinc finger protein 45 OS=Homo sapiens GN=ZNF45 PE=2 SV=2//4.78059e-83
BGIBMGA001703	0	25.6351883330887	-5.6931	1.3311e-07	4.2996e-06	-//-
BGIBMGA001709	348.651007671514	129.816593718761	1.4253	3.7185e-24	6.1981e-22	-//-
BGIBMGA001712	43.4187877736243	96.935192150186	-1.1587	4.1641e-06	9.4992e-05	sp|Q86VD7|S2542_HUMAN Mitochondrial coenzyme A transporter SLC25A42 OS=Homo sapiens GN=SLC25A42 PE=1 SV=2//3.69411e-08
BGIBMGA001717	141.467205813064	299.555720734919	-1.0824	1.8146e-14	1.4635e-12	sp|Q62384|ZPR1_MOUSE Zinc finger protein ZPR1 OS=Mus musculus GN=Znf259 PE=1 SV=1//9.24975e-07
BGIBMGA001776	22.1119932028301	70.4796777904385	-1.6724	2.3093e-07	7.1105e-06	-//-
BGIBMGA001830	73.5208289405022	2.32425707553337	4.9833	1.1644e-18	1.3478e-16	sp|Q6PAQ4|REXO4_MOUSE RNA exonuclease 4 OS=Mus musculus GN=Rexo4 PE=2 SV=2//4.6407e-25
BGIBMGA001868	46.825397370699	17.9788120842729	1.381	0.00028684	0.0038673	sp|Q86TL2|TM110_HUMAN Transmembrane protein 110 OS=Homo sapiens GN=TMEM110 PE=2 SV=1//1.37224e-20
BGIBMGA001883	84.6077947200725	29.395015955275	1.5252	1.4866e-07	4.7407e-06	-//-
BGIBMGA001884	143.139541433446	56.3974143327951	1.3437	5.3198e-10	2.4669e-08	sp|Q9Y493|ZAN_HUMAN Zonadhesin OS=Homo sapiens GN=ZAN PE=2 SV=4//3.53864e-06
BGIBMGA001919	101.578904349135	32.4712385552457	1.6454	1.1664e-09	5.2282e-08	-//-
BGIBMGA001935	64.5397672754872	28.916492439724	1.1583	0.00020877	0.0029062	sp|O18738|DAG1_BOVIN Dystroglycan OS=Bos taurus GN=DAG1 PE=1 SV=1//1.05714e-18
BGIBMGA002043	52.3379110823289	278.842488561783	-2.4135	7.087e-39	2.3314e-36	sp|P91119|PDE5_CAEEL Probable 3&apos;,5&apos;-cyclic phosphodiesterase pde-5 OS=Caenorhabditis elegans GN=pde-5 PE=2 SV=3//7.12349e-15
BGIBMGA002107	37.7204589930631	102.062229816804	-1.436	2.5142e-08	9.331e-07	sp|Q86BA1|MICAL_DROME Protein-methionine sulfoxide oxidase Mical OS=Drosophila melanogaster GN=Mical PE=1 SV=1//5.44053e-10
BGIBMGA002111	39.5166713260661	0	6.3044	7.6569e-11	4.0559e-09	sp|Q8TC29|ENKUR_HUMAN Enkurin OS=Homo sapiens GN=ENKUR PE=2 SV=1//8.54712e-26
BGIBMGA002138	0	27.8910849064005	-7.8148	1.7239e-07	5.442e-06	sp|P0C6B8|SVEP1_RAT Sushi, von Willebrand factor type A, EGF and pentraxin domain-containing protein 1 OS=Rattus norvegicus GN=Svep1 PE=1 SV=1//1.28926e-08
BGIBMGA002211	148.837870214007	10.9376803554512	3.7664	1.223e-31	2.7798e-29	sp|Q93112|GST1C_ANOGA Glutathione S-transferase 1, isoform C OS=Anopheles gambiae GN=GstD1 PE=1 SV=2//7.10345e-11
BGIBMGA002222	74.9454111356425	293.813438548307	-1.971	3.3829e-32	7.8314e-30	sp|P42860|GSTT1_LUCCU Glutathione S-transferase 1-1 OS=Lucilia cuprina GN=GST1 PE=1 SV=2//3.40449e-77
BGIBMGA002251	19.200890456239	61.8662545105207	-1.688	1.0718e-06	2.7857e-05	sp|P42858|HD_HUMAN Huntingtin OS=Homo sapiens GN=HTT PE=1 SV=2//5.1672e-07
BGIBMGA002307	0	21.7386397064592	-7.4552	2.7938e-06	6.653e-05	sp|Q964T1|CP4CU_BLAGE Cytochrome P450 4c21 OS=Blattella germanica GN=CYP4C21 PE=2 SV=1//1.46588e-58
BGIBMGA002349	72.6536919521559	26.0453513464181	1.48	1.926e-06	4.7489e-05	sp|Q7T3H9|HYI_DANRE Putative hydroxypyruvate isomerase OS=Danio rerio GN=hyi PE=2 SV=2//2.7767e-07
BGIBMGA002453	42.7994042105198	13.8771819509787	1.6249	9.0744e-05	0.0014359	sp|E1BHC3|PT100_BOVIN Protein PET100 homolog, mitochondrial OS=Bos taurus GN=PET100 PE=3 SV=1//7.97621e-09
BGIBMGA002483	18.7053836057554	60.6357654705324	-1.6967	1.255e-06	3.2178e-05	sp|Q6IE24|UBP54_RAT Inactive ubiquitin carboxyl-terminal hydrolase 54 OS=Rattus norvegicus GN=Usp54 PE=2 SV=2//1.41589e-64
BGIBMGA002527	61.5667261725857	4.37507214218047	3.8148	4.0205e-14	3.1217e-12	sp|Q10714|ACE_DROME Angiotensin-converting enzyme OS=Drosophila melanogaster GN=Ance PE=1 SV=3//0
BGIBMGA002577	6.62740412521798	52.2274236972793	-2.9783	2.7595e-10	1.3268e-08	sp|Q7KML2|ACOX1_DROME Probable peroxisomal acyl-coenzyme A oxidase 1 OS=Drosophila melanogaster GN=CG5009 PE=1 SV=1//6.72108e-08
BGIBMGA002578	6.56546576890753	55.4403673016931	-3.078	3.9751e-11	2.1795e-09	sp|Q7KML2|ACOX1_DROME Probable peroxisomal acyl-coenzyme A oxidase 1 OS=Drosophila melanogaster GN=CG5009 PE=1 SV=1//8.98924e-18
BGIBMGA002602	0	36.3677871818751	-5.6126	3.3716e-10	1.6079e-08	-//-
BGIBMGA002620	66.2121028958693	162.42455327845	-1.2946	8.1308e-11	4.2887e-09	sp|O08623|SQSTM_RAT Sequestosome-1 OS=Rattus norvegicus GN=Sqstm1 PE=1 SV=1//1.05372e-11
BGIBMGA002647	27.9961370523227	64.5323140971619	-1.2048	0.00010747	0.0016711	sp|Q92051|CAHZ_DANRE Carbonic anhydrase OS=Danio rerio GN=cahz PE=1 SV=2//1.26104e-10
BGIBMGA002669	0	28.916492439724	-5.8538	2.123e-08	7.9699e-07	sp|P11153|LIPL_CAVPO Lipoprotein lipase OS=Cavia porcellus GN=LPL PE=2 SV=1//1.55177e-13
BGIBMGA002671	45.3388768192482	141.09607658532	-1.6379	5.5395e-13	3.8687e-11	sp|Q15024|EXOS7_HUMAN Exosome complex component RRP42 OS=Homo sapiens GN=EXOSC7 PE=1 SV=3//5.54153e-97
BGIBMGA002745	0	21.8753607109023	-7.4643	2.6213e-06	6.3138e-05	-//-
BGIBMGA002769	68.8754522172186	25.430106826424	1.4375	5.7615e-06	0.00012658	sp|Q29HZ1|LANC3_DROPS LanC-like protein 3 homolog OS=Drosophila pseudoobscura pseudoobscura GN=GA15215 PE=3 SV=1//1.34351e-112
BGIBMGA002773	164.198582578999	73.2824583815228	1.1639	2.887e-09	1.2318e-07	sp|P22464|ANXB9_DROME Annexin-B9 OS=Drosophila melanogaster GN=AnnIX PE=2 SV=2//1.82955e-17
BGIBMGA002778	33.013143913469	7.9298182577021	2.0577	5.2887e-05	0.00090073	sp|Q8R2J9|RA51C_CRIGR DNA repair protein RAD51 homolog 3 OS=Cricetulus griseus GN=RAD51C PE=2 SV=1//4.65342e-08
BGIBMGA002799	15.9181575717852	57.7646243772265	-1.8595	4.694e-07	1.349e-05	-//-
BGIBMGA002847	4.39762329804183	31.4458310219221	-2.8381	1.7328e-06	4.2979e-05	-//-
BGIBMGA002857	3.40660959707466	30.2153419819339	-3.1489	8.3399e-07	2.2373e-05	sp|Q0VCH8|TMM65_BOVIN Transmembrane protein 65 OS=Bos taurus GN=TMEM65 PE=2 SV=1//1.19339e-32
BGIBMGA002886	24.589527455248	105.275173421218	-2.098	1.8331e-13	1.348e-11	sp|P21158|CSGA_MYXXA C-factor OS=Myxococcus xanthus GN=csgA PE=1 SV=1//1.28223e-38
BGIBMGA002905	1.85815068931345	19.072580119818	-3.3596	5.6669e-05	0.00095474	sp|P0C8L7|ACBP_HYPDU Putative acyl-CoA-binding protein OS=Hypsibius dujardini PE=3 SV=1//5.17113e-23
BGIBMGA002939	20.1919041572062	3.07622259997064	2.7145	0.00019517	0.0027662	sp|Q8VCC1|PGDH_MOUSE 15-hydroxyprostaglandin dehydrogenase [NAD(+)] OS=Mus musculus GN=Hpgd PE=2 SV=1//1.64998e-30
BGIBMGA003039	84.3600412948307	36.8463106974261	1.195	1.3796e-05	0.00027816	sp|Q8BW94|DYH3_MOUSE Dynein heavy chain 3, axonemal OS=Mus musculus GN=Dnah3 PE=1 SV=2//6.37597e-06
BGIBMGA003046	20.997102789242	0	8.2628	9.4698e-06	0.0001993	sp|Q28181|CNGB1_BOVIN Cyclic nucleotide-gated cation channel beta-1 OS=Bos taurus GN=CNGB1 PE=1 SV=1//2.24948e-10
BGIBMGA003242	0	22.6956867375612	-5.5043	7.1179e-07	1.9386e-05	-//-
BGIBMGA003246	0	37.3931947151987	-5.5373	1.9431e-10	9.7947e-09	-//-
BGIBMGA003249	1.98202740193435	59.0634739194363	-4.8972	2.6366e-15	2.3049e-13	sp|P0C0U2|CHA2A_LYMDI Chorion class A protein Ld2/Ld41 OS=Lymantria dispar PE=2 SV=1//2.3692e-08
BGIBMGA003275	0	16.5432415376199	-6.0612	2.3159e-05	0.00043734	-//-
BGIBMGA003327	18.7053836057554	0	6.5111	8.1483e-06	0.00017294	-//-
BGIBMGA003380	0	15.6545550087395	-5.6596	3.7656e-05	0.00067345	-//-
BGIBMGA003381	1.67233562038211	130.773640749863	-6.2891	1.745e-32	4.1159e-30	-//-
BGIBMGA003382	0	48.0574330617636	-6.5997	8.4619e-13	5.8768e-11	-//-
BGIBMGA003383	0	69.1808282482287	-6.318	6.2476e-18	6.851e-16	-//-
BGIBMGA003458	17.0949863416838	1.43557054665297	3.5739	9.9895e-05	0.0015649	-//-
BGIBMGA003527	162.526246958617	65.0791981149345	1.3204	6.6902e-11	3.5741e-09	sp|Q1LUI2|HDDC2_DANRE HD domain-containing protein 2 OS=Danio rerio GN=hddc2 PE=2 SV=1//3.38472e-08
BGIBMGA003551	32.0221302125018	71.3000038170973	-1.1548	8.2427e-05	0.0013262	sp|O44252|ROST_DROME Protein rolling stone OS=Drosophila melanogaster GN=rost PE=2 SV=2//1.13634e-08
BGIBMGA003558	0	23.1058497508906	-5.5302	5.6234e-07	1.5762e-05	sp|Q9Y5R5|DMRT2_HUMAN Doublesex- and mab-3-related transcription factor 2 OS=Homo sapiens GN=DMRT2 PE=2 SV=2//2.09714e-23
BGIBMGA003646	31.3408082930869	3.69146711996477	3.0858	7.4739e-07	2.0223e-05	sp|Q07954|LRP1_HUMAN Prolow-density lipoprotein receptor-related protein 1 OS=Homo sapiens GN=LRP1 PE=1 SV=2//8.45309e-06
BGIBMGA003672	118.302260552956	37.5299157196418	1.6564	4.1637e-11	2.2729e-09	sp|Q03172|ZEP1_MOUSE Zinc finger protein 40 OS=Mus musculus GN=Hivep1 PE=1 SV=1//4.43073e-13
BGIBMGA003674	71.3529864696365	34.1118906085633	1.0647	0.00027208	0.0036961	sp|Q5FVK8|AL14E_RAT ARL14 effector protein OS=Rattus norvegicus GN=Arl14ep PE=2 SV=1//6.64067e-13
BGIBMGA003712	30.4117329484301	0	6.7972	1.5912e-08	6.0459e-07	sp|Q6P656|CO026_HUMAN Uncharacterized protein C15orf26 OS=Homo sapiens GN=C15orf26 PE=2 SV=1//4.07716e-15
BGIBMGA003719	165.065719567345	21.9437212131239	2.9112	2.3946e-28	4.6055e-26	-//-
BGIBMGA003742	12.6973630436419	63.5069065638384	-2.3224	1.1673e-09	5.2282e-08	sp|Q3ZBG9|PLS2_BOVIN Phospholipid scramblase 2 OS=Bos taurus GN=PLSCR2 PE=2 SV=1//3.33769e-41
BGIBMGA003786	113.718822185983	43.4772794129184	1.3871	1.4157e-08	5.4288e-07	sp|O00305|CACB4_HUMAN Voltage-dependent L-type calcium channel subunit beta-4 OS=Homo sapiens GN=CACNB4 PE=1 SV=2//1.07225e-65
BGIBMGA003804	80.5198632035829	4.03326963107262	4.3193	2.9103e-19	3.6382e-17	sp|P41209|CETN1_MOUSE Centrin-1 OS=Mus musculus GN=Cetn1 PE=1 SV=1//5.77942e-06
BGIBMGA003899	30.4117329484301	87.0229193280584	-1.5168	8.4285e-08	2.8023e-06	sp|Q24239|ANGEL_DROME Protein angel OS=Drosophila melanogaster GN=angel PE=1 SV=2//1.05448e-22
BGIBMGA003900	34.3138493959884	94.2691325635448	-1.458	6.0894e-08	2.1087e-06	sp|Q5RGT6|ANGE2_DANRE Protein angel homolog 2 OS=Danio rerio GN=angel2 PE=2 SV=1//1.00407e-16
BGIBMGA003913	78.8475275832008	8.95522579102565	3.1383	2.5579e-15	2.2519e-13	-//-
BGIBMGA003940	96.9954659821621	24.8832228086514	1.9627	1.8415e-11	1.0609e-09	sp|Q8VCC1|PGDH_MOUSE 15-hydroxyprostaglandin dehydrogenase [NAD(+)] OS=Mus musculus GN=Hpgd PE=2 SV=1//1.32399e-22
BGIBMGA003950	52.9572946454334	7.9298182577021	2.7395	1.3428e-09	5.9526e-08	sp|Q9Z2J0|S23A1_MOUSE Solute carrier family 23 member 1 OS=Mus musculus GN=Slc23a1 PE=1 SV=2//6.81501e-10
BGIBMGA003954	76.1841782618515	23.51601276422	1.6958	7.2595e-08	2.4661e-06	sp|Q9VTU1|APG12_DROME Autophagy protein 12-like OS=Drosophila melanogaster GN=Atg12 PE=3 SV=3//4.27623e-44
BGIBMGA003955	40.6315617396541	85.7924302880701	-1.0782	4.3479e-05	0.00076125	sp|Q6P2X9|MOT12_XENTR Monocarboxylate transporter 12 OS=Xenopus tropicalis GN=slc16a12 PE=2 SV=1//7.54345e-15
BGIBMGA003960	0	14.9709499865238	-4.4577	9.1953e-05	0.0014496	sp|Q86WA9|S2611_HUMAN Sodium-independent sulfate anion transporter OS=Homo sapiens GN=SLC26A11 PE=1 SV=2//1.67074e-109
BGIBMGA003996	30.1639795231884	1.23048903998826	4.6155	2.4756e-08	9.2382e-07	sp|Q8WSF3|FDL_DROME Probable beta-hexosaminidase fdl OS=Drosophila melanogaster GN=fdl PE=1 SV=1//4.42901e-114
BGIBMGA004013	110.374150945219	40.5377778173909	1.4451	8.2219e-09	3.2526e-07	sp|P82916|RT17_BOVIN 28S ribosomal protein S17, mitochondrial OS=Bos taurus GN=MRPS17 PE=1 SV=3//3.0292e-06
BGIBMGA004062	16.3517260659584	1.64065205331768	3.3171	0.00022246	0.0030729	sp|A0JPE9|GLPK5_DANRE Putative glycerol kinase 5 OS=Danio rerio GN=gk5 PE=2 SV=1//4.57512e-143
BGIBMGA004127	145.555137329554	69.1124677460071	1.0745	1.6125e-07	5.1292e-06	sp|Q5ZLY0|PHAX_CHICK Phosphorylated adapter RNA export protein OS=Gallus gallus GN=PHAX PE=2 SV=1//2.05979e-23
BGIBMGA004208	21.7403630649674	86.0658722969564	-1.9851	1.3409e-10	6.8981e-09	sp|Q9SDL7|HMT1_ARATH Homocysteine S-methyltransferase 1 OS=Arabidopsis thaliana GN=HMT-1 PE=1 SV=1//1.37577e-70
BGIBMGA004250	56.6735960240603	17.7737305776082	1.6729	4.237e-06	9.6304e-05	-//-
BGIBMGA004251	253.513692378665	88.7319318835976	1.5145	1.4534e-19	1.8539e-17	sp|P40807|DCOR1_DROME Ornithine decarboxylase 1 OS=Drosophila melanogaster GN=Odc1 PE=1 SV=3//1.09701e-101
BGIBMGA004276	1.61039726407166	16.3381600309552	-3.3428	0.00020025	0.0028193	sp|P20007|PCKG_DROME Phosphoenolpyruvate carboxykinase [GTP] OS=Drosophila melanogaster GN=Pepck PE=2 SV=2//2.55091e-15
BGIBMGA004277	7.74229453880605	78.9563800659131	-3.3502	2.7774e-16	2.6504e-14	sp|P20007|PCKG_DROME Phosphoenolpyruvate carboxykinase [GTP] OS=Drosophila melanogaster GN=Pepck PE=2 SV=2//6.10585e-07
BGIBMGA004307	88.0144043171471	33.7700880974555	1.382	6.515e-07	1.7939e-05	sp|Q6DH42|ENY2_DANRE Enhancer of yellow 2 transcription factor homolog OS=Danio rerio GN=eny2 PE=2 SV=1//6.77964e-11
BGIBMGA004340	57.7265480813379	1.09376803554512	5.7219	2.8935e-15	2.5119e-13	-//-
BGIBMGA004341	26.7573699261137	2.52933858219808	3.4031	1.8067e-06	4.4636e-05	sp|A1L1R5|PTPC1_DANRE Protein tyrosine phosphatase domain-containing protein 1 OS=Danio rerio GN=ptpdc1 PE=2 SV=1//1.1877e-55
BGIBMGA004342	22.5455616970032	2.9395015955275	2.9392	4.1281e-05	0.00072888	sp|Q6NZK8|PTPC1_MOUSE Protein tyrosine phosphatase domain-containing protein 1 OS=Mus musculus GN=Ptpdc1 PE=2 SV=1//3.87438e-06
BGIBMGA004408	71.9104316764306	21.1917556886866	1.7627	7.6212e-08	2.5611e-06	sp|Q9W4M9|NSUN2_DROME tRNA (cytosine(34)-C(5))-methyltransferase OS=Drosophila melanogaster GN=CG6133 PE=2 SV=1//6.86784e-08
BGIBMGA004427	8.05198632035829	31.9927150396947	-1.9903	8.7661e-05	0.0013999	-//-
BGIBMGA004447	73.1491988026395	25.7035488353103	1.5089	1.2561e-06	3.2178e-05	sp|P97608|OPLA_RAT 5-oxoprolinase OS=Rattus norvegicus GN=Oplah PE=1 SV=2//0
BGIBMGA004454	539.730836889247	1288.80054838326	-1.2557	1.5623e-71	1.2207e-68	sp|Q00801|L302_BOMMO Low molecular mass 30 kDa lipoprotein 21G1 OS=Bombyx mori GN=21G1 PE=2 SV=1//1.21054e-50
BGIBMGA004460	1.54845890776121	40.4010568129478	-4.7055	8.2381e-11	4.3271e-09	sp|P35588|HYPB_HYPLI Hypodermin-B OS=Hypoderma lineatum PE=1 SV=1//1.30081e-06
BGIBMGA004511	11.0869657795703	48.7410380839793	-2.1363	4.074e-07	1.1871e-05	sp|A9ZSY2|TRET1_APILI Facilitated trehalose transporter Tret1 OS=Apis mellifera ligustica GN=Tret1 PE=1 SV=1//1.94326e-40
BGIBMGA004540	1921.8852579569	4236.91556719068	-1.1405	5.9568e-199	1.2411e-195	sp|P82147|L2EFL_DROME Protein lethal(2)essential for life OS=Drosophila melanogaster GN=l(2)efl PE=1 SV=1//1.08265e-49
BGIBMGA004579	18.8911986746868	2.18753607109023	3.1103	0.00011516	0.0017729	sp|Q9NHE5|CAPS_DROME Calcium-dependent secretion activator OS=Drosophila melanogaster GN=Caps PE=1 SV=2//0
BGIBMGA004613	1036.7861462806	378.443740298611	1.454	1.653e-70	1.2155e-67	sp|P41825|HSP71_ANOAL Heat shock protein 70 A1 OS=Anopheles albimanus GN=HSP70A1 PE=3 SV=1//3.65485e-32
BGIBMGA004614	1770.38403842155	596.923905398748	1.5684	4.712e-133	6.545e-130	sp|Q9GSU4|HSP72_DROSI Major heat shock 70 kDa protein Ba OS=Drosophila simulans GN=Hsp70Ba PE=2 SV=2//1.52978e-22
BGIBMGA004635	106.34815778504	275.766265961813	-1.3747	7.7038e-19	9.172e-17	sp|Q9BYG3|MK67I_HUMAN MKI67 FHA domain-interacting nucleolar phosphoprotein OS=Homo sapiens GN=MKI67IP PE=1 SV=1//3.20389e-17
BGIBMGA004682	20.997102789242	58.8583924127716	-1.4871	1.4081e-05	0.00028305	sp|O02485|YDJ1_CAEEL Uncharacterized protein ZK1073.1 OS=Caenorhabditis elegans GN=ZK1073.1 PE=2 SV=1//6.43847e-71
BGIBMGA004708	22.1119932028301	2.59769908441965	3.0895	3.1964e-05	0.00058338	sp|O46108|LIP3_DROME Lipase 3 OS=Drosophila melanogaster GN=Lip3 PE=2 SV=1//3.03724e-94
BGIBMGA004755	73.5827672968127	29.873539470826	1.3005	1.4227e-05	0.00028457	-//-
BGIBMGA004756	4.95506850483587	140.002308549775	-4.8204	6.2016e-34	1.5822e-31	sp|Q641F6|LIPHB_XENLA Lipase member H-B OS=Xenopus laevis GN=liph-b PE=2 SV=1//1.74719e-27
BGIBMGA004837	50.6655754619468	1.09376803554512	5.5336	1.4647e-13	1.0899e-11	sp|Q3UDE2|TTL12_MOUSE Tubulin--tyrosine ligase-like protein 12 OS=Mus musculus GN=Ttll12 PE=1 SV=1//6.14948e-165
BGIBMGA004880	225.331740257411	60.1572419549814	1.9052	1.0345e-23	1.6581e-21	-//-
BGIBMGA004881	119.107459184992	5.94736369327657	4.3239	9.7633e-28	1.7949e-25	sp|Q94901|LARK_DROME RNA-binding protein lark OS=Drosophila melanogaster GN=lark PE=1 SV=1//3.04746e-09
BGIBMGA004882	69.8045275618753	344.400210192269	-2.3027	3.8639e-45	1.6101e-42	sp|Q94901|LARK_DROME RNA-binding protein lark OS=Drosophila melanogaster GN=lark PE=1 SV=1//3.04746e-09
BGIBMGA004888	41.3128836590691	9.2970283021335	2.1518	3.2685e-06	7.6659e-05	-//-
BGIBMGA004933	60.6995891842394	25.0883043153161	1.2747	0.00010417	0.0016257	sp|Q9V3H8|NXT1_DROME NTF2-related export protein OS=Drosophila melanogaster GN=Nxt1 PE=2 SV=1//1.40146e-40
BGIBMGA004948	106.41009614135	32.3345175508025	1.7185	1.3283e-10	6.8616e-09	sp|Q6GNP2|Z652A_XENLA Zinc finger protein 652-A OS=Xenopus laevis GN=znf652-a PE=2 SV=1//9.59857e-06
BGIBMGA004958	26.1379863630092	66.4464081593659	-1.346	1.8523e-05	0.000359	-//-
BGIBMGA004963	41.7464521532422	279.047570068448	-2.7408	1.7049e-44	6.8753e-42	sp|O60306|AQR_HUMAN Intron-binding protein aquarius OS=Homo sapiens GN=AQR PE=1 SV=4//0
BGIBMGA004995	0	20.02962715092	-4.7521	4.6033e-06	0.00010294	sp|O94634|THDH_SCHPO Threonine dehydratase, mitochondrial OS=Schizosaccharomyces pombe (strain 972 / ATCC 24843) GN=SPBC1677.03c PE=2 SV=1//1.41775e-08
BGIBMGA005013	17.5285548358569	103.839602874565	-2.5666	1.7224e-16	1.6692e-14	-//-
BGIBMGA005082	46.144075451284	12.5783324087688	1.8752	6.9945e-06	0.00015076	sp|O17185|SUP9_CAEEL Two pore potassium channel protein sup-9 OS=Caenorhabditis elegans GN=sup-9 PE=1 SV=2//1.52704e-07
BGIBMGA005094	23.9701438921435	1.09376803554512	4.4539	8.1544e-07	2.1922e-05	sp|Q9H172|ABCG4_HUMAN ATP-binding cassette sub-family G member 4 OS=Homo sapiens GN=ABCG4 PE=2 SV=2//3.5562e-11
BGIBMGA005119	48.3119179221497	113.956957203357	-1.238	1.4589e-07	4.6764e-06	sp|Q03610|YN81_CAEEL Uncharacterized protein ZC84.1 OS=Caenorhabditis elegans GN=ZC84.1 PE=2 SV=6//7.38162e-06
BGIBMGA005239	34.6235411775406	171.926663087248	-2.312	1.7735e-23	2.8064e-21	sp|P56634|AMY_TENMO Alpha-amylase OS=Tenebrio molitor PE=1 SV=1//2.26346e-07
BGIBMGA005251	34.1280343270571	89.4838974080349	-1.3907	3.5149e-07	1.0487e-05	-//-
BGIBMGA005293	34.0041576144362	1.84573355998239	4.2034	7.0857e-09	2.8853e-07	-//-
BGIBMGA005302	38.1540274872362	5.53720067994716	2.7846	2.1046e-07	6.5264e-06	-//-
BGIBMGA005303	37.3488288552004	11.3478433687806	1.7186	0.00014125	0.0021172	-//-
BGIBMGA005304	72.9633837337082	31.309110017479	1.2206	3.9309e-05	0.00069901	-//-
BGIBMGA005320	32.2698836377436	2.59769908441965	3.6349	7.4478e-08	2.5163e-06	sp|Q5RFD6|CBPM_PONAB Carboxypeptidase M OS=Pongo abelii GN=CPM PE=2 SV=1//3.93186e-06
BGIBMGA005321	18.7673219620659	1.57229155109611	3.5773	4.5385e-05	0.00078796	-//-
BGIBMGA005325	48.5596713473915	18.4573355998239	1.3956	0.0001967	0.0027816	sp|Q9NP66|HM20A_HUMAN High mobility group protein 20A OS=Homo sapiens GN=HMG20A PE=1 SV=1//1.95442e-08
BGIBMGA005364	123.628959195655	28.3012479197299	2.1271	1.3372e-15	1.2026e-13	sp|Q8SXT3|HFW2_DROME Protein singed wings 2 OS=Drosophila melanogaster GN=swi2 PE=2 SV=1//6.78158e-07
BGIBMGA005413	109.259260531631	28.2328874175083	1.9523	1.2037e-12	8.0902e-11	sp|Q9Z199|SPT42_MOUSE Transcription elongation factor SPT4 2 OS=Mus musculus GN=Supt4h2 PE=2 SV=1//9.01933e-21
BGIBMGA005460	52.0282193007766	19.6878246398121	1.402	0.00010999	0.0017038	sp|Q9UET6|RRMJ1_HUMAN Putative ribosomal RNA methyltransferase 1 OS=Homo sapiens GN=FTSJ1 PE=1 SV=2//1.87447e-131
BGIBMGA005478	69.1232056424604	146.838358771932	-1.087	7.3088e-08	2.4761e-06	sp|Q9VQH2|DUOX_DROME Dual oxidase OS=Drosophila melanogaster GN=Duox PE=1 SV=2//0
BGIBMGA005505	23.350760329039	3.28130410663535	2.8311	4.2229e-05	0.00074352	sp|Q3SZJ4|PTGR1_BOVIN Prostaglandin reductase 1 OS=Bos taurus GN=PTGR1 PE=2 SV=1//1.77001e-84
BGIBMGA005512	78.8475275832008	34.9322166352222	1.1745	3.4023e-05	0.00061551	sp|Q8BTY8|SCFD2_MOUSE Sec1 family domain-containing protein 2 OS=Mus musculus GN=Scfd2 PE=2 SV=1//3.10087e-76
BGIBMGA005528	93.9604865229502	43.2038374040321	1.1209	1.3183e-05	0.00026798	sp|Q13825|AUHM_HUMAN Methylglutaconyl-CoA hydratase, mitochondrial OS=Homo sapiens GN=AUH PE=1 SV=1//7.72535e-22
BGIBMGA005537	71.414924825947	32.6763200619104	1.128	0.00013456	0.0020267	sp|P29218|IMPA1_HUMAN Inositol monophosphatase 1 OS=Homo sapiens GN=IMPA1 PE=1 SV=1//5.15543e-89
BGIBMGA005551	0	17.8420910798297	-5.1572	1.2164e-05	0.00025011	sp|Q9VSS7|EVG1_DROME UPF0193 protein EVG1 homolog OS=Drosophila melanogaster GN=CG5280 PE=1 SV=1//1.30981e-06
BGIBMGA005589	80.7676166288247	39.0338467685164	1.0491	0.00013007	0.0019638	sp|Q8SY33|GAWKY_DROME Protein Gawky OS=Drosophila melanogaster GN=gw PE=1 SV=1//1.05238e-07
BGIBMGA005597	34.1899726833675	69.8644332704444	-1.031	0.00037431	0.004859	sp|Q9UNX4|WDR3_HUMAN WD repeat-containing protein 3 OS=Homo sapiens GN=WDR3 PE=1 SV=1//3.09423e-09
BGIBMGA005604	287.517849993101	41.3581038440497	2.7974	2.8572e-46	1.2757e-43	sp|A9ZSY3|TRET1_BOMMO Facilitated trehalose transporter Tret1 OS=Bombyx mori GN=Tret1 PE=1 SV=1//2.72934e-44
BGIBMGA005634	34.7474178901615	79.9817875992367	-1.2028	1.6612e-05	0.00032858	sp|P40798|STC_DROME Protein shuttle craft OS=Drosophila melanogaster GN=stc PE=1 SV=2//0
BGIBMGA005637	82.8735207433799	37.5982762218634	1.1402	3.3384e-05	0.00060659	sp|O61345|PEN_DROME Protein penguin OS=Drosophila melanogaster GN=pen PE=2 SV=1//4.6744e-32
BGIBMGA005658	3.8401780912478	81.8275211592191	-4.4133	7.3504e-20	9.5717e-18	sp|P81048|GLOV_HYACE Gloverin OS=Hyalophora cecropia PE=1 SV=2//7.51546e-58
BGIBMGA005726	31.216931580466	68.0870602126835	-1.1251	0.00016437	0.0024005	sp|Q27533|YH2M_CAEEL Probable cation-transporting ATPase W08D2.5 OS=Caenorhabditis elegans GN=W08D2.5 PE=2 SV=2//4.05329e-06
BGIBMGA005755	35.4287398095765	262.982852046379	-2.892	2.6751e-44	1.045e-41	sp|P82147|L2EFL_DROME Protein lethal(2)essential for life OS=Drosophila melanogaster GN=l(2)efl PE=1 SV=1//1.02877e-08
BGIBMGA005809	11.2727808485016	37.3931947151987	-1.7299	0.00011431	0.001762	-//-
BGIBMGA005823	608.792104175397	202.552168082511	1.5877	9.3063e-48	4.3088e-45	sp|P02516|HSP23_DROME Heat shock protein 23 OS=Drosophila melanogaster GN=Hsp23 PE=2 SV=2//8.116e-12
BGIBMGA005854	3.46854795338511	20.9183136798004	-2.5924	0.00020026	0.0028193	sp|Q967D7|TUTL_DROME Protein turtle OS=Drosophila melanogaster GN=tutl PE=2 SV=2//8.78196e-09
BGIBMGA005876	1.42458219514031	57.1493798572324	-5.3261	4.0891e-15	3.4539e-13	sp|O88322|NID2_MOUSE Nidogen-2 OS=Mus musculus GN=Nid2 PE=1 SV=2//2.82209e-07
BGIBMGA005900	424.587432508124	75.5383549548346	2.4908	1.1387e-59	6.4707e-57	sp|O95807|TM50A_HUMAN Transmembrane protein 50A OS=Homo sapiens GN=TMEM50A PE=1 SV=1//1.31471e-55
BGIBMGA005950	135.149493469398	58.7216714083285	1.2026	3.2016e-08	1.1635e-06	-//-
BGIBMGA005977	92.6597810404308	22.558965733118	2.0382	1.6843e-11	9.839e-10	-//-
BGIBMGA006005	0	82.1693236703269	-6.3736	5.7355e-21	7.9666e-19	sp|Q2Y0W8|S4A8_HUMAN Electroneutral sodium bicarbonate exchanger 1 OS=Homo sapiens GN=SLC4A8 PE=1 SV=1//1.53025e-36
BGIBMGA006129	74.1402125036067	33.2915645819045	1.1551	7.3218e-05	0.001198	sp|Q9VPW1|ASTE_DROME Protein asteroid OS=Drosophila melanogaster GN=ast PE=2 SV=1//7.35252e-10
BGIBMGA006152	33.3228356950212	7.04113172882169	2.2426	1.8022e-05	0.00035202	sp|Q9VM91|TTL3A_DROME Tubulin glycylase 3A OS=Drosophila melanogaster GN=TTLL3A PE=1 SV=1//0
BGIBMGA006191	65.5307809764544	28.5746899286162	1.1974	0.00012431	0.0018928	sp|Q9VPY8|TGT_DROME Probable queuine tRNA-ribosyltransferase OS=Drosophila melanogaster GN=Tgt PE=2 SV=1//2.37095e-128
BGIBMGA006227	140.662007181028	49.7664456173028	1.499	2.261e-11	1.279e-09	sp|O17482|TIM_DROVI Protein timeless OS=Drosophila virilis GN=tim PE=2 SV=1//3.10306e-52
BGIBMGA006246	40.8173768085855	130.226756732091	-1.6738	1.9879e-12	1.2943e-10	sp|P28227|MAOX_ANAPL NADP-dependent malic enzyme OS=Anas platyrhynchos GN=ME1 PE=1 SV=1//0
BGIBMGA006348	0	15.9963575198473	-5.6908	3.093e-05	0.00056611	sp|Q9Y6N7|ROBO1_HUMAN Roundabout homolog 1 OS=Homo sapiens GN=ROBO1 PE=1 SV=1//6.17683e-07
BGIBMGA006367	25.0850343057316	4.16999063551576	2.5887	5.2014e-05	0.00088707	sp|Q9VB11|UNC80_DROME Protein unc-80 homolog OS=Drosophila melanogaster GN=CG18437 PE=2 SV=4//2.8431e-06
BGIBMGA006374	132.67195921698	42.0417088662654	1.658	2.7049e-12	1.7165e-10	sp|Q5R5R4|RUFY2_PONAB RUN and FYVE domain-containing protein 2 OS=Pongo abelii GN=RUFY2 PE=2 SV=1//3.43787e-07
BGIBMGA006415	153.607123649912	38.8971257640732	1.9815	1.773e-17	1.8784e-15	-//-
BGIBMGA006417	135.33530853833	295.522451103846	-1.1267	3.822e-15	3.2726e-13	sp|P18106|FPS_DROME Tyrosine-protein kinase Fps85D OS=Drosophila melanogaster GN=Fps85D PE=2 SV=3//8.1159e-14
BGIBMGA006419	0	13.4670189376493	-4.4425	0.00021024	0.0029235	sp|P12628|MAOX_PHAVU NADP-dependent malic enzyme OS=Phaseolus vulgaris GN=ME1 PE=2 SV=1//3.34569e-08
BGIBMGA006484	163.888890797446	61.182649488305	1.4215	4.0091e-12	2.5121e-10	sp|A8XJD0|HM30_CAEBR Homeobox protein ceh-30 OS=Caenorhabditis briggsae GN=ceh-30 PE=3 SV=1//3.10106e-15
BGIBMGA006518	294.950452750355	136.926085949804	1.1071	2.1291e-14	1.6953e-12	sp|Q01603|PERO_DROME Peroxidase OS=Drosophila melanogaster GN=Pxd PE=2 SV=2//8.63405e-110
BGIBMGA006544	16.1039726407166	0	5.0727	3.5257e-05	0.00063417	sp|Q11082|YT66_CAEEL Probable G-protein coupled receptor B0563.6 OS=Caenorhabditis elegans GN=B0563.6 PE=2 SV=2//1.94875e-08
BGIBMGA006559	97.2432194074039	37.5982762218634	1.3709	2.0196e-07	6.3119e-06	sp|Q91WC9|DGLB_MOUSE Sn1-specific diacylglycerol lipase beta OS=Mus musculus GN=Daglb PE=1 SV=2//6.83278e-08
BGIBMGA006582	3.77823973493735	53.2528312306029	-3.8171	1.6706e-12	1.1168e-10	sp|Q16849|PTPRN_HUMAN Receptor-type tyrosine-protein phosphatase-like N OS=Homo sapiens GN=PTPRN PE=1 SV=1//5.50568e-21
BGIBMGA006664	149.14756199556	33.2232040796829	2.1665	6.7135e-19	8.0698e-17	sp|Q05481|ZNF91_HUMAN Zinc finger protein 91 OS=Homo sapiens GN=ZNF91 PE=2 SV=2//5.23563e-10
BGIBMGA006763	217.403630649674	85.7240697858486	1.3426	2.0458e-14	1.6394e-12	sp|Q5UIP0|RIF1_HUMAN Telomere-associated protein RIF1 OS=Homo sapiens GN=RIF1 PE=1 SV=2//1.94031e-09
BGIBMGA006776	0	12.1681693954394	-4.605	0.00038466	0.0049768	sp|Q8BSL4|HS3S5_MOUSE Heparan sulfate glucosamine 3-O-sulfotransferase 5 OS=Mus musculus GN=Hs3st5 PE=2 SV=1//1.74732e-82
BGIBMGA006801	31.8982534998809	3.82818812440791	3.0587	6.6321e-07	1.8211e-05	sp|Q07553|GCY3E_DROME Guanylate cyclase 32E OS=Drosophila melanogaster GN=Gyc32E PE=1 SV=4//1.13132e-06
BGIBMGA006817	57.1691028745438	121.613333452173	-1.089	9.273e-07	2.456e-05	sp|O97394|SDK_DROME Protein sidekick OS=Drosophila melanogaster GN=sdk PE=1 SV=2//1.72674e-07
BGIBMGA006839	38.2159658435466	81.4173581458897	-1.0912	5.7971e-05	0.00097405	sp|Q08893|E75_MANSE Ecdysone-inducible protein E75 OS=Manduca sexta GN=E75 PE=2 SV=2//1.94127e-64
BGIBMGA006902	69.3090207113917	21.7386397064592	1.6728	3.6562e-07	1.0831e-05	-//-
BGIBMGA006905	139.175486629577	0	8.4065	1.0967e-29	2.2475e-27	sp|Q9VTJ4|FUCO_DROME Putative alpha-L-fucosidase OS=Drosophila melanogaster GN=Fuca PE=2 SV=2//2.4433e-06
BGIBMGA006911	94.6418084423651	45.3913734751224	1.0601	2.9441e-05	0.00054347	sp|Q6AX60|PTHB1_XENLA Protein PTHB1 OS=Xenopus laevis GN=bbs9 PE=2 SV=1//1.72851e-14
BGIBMGA006925	82.2541371802754	193.255139780378	-1.2323	8.9518e-12	5.4529e-10	sp|Q960V3|MILT_DROME Trafficking kinesin-binding protein milt OS=Drosophila melanogaster GN=milt PE=1 SV=1//6.52315e-07
BGIBMGA006926	0	110.402211087835	-7.4777	5.1001e-26	8.9798e-24	sp|P83829|IFT81_RAT Intraflagellar transport protein 81 homolog OS=Rattus norvegicus GN=Ift81 PE=2 SV=1//2.29301e-07
BGIBMGA006927	228.057027935071	112.453026154482	1.0201	3.3307e-10	1.5953e-08	-//-
BGIBMGA006933	116.320233151022	51.4754581728421	1.1761	4.6582e-07	1.3418e-05	sp|Q9HC36|RMTL1_HUMAN RNA methyltransferase-like protein 1 OS=Homo sapiens GN=RNMTL1 PE=1 SV=2//2.30565e-32
BGIBMGA006940	23.9082055358331	2.32425707553337	3.3627	7.115e-06	0.00015309	-//-
BGIBMGA006968	9.22881509025681	101.515345799031	-3.4594	5.4344e-21	7.6333e-19	sp|Q86PM2|KMO_AEDAE Kynurenine 3-monooxygenase OS=Aedes aegypti GN=kh PE=1 SV=2//1.74716e-111
BGIBMGA007042	22.8552534785554	54.9618437861421	-1.2659	0.0002032	0.0028446	sp|P82600|PERC_AEDAE Chorion peroxidase OS=Aedes aegypti GN=pxt PE=1 SV=3//4.71813e-08
BGIBMGA007046	29.2349041785316	5.05867716439617	2.5309	1.6075e-05	0.00031846	sp|P13582|EAST_DROME Serine protease easter OS=Drosophila melanogaster GN=ea PE=1 SV=3//1.30179e-08
BGIBMGA007111	12.3257329057792	52.0907026928362	-2.0794	2.6312e-07	8.0031e-06	sp|Q6NYG8|DPYD_DANRE Dihydropyrimidine dehydrogenase [NADP(+)] OS=Danio rerio GN=dpyd PE=2 SV=1//0
BGIBMGA007121	137.193459227643	277.201836508466	-1.0147	2.6418e-12	1.7065e-10	sp|P20004|ACON_BOVIN Aconitate hydratase, mitochondrial OS=Bos taurus GN=ACO2 PE=1 SV=4//0
BGIBMGA007170	36.9771987173377	146.76999826971	-1.9888	4.5605e-17	4.635e-15	sp|Q8C0L8|COG5_MOUSE Conserved oligomeric Golgi complex subunit 5 OS=Mus musculus GN=Cog5 PE=2 SV=3//3.43928e-102
BGIBMGA007194	173.055767531393	68.7023047326777	1.3328	1.164e-11	6.9292e-10	sp|Q7KUT2|LONM_DROME Lon protease homolog, mitochondrial OS=Drosophila melanogaster GN=CG8798 PE=2 SV=1//0
BGIBMGA007247	102.19828791224	33.5650065907908	1.6063	1.9934e-09	8.6889e-08	sp|Q5ZKH4|NDEL1_CHICK Nuclear distribution protein nudE-like 1 OS=Gallus gallus GN=NDEL1 PE=2 SV=1//5.49026e-51
BGIBMGA007266	67.3889316657678	21.2601161909082	1.6644	5.8221e-07	1.621e-05	sp|Q9V8I2|LTOR2_DROME Ragulator complex protein LAMTOR2 homolog OS=Drosophila melanogaster GN=CG5189 PE=2 SV=1//3.87496e-06
BGIBMGA007336	4.27374658542094	73.2140978793013	-4.0985	2.5892e-17	2.72e-15	-//-
BGIBMGA007337	7.37066440094336	127.970860158779	-4.1179	3.857e-29	7.7768e-27	-//-
BGIBMGA007343	113.28525369181	53.1844707283813	1.0909	2.8753e-06	6.8204e-05	-//-
BGIBMGA007350	42.4277740726571	107.872872505637	-1.3463	4.8532e-08	1.6994e-06	-//-
BGIBMGA007397	69.3709590677022	27.1391193819632	1.354	1.3738e-05	0.00027745	sp|Q2LZ58|CHRB_DROPS Protein charybde OS=Drosophila pseudoobscura pseudoobscura GN=chrb PE=2 SV=1//1.00516e-13
BGIBMGA007400	62.991308367726	154.631456025191	-1.2956	2.2368e-10	1.1009e-08	sp|Q3TBT3|TM173_MOUSE Transmembrane protein 173 OS=Mus musculus GN=Tmem173 PE=1 SV=2//1.0513e-11
BGIBMGA007487	83.9264728006575	41.0846618351635	1.0305	0.00012135	0.0018545	sp|Q5ZKP7|S2536_CHICK Solute carrier family 25 member 36 OS=Gallus gallus GN=SLC25A36 PE=2 SV=1//2.44173e-08
BGIBMGA007501	49.6126234046691	16.0647180220689	1.6268	2.4673e-05	0.00046242	sp|Q8T045|RUMI_DROME O-glucosyltransferase rumi OS=Drosophila melanogaster GN=rumi PE=1 SV=1//1.07041e-10
BGIBMGA007618	177.267575760503	83.0580101992073	1.0937	4.455e-09	1.8626e-07	-//-
BGIBMGA007654	25.3327877309734	0	6.5336	2.1091e-07	6.5264e-06	-//-
BGIBMGA007699	1.796212333003	23.51601276422	-3.7106	3.392e-06	7.9111e-05	-//-
BGIBMGA007722	71.6007398948783	19.0042196175964	1.9137	1.3856e-08	5.3462e-07	sp|Q66GV0|MPV17_XENLA Protein Mpv17 OS=Xenopus laevis GN=mpv17 PE=2 SV=2//1.11495e-30
BGIBMGA007729	21.9261781338987	64.669035101605	-1.5604	2.4164e-06	5.877e-05	sp|P32261|ANT3_MOUSE Antithrombin-III OS=Mus musculus GN=Serpinc1 PE=1 SV=1//4.64596e-20
BGIBMGA007856	30.4736713047406	0	7.8002	4.8428e-08	1.6994e-06	sp|Q9VMC9|KFA_DROME Kynurenine formamidase OS=Drosophila melanogaster GN=CG9542 PE=1 SV=1//7.95064e-39
BGIBMGA007860	23.1649452601077	1.16212853776669	4.3171	1.4967e-06	3.7722e-05	sp|Q9VHD3|MAAI1_DROME Probable maleylacetoacetate isomerase 1 OS=Drosophila melanogaster GN=CG9362 PE=2 SV=1//3.98993e-39
BGIBMGA007866	79.6527262152366	24.2679782886573	1.7147	2.8717e-08	1.0497e-06	-//-
BGIBMGA007966	11.0869657795703	37.1197527063124	-1.7433	0.0001113	0.0017219	-//-
BGIBMGA008013	140.662007181028	57.9013453816696	1.2806	3.0469e-09	1.2956e-07	sp|Q8MSY4|VPS51_DROME Vacuolar protein sorting-associated protein 51 homolog OS=Drosophila melanogaster GN=CG15087 PE=2 SV=1//6.57515e-142
BGIBMGA008021	61.195096034723	2.05081506664709	4.8991	1.0142e-15	9.1869e-14	sp|Q29IM7|CASP8_DROPS Caspase-8 OS=Drosophila pseudoobscura pseudoobscura GN=Dredd PE=3 SV=1//1.5202e-09
BGIBMGA008044	35.4287398095765	101.310264292366	-1.5158	7.5548e-09	3.0663e-07	sp|Q9W385|FRDA_DROME Frataxin homolog, mitochondrial OS=Drosophila melanogaster GN=fh PE=2 SV=1//1.51618e-41
BGIBMGA008087	115.329219450055	50.7234926484048	1.185	4.4475e-07	1.287e-05	sp|Q6AXC6|DDX11_MOUSE Probable ATP-dependent RNA helicase DDX11 OS=Mus musculus GN=Ddx11 PE=2 SV=1//7.63193e-167
BGIBMGA008120	84.9174865016247	221.282945691221	-1.3818	1.57e-15	1.4019e-13	sp|Q6XHI1|THIO2_DROYA Thioredoxin-2 OS=Drosophila yakuba GN=Trx-2 PE=3 SV=1//9.52317e-14
BGIBMGA008146	1.48652055145076	15.8596365154042	-3.4153	0.00021865	0.003037	sp|Q09024|IMPL2_DROME Neural/ectodermal development factor IMP-L2 OS=Drosophila melanogaster GN=ImpL2 PE=2 SV=4//3.92019e-12
BGIBMGA008174	29.4826576037734	113.683515194471	-1.9471	3.1347e-13	2.2521e-11	sp|Q09024|IMPL2_DROME Neural/ectodermal development factor IMP-L2 OS=Drosophila melanogaster GN=ImpL2 PE=2 SV=4//9.08753e-40
BGIBMGA008194	16.4756027785793	83.9466967280877	-2.3491	1.8773e-12	1.2287e-10	sp|Q08C93|ABD12_DANRE Monoacylglycerol lipase ABHD12 OS=Danio rerio GN=abhd12 PE=2 SV=1//7.30783e-31
BGIBMGA008204	67.3889316657678	1.23048903998826	5.7752	1.4503e-17	1.5496e-15	-//-
BGIBMGA008283	45.8963220260422	167.551590945068	-1.8682	7.4309e-18	8.0777e-16	sp|P13217|PIPA_DROME 1-phosphatidylinositol 4,5-bisphosphate phosphodiesterase OS=Drosophila melanogaster GN=norpA PE=1 SV=4//0
BGIBMGA008315	27.1909384202868	126.466929109904	-2.2176	6.7934e-17	6.8487e-15	sp|Q920Q2|REV1_MOUSE DNA repair protein REV1 OS=Mus musculus GN=Rev1 PE=1 SV=1//1.93218e-128
BGIBMGA008401	29.0490891096003	68.3605022215698	-1.2347	4.835e-05	0.00083139	sp|P29523|PPB_BOMMO Membrane-bound alkaline phosphatase OS=Bombyx mori GN=Alp-m PE=1 SV=3//7.11771e-09
BGIBMGA008415	89.6867399375292	31.5825520263653	1.5058	8.399e-08	2.7999e-06	sp|Q8BZ09|ODC_MOUSE Mitochondrial 2-oxodicarboxylate carrier OS=Mus musculus GN=Slc25a21 PE=2 SV=1//2.51791e-107
BGIBMGA008462	0	13.6037399420924	-4.457	0.00019307	0.002752	-//-
BGIBMGA008480	1.54845890776121	20.8499531775788	-3.7511	1.1283e-05	0.00023351	-//-
BGIBMGA008518	49.179054910496	16.2697995287336	1.5958	3.4553e-05	0.0006233	sp|Q7SXS7|SETD3_DANRE Histone-lysine N-methyltransferase setd3 OS=Danio rerio GN=setd3 PE=1 SV=1//4.30991e-42
BGIBMGA008536	39.2689179008243	3.6231066177432	3.4381	6.3371e-09	2.5974e-07	sp|Q8BJ05|ZC3HE_MOUSE Zinc finger CCCH domain-containing protein 14 OS=Mus musculus GN=Zc3h14 PE=1 SV=1//1.75387e-24
BGIBMGA008537	33.7564041891944	4.03326963107262	3.0651	3.0611e-07	9.1988e-06	sp|Q5F3Z9|ZC3HE_CHICK Zinc finger CCCH domain-containing protein 14 OS=Gallus gallus GN=ZC3H14 PE=2 SV=1//7.69295e-19
BGIBMGA008658	161.906863395512	10.3907963376786	3.9618	2.2073e-35	6.132e-33	-//-
BGIBMGA008663	126.106493448073	39.7174517907321	1.6668	7.7541e-12	4.7516e-10	-//-
BGIBMGA008687	4.89313014852542	258.607779904199	-5.7239	5.3082e-63	3.6866e-60	-//-
BGIBMGA008708	0	24.7465018042083	-7.6422	7.0145e-07	1.9146e-05	-//-
BGIBMGA008712	0	58.1064268883343	-9.8736	2.5506e-11	1.4363e-09	sp|Q7ZWB7|BBS5_DANRE Bardet-Biedl syndrome 5 protein homolog OS=Danio rerio GN=bbs5 PE=2 SV=1//4.81512e-119
BGIBMGA008744	5.32669864269856	25.6351883330887	-2.2668	0.0001389	0.0020895	sp|Q8C827|ZFP62_MOUSE Zinc finger protein 62 OS=Mus musculus GN=Zfp62 PE=2 SV=1//2.70801e-13
BGIBMGA008756	39.2069795445138	96.6617501412997	-1.3018	4.7945e-07	1.3747e-05	sp|O43345|ZN208_HUMAN Zinc finger protein 208 OS=Homo sapiens GN=ZNF208 PE=2 SV=1//2.54386e-19
BGIBMGA008771	71.3529864696365	11.9630878887747	2.5764	1.0005e-11	6.0422e-10	sp|P51508|ZNF81_HUMAN Zinc finger protein 81 OS=Homo sapiens GN=ZNF81 PE=1 SV=3//8.01266e-06
BGIBMGA008784	38.7114726940302	91.3979914702388	-1.2394	2.4458e-06	5.9368e-05	sp|P10076|ZFP26_MOUSE Zinc finger protein 26 OS=Mus musculus GN=Zfp26 PE=2 SV=2//4.28012e-07
BGIBMGA008787	28.0580754086331	80.1868691059014	-1.5149	2.7703e-07	8.3853e-06	sp|Q68EA5|ZNF57_HUMAN Zinc finger protein 57 OS=Homo sapiens GN=ZNF57 PE=2 SV=3//9.63999e-17
BGIBMGA008869	224.650418337996	31.309110017479	2.843	4.076e-37	1.2739e-34	sp|O61369|PICO_DROAN Putative inorganic phosphate cotransporter OS=Drosophila ananassae GN=Picot PE=3 SV=1//4.0781e-11
BGIBMGA008899	50.4797603930154	19.4827431331474	1.3735	0.00017675	0.0025544	sp|Q9CQQ8|LSM7_MOUSE U6 snRNA-associated Sm-like protein LSm7 OS=Mus musculus GN=Lsm7 PE=2 SV=1//6.75635e-20
BGIBMGA008952	56.6735960240603	128.654465180994	-1.1828	7.0518e-08	2.402e-06	sp|Q9VK45|TOR_DROME Target of rapamycin OS=Drosophila melanogaster GN=Tor PE=1 SV=1//1.68356e-09
BGIBMGA008988	43.0471576357616	0	6.7136	1.6073e-11	9.4331e-10	-//-
BGIBMGA009001	22.793315122245	86.0658722969564	-1.9168	3.4678e-10	1.6356e-08	-//-
BGIBMGA009042	35.2429247406451	8.54506277769623	2.0442	3.1966e-05	0.00058338	sp|Q9UBQ7|GRHPR_HUMAN Glyoxylate reductase/hydroxypyruvate reductase OS=Homo sapiens GN=GRHPR PE=1 SV=1//4.29542e-36
BGIBMGA009090	65.6546576890753	25.2933858219808	1.3761	1.8431e-05	0.00035833	-//-
BGIBMGA009131	62.6816165861737	172.541907607242	-1.4608	2.1645e-13	1.5732e-11	sp|P18700|TBB_STRPU Tubulin beta chain (Fragment) OS=Strongylocentrotus purpuratus PE=2 SV=1//2.69873e-175
BGIBMGA009149	65.8404727580066	20.3714296620278	1.6924	5.7759e-07	1.6117e-05	sp|Q09101|HIG_DROME Locomotion-related protein Hikaru genki OS=Drosophila melanogaster GN=hig PE=1 SV=2//3.52812e-10
BGIBMGA009159	65.7785344016962	24.8148623064298	1.4064	1.3064e-05	0.00026642	-//-
BGIBMGA009191	21.0590411455524	3.41802511107849	2.6232	0.00018799	0.002695	sp|Q6GPQ3|MFSD8_XENLA Major facilitator superfamily domain-containing protein 8 OS=Xenopus laevis GN=mfsd8 PE=2 SV=1//2.96185e-69
BGIBMGA009193	27.1909384202868	1.50393104887454	4.1763	2.3748e-07	7.2585e-06	sp|Q9R1U7|S22A8_RAT Solute carrier family 22 member 8 OS=Rattus norvegicus GN=Slc22a8 PE=2 SV=1//4.58185e-39
BGIBMGA009207	160.668096269303	17.158486057614	3.2271	2.7753e-30	5.8804e-28	sp|Q9W3C1|U202_DROME Polycomb protein l(1)G0020 OS=Drosophila melanogaster GN=l(1)G0020 PE=1 SV=2//3.61114e-06
BGIBMGA009295	47.8783494279766	109.445164056733	-1.1928	5.6063e-07	1.5749e-05	-//-
BGIBMGA009353	64.0442604250036	142.668368136416	-1.1555	2.5154e-08	9.331e-07	sp|P28658|ATX10_MOUSE Ataxin-10 OS=Mus musculus GN=Atxn10 PE=1 SV=2//8.22687e-15
BGIBMGA009354	2.16784247086569	20.9866741820219	-3.2751	2.9375e-05	0.00054323	sp|Q55EI6|ATX10_DICDI Ataxin-10 homolog OS=Dictyostelium discoideum GN=atxn10 PE=3 SV=1//1.36313e-06
BGIBMGA009365	6.37965069997618	119.220715874418	-4.224	1.2703e-27	2.3014e-25	-//-
BGIBMGA009441	16.2897877096479	0	6.3116	2.9475e-05	0.00054347	sp|Q8NDA2|HMCN2_HUMAN Hemicentin-2 OS=Homo sapiens GN=HMCN2 PE=2 SV=2//8.07412e-07
BGIBMGA009454	170.392418210043	77.9309725325896	1.1286	3.6304e-09	1.5281e-07	sp|Q3TQI7|CI078_MOUSE Uncharacterized protein C9orf78 homolog OS=Mus musculus PE=1 SV=2//5.71516e-25
BGIBMGA009467	51.3468973813617	103.155997852349	-1.0065	2.2467e-05	0.00042684	sp|Q29NT9|GNPI_DROPS Glucosamine-6-phosphate isomerase OS=Drosophila pseudoobscura pseudoobscura GN=Gnpda1 PE=3 SV=1//4.4055e-23
BGIBMGA009529	30.7214247299824	91.3296309680173	-1.5718	1.771e-08	6.6884e-07	sp|Q9CRG1|TM7S3_MOUSE Transmembrane 7 superfamily member 3 OS=Mus musculus GN=Tm7sf3 PE=2 SV=2//2.50766e-16
BGIBMGA009544	35.0571096717138	1.09376803554512	5.0023	1.113e-09	5.0232e-08	sp|P35502|ESTF_MYZPE Esterase FE4 OS=Myzus persicae PE=1 SV=1//2.75048e-75
BGIBMGA009551	55.1870754726095	140.070669051997	-1.3438	5.3281e-10	2.4669e-08	sp|Q05319|STUB_DROME Serine proteinase stubble OS=Drosophila melanogaster GN=Sb PE=2 SV=2//3.55056e-34
BGIBMGA009572	440.877220217771	185.05187951379	1.2524	5.9579e-25	1.0344e-22	sp|A9BP81|SECA_DELAS Protein translocase subunit SecA OS=Delftia acidovorans (strain DSM 14801 / SPH-1) GN=secA PE=3 SV=1//1.8518e-40
BGIBMGA009595	62.1241713793797	152.102117442993	-1.2918	3.4334e-10	1.6258e-08	sp|Q5BJQ6|CSTF1_RAT Cleavage stimulation factor subunit 1 OS=Rattus norvegicus GN=Cstf1 PE=2 SV=1//9.35306e-09
BGIBMGA009607	99.2871851656487	46.8953045239969	1.0822	1.3478e-05	0.00027352	sp|Q9H4Y5|GSTO2_HUMAN Glutathione S-transferase omega-2 OS=Homo sapiens GN=GSTO2 PE=1 SV=1//5.62445e-17
BGIBMGA009611	27.8722603397018	6.49424771104913	2.1016	0.00016641	0.0024189	sp|P24014|SLIT_DROME Protein slit OS=Drosophila melanogaster GN=sli PE=1 SV=2//7.82643e-23
BGIBMGA009629	1.54845890776121	146.906719274154	-6.5679	6.1235e-36	1.8226e-33	sp|P08917|CHB6_BOMMO Chorion class B protein M2410 (Fragment) OS=Bombyx mori PE=3 SV=1//5.6171e-06
BGIBMGA009633	2.16784247086569	263.46137556193	-6.9252	5.8305e-62	3.4708e-59	-//-
BGIBMGA009708	27.5006302018391	116.828098296663	-2.0869	1.0963e-14	9.0763e-13	sp|O93479|ORC4_XENLA Origin recognition complex subunit 4 OS=Xenopus laevis GN=orc4 PE=2 SV=1//9.5761e-21
BGIBMGA009715	0	101.993869314582	-7.5154	4.2958e-24	6.9742e-22	sp|P08930|CHCB2_ANTPO Chorion class CB protein PC404 (Fragment) OS=Antheraea polyphemus PE=2 SV=2//8.82061e-25
BGIBMGA009716	0	14.4924264709728	-4.8572	9.1616e-05	0.0014461	sp|P13532|CHR1_BOMMO Chorion protein ERB.1 OS=Bombyx mori PE=3 SV=1//1.50501e-09
BGIBMGA009806	0	16.1330785242905	-5.0119	3.385e-05	0.00061328	-//-
BGIBMGA009854	258.035192389328	51.4070976706205	2.3275	2.9077e-34	7.5726e-32	sp|Q8K0V4|CNOT3_MOUSE CCR4-NOT transcription complex subunit 3 OS=Mus musculus GN=Cnot3 PE=1 SV=1//1.67559e-08
BGIBMGA009901	102.322164624861	41.4264643462713	1.3045	2.8894e-07	8.7249e-06	sp|Q6DCD7|ZCHC4_XENLA Zinc finger CCHC domain-containing protein 4 OS=Xenopus laevis GN=zcchc4 PE=2 SV=1//1.45401e-82
BGIBMGA009922	62.9293700114155	139.455424532002	-1.148	4.2394e-08	1.5142e-06	-//-
BGIBMGA009930	26.5096165008719	59.747078941652	-1.1724	0.00026491	0.0036121	-//-
BGIBMGA009985	90.615815282186	40.4694173151693	1.1629	1.043e-05	0.00021767	sp|Q6GPL9|BRE_XENLA BRCA1-A complex subunit BRE OS=Xenopus laevis GN=bre PE=2 SV=1//1.05694e-12
BGIBMGA010092	0	15.1760314931885	-5.9367	4.9749e-05	0.00085193	sp|P16067|ANPRB_RAT Atrial natriuretic peptide receptor 2 OS=Rattus norvegicus GN=Npr2 PE=1 SV=1//6.32542e-23
BGIBMGA010186	21.9261781338987	74.1027844081817	-1.7569	4.0268e-08	1.4424e-06	-//-
BGIBMGA010248	32.7034521319167	113.615154692249	-1.7966	5.0902e-12	3.1501e-10	sp|Q9H936|GHC1_HUMAN Mitochondrial glutamate carrier 1 OS=Homo sapiens GN=SLC25A22 PE=1 SV=1//2.45007e-108
BGIBMGA010249	35.0571096717138	73.897702901517	-1.0758	0.0001523	0.0022531	sp|Q6PDG5|SMRC2_MOUSE SWI/SNF complex subunit SMARCC2 OS=Mus musculus GN=Smarcc2 PE=1 SV=2//5.83099e-07
BGIBMGA010253	29.7304110290152	3.41802511107849	3.1207	1.2656e-06	3.2355e-05	sp|Q9CNA6|CUTC_PASMU Copper homeostasis protein CutC OS=Pasteurella multocida (strain Pm70) GN=cutC PE=3 SV=1//7.20664e-27
BGIBMGA010286	63.3629385055887	0	6.9856	4.8756e-16	4.5485e-14	sp|Q88168|UDPE_NPVSL Ecdysteroid UDP-glucosyltransferase OS=Spodoptera littoralis nuclear polyhedrosis virus GN=EGT PE=3 SV=1//2.12488e-38
BGIBMGA010287	0	15.7229155109611	-4.8179	4.7182e-05	0.00081467	sp|Q1LZI1|UD3A1_BOVIN UDP-glucuronosyltransferase 3A1 OS=Bos taurus GN=UGT3A1 PE=2 SV=1//6.26465e-08
BGIBMGA010324	4.14986987280004	31.3774705197005	-2.9186	1.2709e-06	3.2424e-05	-//-
BGIBMGA010403	2108.87715565815	656.397542331513	1.6838	5.3427e-175	9.5412e-172	sp|P30841|CROM_ENTDO Omega-crystallin OS=Enteroctopus dofleini PE=1 SV=3//5.1593e-10
BGIBMGA010436	0	37.1197527063124	-5.9052	2.2159e-10	1.0949e-08	sp|Q9BUD6|SPON2_HUMAN Spondin-2 OS=Homo sapiens GN=SPON2 PE=1 SV=3//3.33308e-06
BGIBMGA010460	15.3607123649912	0	7.8119	0.00010782	0.0016743	sp|Q80T41|GABR2_MOUSE Gamma-aminobutyric acid type B receptor subunit 2 OS=Mus musculus GN=Gabbr2 PE=2 SV=2//6.62555e-11
BGIBMGA010471	44.1001096930392	107.462709492308	-1.285	1.4787e-07	4.7277e-06	sp|Q6ZWR6|SYNE1_MOUSE Nesprin-1 OS=Mus musculus GN=Syne1 PE=1 SV=2//4.04691e-06
BGIBMGA010488	90.6777536384964	45.1862919684577	1.0049	9.1472e-05	0.0014456	sp|Q9D287|SPF27_MOUSE Pre-mRNA-splicing factor SPF27 OS=Mus musculus GN=Bcas2 PE=2 SV=1//6.07048e-06
BGIBMGA010659	30.2259178794988	85.655709283627	-1.5028	1.2961e-07	4.1974e-06	sp|P0C192|LRC4B_MOUSE Leucine-rich repeat-containing protein 4B OS=Mus musculus GN=Lrrc4b PE=1 SV=1//1.66293e-28
BGIBMGA010679	21.4306712834151	69.2491887504502	-1.6921	2.3443e-07	7.1828e-06	sp|Q07075|AMPE_HUMAN Glutamyl aminopeptidase OS=Homo sapiens GN=ENPEP PE=1 SV=3//0
BGIBMGA010720	29.2349041785316	145.744590736387	-2.3177	3.361e-20	4.4227e-18	sp|A8MT65|ZN891_HUMAN Zinc finger protein 891 OS=Homo sapiens GN=ZNF891 PE=2 SV=2//1.41776e-07
BGIBMGA010764	86.7136988346277	41.0163013329419	1.0801	4.8904e-05	0.00083977	-//-
BGIBMGA010772	142.829849651894	63.9854300793894	1.1585	3.4435e-08	1.2441e-06	-//-
BGIBMGA010797	19.9441507319644	67.1300131815816	-1.751	1.8591e-07	5.8395e-06	sp|Q9VFL5|SYMM_DROME Methionine--tRNA ligase, mitochondrial OS=Drosophila melanogaster GN=Aats-met PE=1 SV=2//7.99459e-146
BGIBMGA010812	40.0741165328601	3.07622259997064	3.7034	1.5744e-09	6.9302e-08	sp|Q95X01|MYRO1_BREBR Myrosinase 1 OS=Brevicoryne brassicae PE=1 SV=1//5.40773e-134
BGIBMGA010840	110.931596152013	225.658017833402	-1.0245	2.0036e-10	1.0059e-08	sp|P24785|MLE_DROME Dosage compensation regulator OS=Drosophila melanogaster GN=mle PE=2 SV=2//0
BGIBMGA010957	120.408164667512	50.9969346572911	1.2395	8.9716e-08	2.967e-06	sp|Q5F464|LPP_CHICK Lipoma-preferred partner homolog OS=Gallus gallus GN=LPP PE=2 SV=1//1.29504e-08
BGIBMGA011051	30.8453014426033	6.90441072437855	2.1595	5.5833e-05	0.0009432	sp|P05049|SNAK_DROME Serine protease snake OS=Drosophila melanogaster GN=snk PE=1 SV=2//3.46055e-35
BGIBMGA011166	42.8613425668303	11.8263668843316	1.8577	1.6815e-05	0.00033039	sp|P62958|HINT1_BOVIN Histidine triad nucleotide-binding protein 1 OS=Bos taurus GN=HINT1 PE=1 SV=2//4.34329e-48
BGIBMGA011194	22.8552534785554	4.64851415106675	2.2977	0.00031313	0.0041865	-//-
BGIBMGA011265	42.6755274978989	89.4838974080349	-1.0682	3.4157e-05	0.00061705	sp|Q6NRF1|P6R3B_XENLA Serine/threonine-protein phosphatase 6 regulatory subunit 3-B OS=Xenopus laevis GN=ppp6r3-b PE=2 SV=1//5.55427e-17
BGIBMGA011270	96.9335276258517	42.7936743907027	1.1796	3.9966e-06	9.218e-05	sp|Q5XFW6|WDR6_RAT WD repeat-containing protein 6 OS=Rattus norvegicus GN=Wdr6 PE=1 SV=2//1.52897e-52
BGIBMGA011277	0	12.0998088932179	-4.8026	0.00036	0.0047223	sp|Q5H8C4|VP13A_MOUSE Vacuolar protein sorting-associated protein 13A OS=Mus musculus GN=Vps13a PE=1 SV=1//1.65229e-08
BGIBMGA011395	20.3777192261375	0	4.6347	4.5179e-06	0.0001014	sp|A1ZAI5|FACR1_DROME Putative fatty acyl-CoA reductase CG5065 OS=Drosophila melanogaster GN=CG5065 PE=3 SV=1//0
BGIBMGA011424	58.3459316444424	20.4397901642494	1.5133	1.4393e-05	0.00028742	sp|P22297|TRF_MANSE Transferrin OS=Manduca sexta PE=1 SV=1//1.35386e-07
BGIBMGA011543	46.5157055891467	18.1838935909376	1.3551	0.00036718	0.0047963	sp|Q6TV19|DICER_DANRE Endoribonuclease Dicer OS=Danio rerio GN=dicer1 PE=2 SV=2//3.2855e-57
BGIBMGA011553	21.8023014212778	2.59769908441965	3.0692	3.8383e-05	0.00068547	sp|O76879|CCCP_DROME Circadian clock-controlled protein OS=Drosophila melanogaster GN=anon-3B1.2 PE=2 SV=2//7.5924e-13
BGIBMGA011577	41.43676037169	110.265490083392	-1.412	1.07e-08	4.1932e-07	sp|Q8K1C7|MOT14_MOUSE Monocarboxylate transporter 14 OS=Mus musculus GN=Slc16a14 PE=2 SV=1//8.75436e-06
BGIBMGA011607	26.5715548571823	100.1481357546	-1.9142	1.3413e-11	7.9095e-10	sp|Q8MU95|BGBP_PLOIN Beta-1,3-glucan-binding protein OS=Plodia interpunctella PE=1 SV=1//5.99077e-07
BGIBMGA011609	1.36264383882986	41.8366273596007	-4.9403	2.6784e-11	1.5015e-09	sp|O96363|BGBP_HYPCU Beta-1,3-glucan-binding protein (Fragment) OS=Hyphantria cunea GN=gnbp1 PE=2 SV=1//3.13409e-07
BGIBMGA011628	81.8825070424127	38.7604047596301	1.079	8.0541e-05	0.0013008	-//-
BGIBMGA011658	119.045520828682	45.4597339773439	1.3889	6.3119e-09	2.5974e-07	sp|Q9Z339|GSTO1_RAT Glutathione S-transferase omega-1 OS=Rattus norvegicus GN=Gsto1 PE=1 SV=2//4.59457e-13
BGIBMGA011749	1.05295205727762	14.8342289820807	-3.8164	0.00019476	0.0027636	sp|Q9JLI7|SPAG6_MOUSE Sperm-associated antigen 6 OS=Mus musculus GN=Spag6 PE=1 SV=1//1.81277e-69
BGIBMGA011752	2.0439657582448	55.0985647905853	-4.7526	2.964e-14	2.3164e-12	sp|Q16960|DYI3_HELCR Dynein intermediate chain 3, ciliary OS=Heliocidaris crassispina PE=2 SV=1//1.00136e-157
BGIBMGA011774	19.8202740193435	0	6.5946	4.5525e-06	0.00010199	sp|P55859|PNPH_BOVIN Purine nucleoside phosphorylase OS=Bos taurus GN=PNP PE=1 SV=3//3.40874e-112
BGIBMGA011775	79.157219364753	23.9261757775494	1.7261	2.7307e-08	1.0011e-06	sp|Q9BSV6|SEN34_HUMAN tRNA-splicing endonuclease subunit Sen34 OS=Homo sapiens GN=TSEN34 PE=1 SV=1//5.6215e-23
BGIBMGA011866	3.46854795338511	43.9558029284694	-3.6636	2.5766e-10	1.2582e-08	-//-
BGIBMGA011893	0	40.1276148040615	-6.3265	5.0253e-11	2.7314e-09	sp|P12992|ESTJ_HELVI Juvenile hormone esterase OS=Heliothis virescens PE=1 SV=2//1.94957e-37
BGIBMGA011964	104.98551394621	373.795226147544	-1.8321	6.7536e-37	2.0592e-34	sp|Q3MHG1|SPTC1_BOVIN Serine palmitoyltransferase 1 OS=Bos taurus GN=SPTLC1 PE=2 SV=1//8.50805e-121
BGIBMGA011987	23.350760329039	2.32425707553337	3.3286	9.9372e-06	0.00020843	sp|Q08C69|RUSD1_DANRE RNA pseudouridylate synthase domain-containing protein 1 OS=Danio rerio GN=rpusd1 PE=2 SV=1//1.28131e-45
BGIBMGA012025	227.685397797208	100.831740776815	1.1751	1.8368e-12	1.2133e-10	sp|Q5ZKU8|PK1IP_CHICK p21-activated protein kinase-interacting protein 1-like OS=Gallus gallus GN=PAK1IP1 PE=2 SV=1//3.3492e-11
BGIBMGA012027	96.4999591316786	47.7156305506557	1.0161	4.6367e-05	0.00080282	sp|P54279|PMS2_MOUSE Mismatch repair endonuclease PMS2 OS=Mus musculus GN=Pms2 PE=1 SV=1//1.65506e-10
BGIBMGA012082	55.4967672541617	124.279393038814	-1.1631	1.716e-07	5.4309e-06	sp|B0WC46|TRET1_CULQU Facilitated trehalose transporter Tret1 OS=Culex quinquefasciatus GN=Tret1 PE=3 SV=1//1.43664e-53
BGIBMGA012123	18.1479383989614	0	4.2451	2.2323e-05	0.00042475	sp|Q9XEA6|CYSK1_ORYSJ Cysteine synthase OS=Oryza sativa subsp. japonica GN=RCS1 PE=2 SV=2//1.01493e-45
BGIBMGA012166	109.259260531631	4.64851415106675	4.5548	3.6366e-26	6.4944e-24	sp|Q5U4F6|WDR34_MOUSE WD repeat-containing protein 34 OS=Mus musculus GN=Wdr34 PE=2 SV=2//3.49654e-09
BGIBMGA012197	33.7564041891944	137.199527958691	-2.023	2.2234e-16	2.1381e-14	-//-
BGIBMGA012292	57.9743015065797	8.75014428436094	2.728	2.4701e-10	1.2109e-08	sp|Q9WUP7|UCHL5_MOUSE Ubiquitin carboxyl-terminal hydrolase isozyme L5 OS=Mus musculus GN=Uchl5 PE=2 SV=2//3.29442e-08
BGIBMGA012578	272.714582834904	109.240082550069	1.3199	2.8352e-17	2.9536e-15	-//-
BGIBMGA012630	5169.68490945157	2502.88306783834	1.0465	1.0629e-205	2.6574e-202	-//-
BGIBMGA012693	0	31.309110017479	-5.2811	6.3233e-09	2.5974e-07	-//-
BGIBMGA012702	25.8902329377674	70.7531197993248	-1.4504	2.954e-06	6.9808e-05	sp|Q6PC64|ELOV6_DANRE Elongation of very long chain fatty acids protein 6 OS=Danio rerio GN=elovl6 PE=2 SV=1//3.20102e-53
BGIBMGA012728	38.5256576250989	1.50393104887454	4.679	2.66e-10	1.2889e-08	sp|P16854|EST1_CULPI Esterase B1 OS=Culex pipiens GN=B1 PE=3 SV=1//1.65928e-58
BGIBMGA012740	0	14.6291474754159	-5.2988	7.1523e-05	0.0011749	sp|Q01603|PERO_DROME Peroxidase OS=Drosophila melanogaster GN=Pxd PE=2 SV=2//1.66621e-55
BGIBMGA012782	38.3398425561675	108.283035518967	-1.4979	3.1846e-09	1.3495e-07	sp|Q99MM4|TRAD1_RAT TRAF-type zinc finger domain-containing protein 1 OS=Rattus norvegicus GN=Trafd1 PE=2 SV=2//1.33072e-16
BGIBMGA012783	14.8032671581972	54.4149597683696	-1.8781	8.5257e-07	2.2822e-05	sp|Q6NSI8|K1841_HUMAN Uncharacterized protein KIAA1841 OS=Homo sapiens GN=KIAA1841 PE=2 SV=2//1.26977e-06
BGIBMGA012788	38.4637192687884	6.49424771104913	2.5663	6.1528e-07	1.7017e-05	sp|P35037|TRY3_ANOGA Trypsin-3 OS=Anopheles gambiae GN=TRYP3 PE=2 SV=5//3.58673e-07
BGIBMGA012807	41.3748220153795	96.456668634635	-1.2211	1.7062e-06	4.2403e-05	sp|P42787|CBPD_DROME Carboxypeptidase D OS=Drosophila melanogaster GN=svr PE=1 SV=2//1.26625e-10
BGIBMGA012831	5.45057535531946	26.0453513464181	-2.2565	0.00012817	0.0019374	sp|Q9SQ64|COR2_PAPSO Non-functional NADPH-dependent codeinone reductase 2 OS=Papaver somniferum GN=COR2 PE=1 SV=1//4.84453e-20
BGIBMGA012854	48.8693631289438	2.66605958664122	4.1961	4.0191e-12	2.5121e-10	sp|Q5I047|F173B_XENLA Protein FAM173B OS=Xenopus laevis GN=fam173b PE=2 SV=1//1.24939e-60
BGIBMGA012871	16.2897877096479	0	4.7267	3.8604e-05	0.00068843	sp|B3A0N5|APY_TABYA Apyrase OS=Tabanus yao PE=1 SV=1//1.06951e-08
BGIBMGA012939	8.79524659608367	49.2879221017518	-2.4864	2.4465e-08	9.1567e-07	sp|Q5RC46|CECR1_PONAB Adenosine deaminase CECR1 OS=Pongo abelii GN=CECR1 PE=2 SV=1//6.34869e-113
BGIBMGA012948	103.56093175107	36.3677871818751	1.5097	7.9632e-09	3.1804e-07	sp|B3A0N5|APY_TABYA Apyrase OS=Tabanus yao PE=1 SV=1//3.40078e-103
BGIBMGA012961	64.4158905628663	153.127524976316	-1.2492	8.3748e-10	3.8349e-08	sp|P40423|SQH_DROME Myosin regulatory light chain sqh OS=Drosophila melanogaster GN=sqh PE=1 SV=1//2.38498e-108
BGIBMGA012994	147.227472949936	357.115263605481	-1.2783	1.3946e-21	2.0038e-19	sp|Q8IRR1|VNNL2_DROME Vanin-like protein 2 OS=Drosophila melanogaster GN=CG32751 PE=3 SV=1//6.46579e-50
BGIBMGA013011	86.9614522598695	34.795495630779	1.3215	1.7742e-06	4.3919e-05	-//-
BGIBMGA013026	0	12.4416114043257	-5.3282	0.00024849	0.0034173	-//-
BGIBMGA013037	122.88569891993	48.1941540662067	1.3504	7.6817e-09	3.0977e-07	-//-
BGIBMGA013052	66.8934248152842	29.9418999730476	1.1597	0.00015755	0.0023198	sp|Q8R4X3|RBM12_MOUSE RNA-binding protein 12 OS=Mus musculus GN=Rbm12 PE=1 SV=3//1.8133e-15
BGIBMGA013109	32.5176370629854	9.63883081324134	1.7543	0.00031465	0.0042024	sp|P11121|CALM_PYUSP Calmodulin OS=Pyuridae sp. PE=1 SV=2//3.23709e-08
BGIBMGA013118	105.171329015141	260.316792459738	-1.3075	1.1339e-16	1.125e-14	sp|Q96NN9|AIFM3_HUMAN Apoptosis-inducing factor 3 OS=Homo sapiens GN=AIFM3 PE=1 SV=1//7.90228e-29
BGIBMGA013158	39.7644247513078	0	9.1841	7.678e-09	3.0977e-07	sp|Q5M7E1|CLVS1_XENLA Clavesin-1 OS=Xenopus laevis GN=clvs1 PE=2 SV=1//1.06373e-08
BGIBMGA013159	179.187664806127	0	9.0341	3.4756e-35	9.4452e-33	sp|Q5RCA6|CLVS1_PONAB Clavesin-1 OS=Pongo abelii GN=CLVS1 PE=2 SV=1//2.13372e-08
BGIBMGA013173	46.0821370949736	226.478343860061	-2.2971	3.4735e-30	7.237e-28	sp|Q0VH32|MNT_XENLA Max-binding protein MNT OS=Xenopus laevis GN=mnt PE=2 SV=1//2.23537e-07
BGIBMGA013269	84.1122878695889	40.1959753062831	1.0653	7.6731e-05	0.001249	sp|Q5RFR0|TTPAL_PONAB Alpha-tocopherol transfer protein-like OS=Pongo abelii GN=TTPAL PE=2 SV=1//1.54942e-07
BGIBMGA013288	7.49454111356425	372.633097609777	-5.6358	6.4496e-90	8.0627e-87	-//-
BGIBMGA013448	0	37.1197527063124	-5.9052	2.2159e-10	1.0949e-08	sp|P34714|SPRC_CAEEL SPARC OS=Caenorhabditis elegans GN=ost-1 PE=1 SV=1//2.73426e-11
BGIBMGA013489	23.9082055358331	2.73442008886279	3.1282	1.3636e-05	0.00027628	-//-
BGIBMGA013546	18.0240616863405	0	6.0425	1.0458e-05	0.00021789	sp|Q6QBQ4|PLS3_RAT Phospholipid scramblase 3 OS=Rattus norvegicus GN=Plscr3 PE=2 SV=1//1.46226e-18
BGIBMGA013655	20.7493493640002	95.3629005990899	-2.2004	5.3268e-13	3.7835e-11	sp|P82968|MCPI_MELCP Four-domain proteases inhibitor OS=Melithaea caledonica PE=1 SV=1//3.22353e-08
BGIBMGA013712	207.059925145829	87.2280008347231	1.2472	1.8441e-12	1.2133e-10	-//-
BGIBMGA013746	0	22.3538842264533	-5.4955	8.642e-07	2.3035e-05	sp|P13582|EAST_DROME Serine protease easter OS=Drosophila melanogaster GN=ea PE=1 SV=3//2.60835e-06
BGIBMGA013761	302.56887057654	72.2570508481993	2.0661	1.2938e-34	3.4412e-32	sp|Q8BID8|FXL14_MOUSE F-box/LRR-repeat protein 14 OS=Mus musculus GN=Fbxl14 PE=2 SV=1//3.70939e-128
BGIBMGA013778	167.791007245005	4.92195615995303	5.0913	1.0585e-40	3.892e-38	-//-
BGIBMGA013781	216.226801879775	30.6938654974849	2.8165	1.8333e-35	5.3299e-33	-//-
BGIBMGA013782	23.1030069037972	0	6.0788	6.0847e-07	1.6866e-05	sp|D8KY57|SSP_BOMIG Probable salivary secreted peptide OS=Bombus ignitus PE=2 SV=1//2.9675e-10
BGIBMGA013837	70.9813563317738	185.94056604267	-1.3893	2.1814e-13	1.5763e-11	sp|B0X2V9|WDR48_CULQU WD repeat-containing protein 48 homolog OS=Culex quinquefasciatus GN=CPIJ014111 PE=3 SV=1//1.36628e-14
BGIBMGA013878	19.3867055251703	0	5.1477	5.4585e-06	0.00012014	-//-
BGIBMGA013957	18.7053836057554	2.9395015955275	2.6698	0.00037994	0.0049219	-//-
BGIBMGA013966	1.36264383882986	21.8753607109023	-4.0048	4.332e-06	9.7575e-05	-//-
BGIBMGA013994	20.5635342950689	82.8529286925426	-2.0105	2.1014e-10	1.0508e-08	sp|Q6U6J0|HYEP_BOMMO Juvenile hormone epoxide hydrolase OS=Bombyx mori GN=JHEH PE=1 SV=1//5.54532e-165
BGIBMGA014035	123.381205770413	3.6231066177432	5.0898	2.2323e-30	4.8958e-28	sp|P31430|DPEP1_RAT Dipeptidase 1 OS=Rattus norvegicus GN=Dpep1 PE=2 SV=2//1.83535e-82
BGIBMGA014048	77.6706988133023	37.5299157196418	1.0493	0.00017469	0.0025334	sp|Q8BTK5|SMYD4_MOUSE SET and MYND domain-containing protein 4 OS=Mus musculus GN=Smyd4 PE=2 SV=2//5.67296e-29
BGIBMGA014049	50.6655754619468	190.999243207066	-1.9145	9.4117e-21	1.2929e-18	sp|Q9XZ43|5NTD_LUTLO Protein 5NUC OS=Lutzomyia longipalpis GN=5NUC PE=1 SV=1//1.00092e-78
BGIBMGA014055	52.214034369708	0	6.2551	7.1528e-14	5.4523e-12	sp|Q8MKK4|TRE12_DROME Facilitated trehalose transporter Tret1-2 homolog OS=Drosophila melanogaster GN=Tret1-2 PE=2 SV=1//3.15203e-15
BGIBMGA014056	7.12291097570156	40.6061383196125	-2.5112	3.573e-07	1.0635e-05	-//-
BGIBMGA014057	34.9332329590929	141.574600100871	-2.0189	8.209e-17	8.2097e-15	sp|Q6PCB7|S27A1_HUMAN Long-chain fatty acid transport protein 1 OS=Homo sapiens GN=SLC27A1 PE=2 SV=1//5.09368e-100
BGIBMGA014087	1974.16123068292	478.660236555432	2.0442	6.4656e-213	2.0207e-209	sp|P30044|PRDX5_HUMAN Peroxiredoxin-5, mitochondrial OS=Homo sapiens GN=PRDX5 PE=1 SV=4//9.18784e-60
BGIBMGA014120	59.0272535638573	15.9963575198473	1.8836	3.4303e-07	1.0284e-05	sp|Q9NX36|DJC28_HUMAN DnaJ homolog subfamily C member 28 OS=Homo sapiens GN=DNAJC28 PE=1 SV=2//7.82945e-61
BGIBMGA014189	0	43.4772794129184	-8.4552	2.6394e-10	1.2839e-08	sp|Q95X01|MYRO1_BREBR Myrosinase 1 OS=Brevicoryne brassicae PE=1 SV=1//1.48991e-116
BGIBMGA014245	34.9951713154033	0	6.4148	9.7843e-10	4.4477e-08	sp|Q61983|NPT1_MOUSE Sodium-dependent phosphate transport protein 1 OS=Mus musculus GN=Slc17a1 PE=1 SV=2//3.50916e-11
BGIBMGA014261	22.9171918348659	0	7.3891	1.4821e-06	3.7429e-05	sp|Q14831|GRM7_HUMAN Metabotropic glutamate receptor 7 OS=Homo sapiens GN=GRM7 PE=1 SV=1//3.15307e-90
BGIBMGA014278	38.959226119272	4.03326963107262	3.2719	1.4675e-08	5.5932e-07	-//-
BGIBMGA014323	1.17682876989852	16.4748810353983	-3.8073	8.739e-05	0.0013988	sp|Q2KIA9|ENOF1_BOVIN Mitochondrial enolase superfamily member 1 OS=Bos taurus GN=ENOSF1 PE=2 SV=1//1.15155e-127
BGIBMGA014451	27.8103219833913	64.0537905816109	-1.2037	0.00011533	0.0017734	sp|Q6PGE4|ZF316_MOUSE Zinc finger protein 316 OS=Mus musculus GN=Znf316 PE=2 SV=1//1.52813e-08
BGIBMGA014505	59.0891919201677	23.5843732664416	1.3251	7.9313e-05	0.0012826	-//-
BGIBMGA014536	2.84916439028062	23.1742102531122	-3.0239	2.2857e-05	0.0004336	sp|O97125|HSP68_DROME Heat shock protein 68 OS=Drosophila melanogaster GN=Hsp68 PE=1 SV=1//0
BGIBMGA014538	47.940287784287	17.637009573165	1.4426	0.00014839	0.002211	sp|Q02386|ZNF45_HUMAN Zinc finger protein 45 OS=Homo sapiens GN=ZNF45 PE=2 SV=2//1.95462e-36
BGIBMGA014578	84.0503495132784	15.1760314931885	2.4695	5.5043e-13	3.8657e-11	sp|Q94555|H12_DROVI Histone H1.2 OS=Drosophila virilis GN=His1.2 PE=3 SV=1//3.19802e-26
BGIBMGA014579	86.8995139035591	174.387641167225	-1.0049	3.706e-08	1.3351e-06	sp|P84057|H2A_TIGCA Histone H2A OS=Tigriopus californicus GN=His2A PE=3 SV=2//1.04426e-68
BGIBMGA014583	25.0850343057316	5.33211917328245	2.234	0.00020586	0.0028754	sp|P84057|H2A_TIGCA Histone H2A OS=Tigriopus californicus GN=His2A PE=3 SV=2//1.04426e-68
BGIBMGA014589	85.5368700647292	211.302312366872	-1.3047	8.9067e-14	6.748e-12	sp|Q8VEM8|MPCP_MOUSE Phosphate carrier protein, mitochondrial OS=Mus musculus GN=Slc25a3 PE=1 SV=1//3.1869e-17
BGIBMGA014607	74.8215344230216	36.3677871818751	1.0408	0.00025339	0.0034771	sp|Q9Y1A3|TIM8_DROME Mitochondrial import inner membrane translocase subunit Tim8 OS=Drosophila melanogaster GN=Tim8 PE=3 SV=1//2.01245e-36
BGIBMGA014618	1111.79349577255	376.25620422752	1.5631	7.737e-84	7.44e-81	sp|P41826|HSP72_ANOAL Heat shock protein 70 A2 OS=Anopheles albimanus GN=HSP70A2 PE=3 SV=1//7.82956e-82
Novel00005	30.3497945921197	7.65637624881582	1.987	0.00015159	0.0022514	sp|Q62703|RCN2_RAT Reticulocalbin-2 OS=Rattus norvegicus GN=Rcn2 PE=1 SV=2//2.58826e-24
Novel00007	0	93.8589695502154	-7.5524	3.0784e-22	4.5813e-20	-//-
Novel00017	22.9791301911763	3.89654862662948	2.5601	0.00011865	0.0018155	-//-
Novel00032	18.643445249445	0	6.5063	8.4178e-06	0.00017805	-//-
Novel00036	68.8754522172186	30.1469814797123	1.192	8.8606e-05	0.001411	-//-
Novel00045	7.12291097570156	30.4204234885986	-2.0945	7.7404e-05	0.0012567	sp|Q9HBU9|POPD2_HUMAN Popeye domain-containing protein 2 OS=Homo sapiens GN=POPDC2 PE=2 SV=2//8.12229e-15
Novel00048	70.176157699738	12.9201349198767	2.4414	5.8817e-11	3.1557e-09	sp|Q8VIK2|M17L2_MOUSE Mpv17-like protein 2 OS=Mus musculus GN=Mpv17l2 PE=1 SV=1//2.15361e-13
Novel00049	48.3119179221497	18.3206145953807	1.3989	0.00019882	0.0028053	-//-
Novel00050	57.4787946560961	15.6545550087395	1.8764	5.2272e-07	1.4784e-05	-//-
Novel00072	47.3209042211826	16.201439026512	1.5464	7.2014e-05	0.0011799	-//-
Novel00095	38.7734110503407	10.2540753332355	1.9189	2.8661e-05	0.00053159	-//-
Novel00162	92.412027615189	30.830586501928	1.5837	1.6489e-08	6.2462e-07	-//-
Novel00168	16.7233562038211	0	5.0638	2.504e-05	0.00046721	-//-
Novel00183	15.2368356523703	0	6.8002	6.3363e-05	0.0010575	-//-
Novel00197	100.402075579237	45.2546524706792	1.1497	4.2809e-06	9.6774e-05	-//-
Novel00206	158.438315442127	418.024471084899	-1.3997	1.8827e-28	3.6775e-26	-//-
Novel00209	52.214034369708	118.400389847759	-1.1812	2.4031e-07	7.3272e-06	-//-
Novel00236	0	154.426374518526	-11.284	2.1954e-22	3.3066e-20	-//-
Novel00237	4.14986987280004	1125.96583209148	-8.0839	8.5202e-236	3.5504e-232	sp|P08826|CHA1_BOMMO Chorion class A protein L11 OS=Bombyx mori PE=3 SV=1//3.50759e-28
Novel00239	0	27.6176428975142	-5.7875	4.3743e-08	1.5535e-06	sp|P08930|CHCB2_ANTPO Chorion class CB protein PC404 (Fragment) OS=Antheraea polyphemus PE=2 SV=2//9.88036e-15
Novel00248	0	113.751875696692	-10.843	4.5525e-18	5.0363e-16	sp|P08825|CHA2_BOMMO Chorion class A protein L12 OS=Bombyx mori PE=3 SV=1//8.9065e-20
Novel00284	48.9932398415647	13.672100444314	1.8413	4.8e-06	0.00010677	-//-
Novel00304	45.4627535318691	4.78523515550989	3.248	1.0585e-09	4.7941e-08	-//-
Novel00452	111.241287933565	50.5867716439617	1.1369	1.6226e-06	4.065e-05	-//-
Novel00455	58.4078700007528	1.02540753332355	5.8319	1.991e-15	1.7652e-13	sp|Q24154|RL29_DROME 60S ribosomal protein L29 OS=Drosophila melanogaster GN=RpL29 PE=1 SV=1//3.56706e-22
Novel00463	0	42.8620348929243	-6.4216	1.2046e-11	7.137e-10	-//-
Novel00470	27.1290000639764	2.9395015955275	3.2062	2.794e-06	6.653e-05	-//-
Novel00486	90.0583700753919	36.5728686885399	1.3001	1.5824e-06	3.9721e-05	-//-
Novel00514	15.1129589397494	0	4.6185	7.9252e-05	0.0012826	-//-
Novel00521	69.1232056424604	24.0628967819926	1.5224	2.1108e-06	5.1637e-05	-//-
Novel00523	62.3719248046215	9.16030729769036	2.7674	3.7348e-11	2.0659e-09	-//-
Novel00552	1.17682876989852	15.8596365154042	-3.7524	0.0001281	0.0019374	-//-
Novel00560	15.7942808591643	65.8995241415933	-2.0609	8.5348e-09	3.3657e-07	sp|Q5R946|PIGP_PONAB Phosphatidylinositol N-acetylglucosaminyltransferase subunit P OS=Pongo abelii GN=PIGP PE=2 SV=1//2.77801e-20
Novel00565	47.8783494279766	16.1330785242905	1.5694	5.4281e-05	0.00092314	sp|Q7JVE7|SWET1_DROME Sugar transporter SWEET1 OS=Drosophila melanogaster GN=slv PE=1 SV=1//7.32586e-34
Novel00573	141.714959238306	39.7858122929536	1.8327	8.9655e-15	7.522e-13	-//-
Novel00577	14.2458219514031	0	5.7032	8.7798e-05	0.0013999	sp|P07898|PGCA_CHICK Aggrecan core protein OS=Gallus gallus GN=ACAN PE=1 SV=2//4.32276e-06
Novel00592	62.991308367726	26.3187933553044	1.2591	9.0352e-05	0.0014352	sp|Q9QYT7|PIGQ_MOUSE Phosphatidylinositol N-acetylglucosaminyltransferase subunit Q OS=Mus musculus GN=Pigq PE=2 SV=3//3.58208e-07
Novel00597	55.4348288978513	112.384665652261	-1.0196	7.7698e-06	0.00016575	sp|Q8QZV7|ASUN_MOUSE Protein asunder homolog OS=Mus musculus GN=Asun PE=2 SV=2//1.05961e-40
Novel00598	89.0673563744247	43.9558029284694	1.0188	8.7785e-05	0.0013999	sp|Q6YKA8|DRK_DROSI Protein E(sev)2B OS=Drosophila simulans GN=drk PE=3 SV=1//4.17385e-13
Novel00599	16.4136644222688	43.6823609195831	-1.4122	0.00031826	0.0042415	sp|Q7ZTY4|RBBP7_DANRE Histone-binding protein RBBP7 OS=Danio rerio GN=rbbp7 PE=2 SV=1//1.78925e-73
Novel00606	58.9033768512364	145.402788225279	-1.3036	6.3627e-10	2.9351e-08	sp|Q24572|CAF1_DROME Probable histone-binding protein Caf1 OS=Drosophila melanogaster GN=Caf1 PE=1 SV=1//0
Novel00636	16.2897877096479	1.57229155109611	3.373	0.0002063	0.0028784	-//-
Novel00691	168.162637382867	57.9013453816696	1.5382	9.0464e-14	6.8126e-12	sp|O88908|SOAT2_MOUSE Sterol O-acyltransferase 2 OS=Mus musculus GN=Soat2 PE=2 SV=2//1.22765e-70
Novel00708	10.4056438601553	42.7253138884811	-2.0377	4.1752e-06	9.507e-05	-//-
Novel00737	24.3417740300062	61.5928125016344	-1.3393	4.0092e-05	0.0007099	sp|Q8BGG6|MSPD3_MOUSE Motile sperm domain-containing protein 3 OS=Mus musculus GN=Mospd3 PE=2 SV=1//3.85318e-10
Novel00771	73.768582365744	19.551103635369	1.9158	8.1812e-09	3.2468e-07	-//-
Novel00816	0	15.6545550087395	-4.9685	4.5194e-05	0.00078577	sp|P05685|CHB4_BOMMO Chorion class B protein B.L1 (Fragment) OS=Bombyx mori PE=3 SV=1//6.99305e-15
Novel00820	0	15.2443919954101	-7.9432	0.00012241	0.0018662	-//-
Novel00823	0	76.6321229903798	-7.2599	7.876e-19	9.2885e-17	sp|P08825|CHA2_BOMMO Chorion class A protein L12 OS=Bombyx mori PE=3 SV=1//3.36178e-22
Novel00825	82.1302604676545	30.2153419819339	1.4426	6.8478e-07	1.8732e-05	-//-
Novel00830	1.30070548251942	223.128679251204	-7.4224	4.6467e-51	2.3235e-48	-//-
Novel00831	0	112.658107661147	-9.8288	1.1858e-20	1.6112e-18	sp|P08825|CHA2_BOMMO Chorion class A protein L12 OS=Bombyx mori PE=3 SV=1//1.41671e-20
Novel00833	0	32.9497620707967	-6.0422	2.3214e-09	1.0007e-07	sp|P08825|CHA2_BOMMO Chorion class A protein L12 OS=Bombyx mori PE=3 SV=1//2.07476e-21
Novel00846	27.62450691446	1.23048903998826	4.4886	1.1355e-07	3.7063e-06	-//-
Novel00855	118.364198909267	51.2703766661774	1.207	2.0977e-07	6.5233e-06	-//-
Novel00858	20.6254726513793	0	5.4297	2.4688e-06	5.9812e-05	sp|P29981|CP4C1_BLADI Cytochrome P450 4C1 OS=Blaberus discoidalis GN=CYP4C1 PE=2 SV=1//4.99084e-32
Novel00860	27.9961370523227	0	6.0929	4.0022e-08	1.4377e-06	sp|P29981|CP4C1_BLADI Cytochrome P450 4C1 OS=Blaberus discoidalis GN=CYP4C1 PE=2 SV=1//2.49933e-22
Novel00871	51.9043425881557	18.8674986131533	1.46	6.8009e-05	0.0011261	-//-
Novel00877	29.3587808911525	4.10163013329419	2.8395	4.2539e-06	9.6512e-05	-//-
Novel00895	66.3359796084902	143.078531149746	-1.1089	6.6612e-08	2.2814e-06	sp|Q02525|ZFP39_MOUSE Zinc finger protein 39 OS=Mus musculus GN=Zfp39 PE=2 SV=2//6.74203e-14
Novel00901	20.997102789242	0	4.4555	3.911e-06	9.0373e-05	-//-
Novel00945	51.7804658755348	17.158486057614	1.5935	2.1887e-05	0.00041837	-//-
Novel00946	36.4197535105436	5.94736369327657	2.6144	9.4738e-07	2.4986e-05	-//-
Novel00980	57.1691028745438	118.605471354424	-1.0529	2.4154e-06	5.877e-05	sp|Q86BE9|PEN2_DROME Gamma-secretase subunit pen-2 OS=Drosophila melanogaster GN=pen-2 PE=1 SV=3//9.77595e-37
Novel01000	0	38.2135207418575	-8.269	2.1852e-09	9.4524e-08	-//-
Novel01009	111.241287933565	572.519206105647	-2.3636	4.1438e-76	3.7001e-73	-//-
Novel01127	19.6344589504121	2.87114109330593	2.7737	0.00020289	0.0028435	-//-
Novel01144	1.17682876989852	134.533468372049	-6.8369	1.194e-32	2.9268e-30	sp|P05688|CHHB1_BOMMO Chorion class high-cysteine HCB protein 12 OS=Bombyx mori PE=3 SV=1//3.38819e-35
Novel01146	0	41.7682668573792	-6.3843	2.1288e-11	1.2096e-09	sp|P13532|CHR1_BOMMO Chorion protein ERB.1 OS=Bombyx mori PE=3 SV=1//8.03375e-19
Novel01147	1.23876712620897	440.925239329125	-8.4755	7.4182e-90	8.4305e-87	sp|P08826|CHA1_BOMMO Chorion class A protein L11 OS=Bombyx mori PE=3 SV=1//1.28972e-10
Novel01148	0	171.858302585027	-11.438	3.9576e-24	6.5098e-22	sp|P08828|CHB2_BOMMO Chorion class B protein L12 OS=Bombyx mori PE=3 SV=1//2.55585e-21
Novel01149	1.30070548251942	284.448049743952	-7.7727	8.7716e-63	5.7713e-60	sp|P20730|CHHB2_BOMMO Chorion class high-cysteine HCB protein 13 OS=Bombyx mori PE=3 SV=1//3.39571e-19
Novel01150	4.14986987280004	85.177185768076	-4.3593	1.6957e-20	2.2551e-18	-//-
Novel01151	1.36264383882986	194.075465807037	-7.1541	1.7512e-45	7.5488e-43	sp|P05687|CHHA2_BOMMO Chorion class high-cysteine HCA protein 12 OS=Bombyx mori PE=3 SV=1//7.59392e-16
Novel01152	2.91110274659107	210.687067846878	-6.1774	2.023e-51	1.0995e-48	sp|P05687|CHHA2_BOMMO Chorion class high-cysteine HCA protein 12 OS=Bombyx mori PE=3 SV=1//1.93221e-13
Novel01153	1.61039726407166	164.201926336211	-6.6719	8.6331e-40	2.9978e-37	-//-
Novel01154	3.8401780912478	1264.46420959238	-8.3631	4.6618e-257	5.8278e-253	sp|P08827|CHB1_BOMMO Chorion class B protein L11 OS=Bombyx mori PE=3 SV=1//7.8199e-36
Novel01155	0	85.1088252658544	-8.4243	8.327e-19	9.7286e-17	sp|P08825|CHA2_BOMMO Chorion class A protein L12 OS=Bombyx mori PE=3 SV=1//1.4114e-12
Novel01168	43.4807261299348	9.5021098087982	2.1941	1.3494e-06	3.4357e-05	-//-
Novel01194	48.6835480600124	293.539996539421	-2.5921	4.1566e-44	1.5746e-41	sp|Q4KLR8|ZNRF3_XENLA E3 ubiquitin-protein ligase ZNRF3 OS=Xenopus laevis GN=znrf3 PE=2 SV=1//1.32481e-08
Novel01232	142.767911295584	0	11.028	1.3283e-21	1.9308e-19	-//-
Novel01239	9.66238358442994	36.9146711996477	-1.9337	3.5594e-05	0.00063932	-//-
Novel01240	17.9001849737196	53.6629942439323	-1.584	1.4129e-05	0.00028305	-//-
Novel01246	29.0490891096003	0	7.1462	4.5904e-08	1.621e-06	-//-
Novel01253	20.8732260766211	0	5.3836	2.1766e-06	5.3145e-05	-//-
Novel01254	40.6935000959646	7.79309725325896	2.3845	8.7854e-07	2.3367e-05	-//-
Novel01255	47.3209042211826	95.9097846168625	-1.0192	3.6367e-05	0.00065226	sp|Q17G75|PURA_AEDAE Adenylosuccinate synthetase OS=Aedes aegypti GN=AAEL003161 PE=3 SV=1//9.43483e-07
Novel01259	66.7695481026633	1159.87264119338	-4.1186	1.5394e-249	9.622e-246	sp|Q8TGM6|TAR1_YEAST Protein TAR1 OS=Saccharomyces cerevisiae (strain ATCC 204508 / S288c) GN=TAR1 PE=2 SV=1//5.87302e-08
Novel01264	0	23.7894547731063	-5.0003	4.8309e-07	1.382e-05	-//-
Novel01274	1.17682876989852	164.61208934954	-7.128	6.5908e-39	2.2268e-36	sp|P05687|CHHA2_BOMMO Chorion class high-cysteine HCA protein 12 OS=Bombyx mori PE=3 SV=1//2.33738e-17
Novel01277	45.8343836697318	2.46097807997651	4.2191	1.724e-11	1.0024e-09	sp|Q6P3Z3|THAP4_MOUSE THAP domain-containing protein 4 OS=Mus musculus GN=Thap4 PE=2 SV=1//1.18197e-07
Novel01293	1.23876712620897	16.4065205331768	-3.7273	0.00010173	0.0015917	sp|P51692|STA5B_HUMAN Signal transducer and activator of transcription 5B OS=Homo sapiens GN=STAT5B PE=1 SV=2//1.1993e-08
Novel01341	20.0680274445853	0	5.1975	3.6526e-06	8.4873e-05	sp|Q96DM1|PGBD4_HUMAN PiggyBac transposable element-derived protein 4 OS=Homo sapiens GN=PGBD4 PE=2 SV=3//7.33145e-25
Novel01415	20.7493493640002	1.43557054665297	3.8534	1.0629e-05	0.00022073	-//-
Novel01430	0	17.4319280665003	-5.1237	1.5532e-05	0.00030919	-//-
Novel01431	58.160116575511	11.279482866559	2.3663	4.8629e-09	2.0264e-07	sp|Q6P3Z3|THAP4_MOUSE THAP domain-containing protein 4 OS=Mus musculus GN=Thap4 PE=2 SV=1//1.9177e-06
Novel01441	39.7644247513078	10.5958778443433	1.908	2.4344e-05	0.00045694	-//-
Novel01461	196.902034710915	36.709589692983	2.4232	9.3461e-28	1.7438e-25	sp|Q6P3Z3|THAP4_MOUSE THAP domain-containing protein 4 OS=Mus musculus GN=Thap4 PE=2 SV=1//3.89576e-06
Novel01486	2.22978082717614	387.877489605187	-7.4426	2.8814e-87	3.0017e-84	sp|P05688|CHHB1_BOMMO Chorion class high-cysteine HCB protein 12 OS=Bombyx mori PE=3 SV=1//5.40892e-17
Novel01490	1.05295205727762	231.468660522235	-7.7802	2.1526e-51	1.1212e-48	sp|P05687|CHHA2_BOMMO Chorion class high-cysteine HCA protein 12 OS=Bombyx mori PE=3 SV=1//1.83994e-15
Novel01491	8.05198632035829	682.237812171267	-6.4048	3.1449e-161	4.9143e-158	sp|P20730|CHHB2_BOMMO Chorion class high-cysteine HCB protein 13 OS=Bombyx mori PE=3 SV=1//8.45055e-27
Novel01511	0	30.830586501928	-6.3744	8.6853e-09	3.4143e-07	sp|P05687|CHHA2_BOMMO Chorion class high-cysteine HCA protein 12 OS=Bombyx mori PE=3 SV=1//8.05819e-13
Novel01519	6.00802056211349	138.976901016451	-4.5318	5.8135e-33	1.4535e-30	sp|P05688|CHHB1_BOMMO Chorion class high-cysteine HCB protein 12 OS=Bombyx mori PE=3 SV=1//7.86e-46
