# Supplementary material for: Transcriptome Analysis of Thermal Parthenogenesis of the Domesticated Silkworm
Source: PLoS One. 2015 Aug 14;10(8):e0135215. doi: 10.1371/journal.pone.0135215 (PMC4537240; doi:10.1371/journal.pone.0135215)
Supplement: S4 Table — (XLS) [file pone.0135215.s004.xls]

## Sheet: Sheet1
DEGs in two types of eggs	DEGs only in un-thermal induced eggs	DEGs only in thermal induced eggs
BGIBMGA000063	BGIBMGA000098	BGIBMGA000087
BGIBMGA000120	BGIBMGA000115	BGIBMGA000114
BGIBMGA000121	BGIBMGA000125	BGIBMGA000228
BGIBMGA000153	BGIBMGA000222	BGIBMGA000305
BGIBMGA000217	BGIBMGA000243	BGIBMGA000424
BGIBMGA000236	BGIBMGA000395	BGIBMGA001069
BGIBMGA000347	BGIBMGA000699	BGIBMGA001201
BGIBMGA000397	BGIBMGA000863	BGIBMGA001202
BGIBMGA000452	BGIBMGA000972	BGIBMGA001375
BGIBMGA000529	BGIBMGA001354	BGIBMGA001699
BGIBMGA000572	BGIBMGA001370	BGIBMGA002259
BGIBMGA000667	BGIBMGA001546	BGIBMGA002475
BGIBMGA000810	BGIBMGA001630	BGIBMGA002682
BGIBMGA000851	BGIBMGA001717	BGIBMGA002690
BGIBMGA000854	BGIBMGA001776	BGIBMGA003241
BGIBMGA000888	BGIBMGA001868	BGIBMGA003278
BGIBMGA000893	BGIBMGA001935	BGIBMGA003279
BGIBMGA000966	BGIBMGA002107	BGIBMGA003330
BGIBMGA000971	BGIBMGA002251	BGIBMGA003343
BGIBMGA000973	BGIBMGA002453	BGIBMGA003393
BGIBMGA000974	BGIBMGA002483	BGIBMGA003911
BGIBMGA001018	BGIBMGA002647	BGIBMGA004053
BGIBMGA001129	BGIBMGA003551	BGIBMGA004061
BGIBMGA001146	BGIBMGA003672	BGIBMGA004103
BGIBMGA001160	BGIBMGA003674	BGIBMGA004157
BGIBMGA001170	BGIBMGA003954	BGIBMGA004304
BGIBMGA001204	BGIBMGA003955	BGIBMGA004426
BGIBMGA001291	BGIBMGA004579	BGIBMGA004638
BGIBMGA001293	BGIBMGA004888	BGIBMGA004964
BGIBMGA001294	BGIBMGA005094	BGIBMGA005012
BGIBMGA001332	BGIBMGA005119	BGIBMGA005301
BGIBMGA001343	BGIBMGA005302	BGIBMGA005556
BGIBMGA001347	BGIBMGA005303	BGIBMGA005879
BGIBMGA001356	BGIBMGA005304	BGIBMGA005899
BGIBMGA001364	BGIBMGA005325	BGIBMGA006238
BGIBMGA001365	BGIBMGA005478	BGIBMGA006257
BGIBMGA001622	BGIBMGA005505	BGIBMGA006364
BGIBMGA001648	BGIBMGA005589	BGIBMGA006510
BGIBMGA001676	BGIBMGA005634	BGIBMGA006526
BGIBMGA001684	BGIBMGA005637	BGIBMGA006540
BGIBMGA001703	BGIBMGA005854	BGIBMGA006756
BGIBMGA001709	BGIBMGA005950	BGIBMGA006937
BGIBMGA001712	BGIBMGA006129	BGIBMGA007039
BGIBMGA001830	BGIBMGA006191	BGIBMGA007040
BGIBMGA001883	BGIBMGA006367	BGIBMGA007072
BGIBMGA001884	BGIBMGA006419	BGIBMGA007431
BGIBMGA001919	BGIBMGA006763	BGIBMGA007509
BGIBMGA002043	BGIBMGA006776	BGIBMGA007529
BGIBMGA002111	BGIBMGA006817	BGIBMGA008372
BGIBMGA002138	BGIBMGA006839	BGIBMGA008478
BGIBMGA002211	BGIBMGA006911	BGIBMGA008743
BGIBMGA002222	BGIBMGA006927	BGIBMGA008758
BGIBMGA002307	BGIBMGA006933	BGIBMGA008800
BGIBMGA002349	BGIBMGA007042	BGIBMGA009102
BGIBMGA002527	BGIBMGA007121	BGIBMGA009139
BGIBMGA002577	BGIBMGA007266	BGIBMGA009216
BGIBMGA002578	BGIBMGA007343	BGIBMGA009263
BGIBMGA002602	BGIBMGA007397	BGIBMGA009632
BGIBMGA002620	BGIBMGA007400	BGIBMGA009718
BGIBMGA002669	BGIBMGA007487	BGIBMGA009719
BGIBMGA002671	BGIBMGA007618	BGIBMGA009720
BGIBMGA002745	BGIBMGA007729	BGIBMGA009721
BGIBMGA002769	BGIBMGA007966	BGIBMGA009872
BGIBMGA002773	BGIBMGA008401	BGIBMGA010409
BGIBMGA002778	BGIBMGA008784	BGIBMGA010934
BGIBMGA002799	BGIBMGA008787	BGIBMGA011032
BGIBMGA002847	BGIBMGA008899	BGIBMGA011167
BGIBMGA002857	BGIBMGA008952	BGIBMGA011208
BGIBMGA002886	BGIBMGA009191	BGIBMGA011308
BGIBMGA002905	BGIBMGA009295	BGIBMGA011391
BGIBMGA002939	BGIBMGA009353	BGIBMGA011707
BGIBMGA003039	BGIBMGA009467	BGIBMGA011712
BGIBMGA003046	BGIBMGA009572	BGIBMGA011796
BGIBMGA003242	BGIBMGA009595	BGIBMGA011817
BGIBMGA003246	BGIBMGA009607	BGIBMGA011924
BGIBMGA003249	BGIBMGA009611	BGIBMGA012122
BGIBMGA003275	BGIBMGA009922	BGIBMGA012127
BGIBMGA003327	BGIBMGA009930	BGIBMGA012366
BGIBMGA003380	BGIBMGA009985	BGIBMGA012585
BGIBMGA003381	BGIBMGA010092	BGIBMGA013108
BGIBMGA003382	BGIBMGA010186	BGIBMGA013422
BGIBMGA003383	BGIBMGA010249	BGIBMGA013435
BGIBMGA003458	BGIBMGA010488	BGIBMGA013490
BGIBMGA003527	BGIBMGA010764	BGIBMGA013545
BGIBMGA003558	BGIBMGA010840	BGIBMGA013700
BGIBMGA003646	BGIBMGA011194	BGIBMGA013705
BGIBMGA003712	BGIBMGA011265	BGIBMGA013818
BGIBMGA003719	BGIBMGA011270	BGIBMGA013924
BGIBMGA003742	BGIBMGA011277	BGIBMGA013937
BGIBMGA003786	BGIBMGA011553	BGIBMGA013945
BGIBMGA003804	BGIBMGA011628	BGIBMGA014226
BGIBMGA003899	BGIBMGA012027	BGIBMGA014227
BGIBMGA003900	BGIBMGA012630	BGIBMGA014448
BGIBMGA003913	BGIBMGA012702	BGIBMGA014456
BGIBMGA003940	BGIBMGA012939	BGIBMGA014594
BGIBMGA003950	BGIBMGA013957	Novel00055
BGIBMGA003960	BGIBMGA014048	Novel00145
BGIBMGA003996	BGIBMGA014505	Novel00174
BGIBMGA004013	BGIBMGA014579	Novel00235
BGIBMGA004062	BGIBMGA014583	Novel00240
BGIBMGA004127	BGIBMGA014607	Novel00251
BGIBMGA004208	Novel00005	Novel00262
BGIBMGA004250	Novel00017	Novel00301
BGIBMGA004251	Novel00036	Novel00379
BGIBMGA004276	Novel00045	Novel00421
BGIBMGA004277	Novel00049	Novel00609
BGIBMGA004307	Novel00072	Novel00649
BGIBMGA004340	Novel00284	Novel00797
BGIBMGA004341	Novel00452	Novel00815
BGIBMGA004342	Novel00486	Novel00818
BGIBMGA004408	Novel00521	Novel00819
BGIBMGA004427	Novel00565	Novel00828
BGIBMGA004447	Novel00592	Novel00829
BGIBMGA004454	Novel00597	Novel00832
BGIBMGA004460	Novel00598	Novel00847
BGIBMGA004511	Novel00636	Novel00892
BGIBMGA004540	Novel00825	Novel01065
BGIBMGA004613	Novel00855	Novel01132
BGIBMGA004614	Novel00871	Novel01190
BGIBMGA004635	Novel00877	Novel01260
BGIBMGA004682	Novel00945
BGIBMGA004708	Novel01127
BGIBMGA004755	Novel01168
BGIBMGA004756	Novel01259
BGIBMGA004837	Novel01293
BGIBMGA004880
BGIBMGA004881
BGIBMGA004882
BGIBMGA004933
BGIBMGA004948
BGIBMGA004958
BGIBMGA004963
BGIBMGA004995
BGIBMGA005013
BGIBMGA005082
BGIBMGA005239
BGIBMGA005251
BGIBMGA005293
BGIBMGA005320
BGIBMGA005321
BGIBMGA005364
BGIBMGA005413
BGIBMGA005460
BGIBMGA005512
BGIBMGA005528
BGIBMGA005537
BGIBMGA005551
BGIBMGA005597
BGIBMGA005604
BGIBMGA005658
BGIBMGA005726
BGIBMGA005755
BGIBMGA005809
BGIBMGA005823
BGIBMGA005876
BGIBMGA005900
BGIBMGA005977
BGIBMGA006005
BGIBMGA006152
BGIBMGA006227
BGIBMGA006246
BGIBMGA006348
BGIBMGA006374
BGIBMGA006415
BGIBMGA006417
BGIBMGA006484
BGIBMGA006518
BGIBMGA006544
BGIBMGA006559
BGIBMGA006582
BGIBMGA006664
BGIBMGA006801
BGIBMGA006902
BGIBMGA006905
BGIBMGA006925
BGIBMGA006926
BGIBMGA006940
BGIBMGA006968
BGIBMGA007046
BGIBMGA007111
BGIBMGA007170
BGIBMGA007194
BGIBMGA007247
BGIBMGA007336
BGIBMGA007337
BGIBMGA007350
BGIBMGA007501
BGIBMGA007654
BGIBMGA007699
BGIBMGA007722
BGIBMGA007856
BGIBMGA007860
BGIBMGA007866
BGIBMGA008013
BGIBMGA008021
BGIBMGA008044
BGIBMGA008087
BGIBMGA008120
BGIBMGA008146
BGIBMGA008174
BGIBMGA008194
BGIBMGA008204
BGIBMGA008283
BGIBMGA008315
BGIBMGA008415
BGIBMGA008462
BGIBMGA008480
BGIBMGA008518
BGIBMGA008536
BGIBMGA008537
BGIBMGA008658
BGIBMGA008663
BGIBMGA008687
BGIBMGA008708
BGIBMGA008712
BGIBMGA008744
BGIBMGA008756
BGIBMGA008771
BGIBMGA008869
BGIBMGA008988
BGIBMGA009001
BGIBMGA009042
BGIBMGA009090
BGIBMGA009131
BGIBMGA009149
BGIBMGA009159
BGIBMGA009193
BGIBMGA009207
BGIBMGA009354
BGIBMGA009365
BGIBMGA009441
BGIBMGA009454
BGIBMGA009529
BGIBMGA009544
BGIBMGA009551
BGIBMGA009629
BGIBMGA009633
BGIBMGA009708
BGIBMGA009715
BGIBMGA009716
BGIBMGA009806
BGIBMGA009854
BGIBMGA009901
BGIBMGA010248
BGIBMGA010253
BGIBMGA010286
BGIBMGA010287
BGIBMGA010324
BGIBMGA010403
BGIBMGA010436
BGIBMGA010460
BGIBMGA010471
BGIBMGA010659
BGIBMGA010679
BGIBMGA010720
BGIBMGA010772
BGIBMGA010797
BGIBMGA010812
BGIBMGA010957
BGIBMGA011051
BGIBMGA011166
BGIBMGA011395
BGIBMGA011424
BGIBMGA011543
BGIBMGA011577
BGIBMGA011607
BGIBMGA011609
BGIBMGA011658
BGIBMGA011749
BGIBMGA011752
BGIBMGA011774
BGIBMGA011775
BGIBMGA011866
BGIBMGA011893
BGIBMGA011964
BGIBMGA011987
BGIBMGA012025
BGIBMGA012082
BGIBMGA012123
BGIBMGA012166
BGIBMGA012197
BGIBMGA012292
BGIBMGA012578
BGIBMGA012693
BGIBMGA012728
BGIBMGA012740
BGIBMGA012782
BGIBMGA012783
BGIBMGA012788
BGIBMGA012807
BGIBMGA012831
BGIBMGA012854
BGIBMGA012871
BGIBMGA012948
BGIBMGA012961
BGIBMGA012994
BGIBMGA013011
BGIBMGA013026
BGIBMGA013037
BGIBMGA013052
BGIBMGA013109
BGIBMGA013118
BGIBMGA013158
BGIBMGA013159
BGIBMGA013173
BGIBMGA013269
BGIBMGA013288
BGIBMGA013448
BGIBMGA013489
BGIBMGA013546
BGIBMGA013655
BGIBMGA013712
BGIBMGA013746
BGIBMGA013761
BGIBMGA013778
BGIBMGA013781
BGIBMGA013782
BGIBMGA013837
BGIBMGA013878
BGIBMGA013966
BGIBMGA013994
BGIBMGA014035
BGIBMGA014049
BGIBMGA014055
BGIBMGA014056
BGIBMGA014057
BGIBMGA014087
BGIBMGA014120
BGIBMGA014189
BGIBMGA014245
BGIBMGA014261
BGIBMGA014278
BGIBMGA014323
BGIBMGA014451
BGIBMGA014536
BGIBMGA014538
BGIBMGA014578
BGIBMGA014589
BGIBMGA014618
Novel00007
Novel00032
Novel00048
Novel00050
Novel00095
Novel00162
Novel00168
Novel00183
Novel00197
Novel00206
Novel00209
Novel00236
Novel00237
Novel00239
Novel00248
Novel00304
Novel00455
Novel00463
Novel00470
Novel00514
Novel00523
Novel00552
Novel00560
Novel00573
Novel00577
Novel00599
Novel00606
Novel00691
Novel00708
Novel00737
Novel00771
Novel00816
Novel00820
Novel00823
Novel00830
Novel00831
Novel00833
Novel00846
Novel00858
Novel00860
Novel00895
Novel00901
Novel00946
Novel00980
Novel01000
Novel01009
Novel01144
Novel01146
Novel01147
Novel01148
Novel01149
Novel01150
Novel01151
Novel01152
Novel01153
Novel01154
Novel01155
Novel01194
Novel01232
Novel01239
Novel01240
Novel01246
Novel01253
Novel01254
Novel01255
Novel01264
Novel01274
Novel01277
Novel01341
Novel01415
Novel01430
Novel01431
Novel01441
Novel01461
Novel01486
Novel01490
Novel01491
Novel01511
Novel01519
