# Supplementary material for: Transcriptome Analysis of Thermal Parthenogenesis of the Domesticated Silkworm
Source: PLoS One. 2015 Aug 14;10(8):e0135215. doi: 10.1371/journal.pone.0135215 (PMC4537240; doi:10.1371/journal.pone.0135215)
Supplement: S5 Table — (XLS) [file pone.0135215.s005.xls]

GO_accession	Description	Term_type	Over_represented_pValue	Corrected_pValue	DEG_item	DEG_list	Bg_item	Bg_list	Up	Up_Gene_names	Down	Down_Gene_names
GO:0003006	developmental process involved in reproduction	biological_process	1.2284e-41	3.926e-38	35	324	49	8731	0		35	Novel01153,Novel00830,BGIBMGA009721,Novel00828,Novel01149,Novel01144,Novel01519,Novel00239,Novel01154,Novel00819,Novel00815,Novel01146,Novel01491,Novel00829,Novel01486,Novel00831,Novel00816,Novel01490,Novel00832,BGIBMGA003558,Novel01148,Novel00248,Novel00823,BGIBMGA009629,BGIBMGA009715,BGIBMGA009720,Novel00818,Novel00235,BGIBMGA009719,BGIBMGA000305,Novel00237,Novel00833,Novel01151,BGIBMGA009716,N…
GO:0022414	reproductive process	biological_process	1.0797e-40	1.7253e-37	35	324	51	8731	0		35	Novel01519,Novel00239,Novel01154,Novel01144,Novel00819,Novel00828,BGIBMGA009721,Novel00830,Novel01153,Novel01149,Novel01486,Novel00831,Novel00829,Novel01491,Novel01146,Novel00815,Novel01490,Novel00832,BGIBMGA009720,BGIBMGA009715,BGIBMGA009629,Novel00823,Novel00248,BGIBMGA003558,Novel01148,Novel00816,Novel00237,BGIBMGA000305,Novel01147,Novel01151,BGIBMGA009716,Novel00833,Novel00818,Novel00235,BGIB…
GO:0000003	reproduction	biological_process	1.189e-39	4.9861e-37	35	324	53	8731	0		35	BGIBMGA009719,Novel00818,Novel00235,Novel00833,BGIBMGA009716,Novel01151,Novel01147,BGIBMGA000305,Novel00237,Novel00816,BGIBMGA003558,Novel01148,Novel00823,Novel00248,BGIBMGA009629,BGIBMGA009715,BGIBMGA009720,Novel00832,Novel01490,Novel00815,Novel01146,Novel01491,Novel00829,Novel00831,Novel01486,Novel01149,Novel00830,Novel01153,BGIBMGA009721,Novel00828,Novel00819,Novel01144,Novel00239,Novel01519,N…
GO:0005213	structural constituent of chorion	molecular_function	1.8721e-39	4.9861e-37	33	324	46	8731	0		33	Novel00829,Novel01491,Novel01146,Novel00815,Novel01486,Novel00831,Novel00828,BGIBMGA009721,Novel00830,Novel01153,Novel01149,Novel01154,Novel01519,Novel00239,Novel01144,Novel00819,Novel00818,Novel00235,BGIBMGA009719,Novel00237,Novel01147,Novel01151,BGIBMGA009716,Novel00833,Novel00816,Novel00832,Novel01490,BGIBMGA009720,BGIBMGA009629,BGIBMGA009715,Novel00248,Novel00823,Novel01148
GO:0007292	female gamete generation	biological_process	1.8721e-39	4.9861e-37	33	324	46	8731	0		33	Novel01490,Novel00832,Novel00248,Novel00823,Novel01148,BGIBMGA009720,BGIBMGA009629,BGIBMGA009715,Novel00816,Novel00237,Novel00833,Novel01147,BGIBMGA009716,Novel01151,Novel00818,Novel00235,BGIBMGA009719,Novel00239,Novel01519,Novel01154,Novel01144,Novel00819,BGIBMGA009721,Novel01153,Novel00830,Novel00828,Novel01149,Novel01486,Novel00831,Novel00815,Novel00829,Novel01146,Novel01491
GO:0007304	chorion-containing eggshell formation	biological_process	1.8721e-39	4.9861e-37	33	324	46	8731	0		33	Novel00831,Novel01486,Novel00815,Novel01146,Novel01491,Novel00829,Novel00819,Novel01144,Novel01519,Novel00239,Novel01154,Novel01149,Novel01153,Novel00830,BGIBMGA009721,Novel00828,Novel00833,Novel01151,BGIBMGA009716,Novel01147,Novel00237,BGIBMGA009719,Novel00818,Novel00235,Novel01148,Novel00823,Novel00248,BGIBMGA009629,BGIBMGA009715,BGIBMGA009720,Novel00832,Novel01490,Novel00816
GO:0022412	cellular process involved in reproduction in multicellular organism	biological_process	1.8721e-39	4.9861e-37	33	324	46	8731	0		33	Novel00816,BGIBMGA009715,BGIBMGA009629,BGIBMGA009720,Novel01148,Novel00823,Novel00248,Novel01490,Novel00832,BGIBMGA009719,Novel00235,Novel00818,Novel01151,BGIBMGA009716,Novel01147,Novel00833,Novel00237,Novel01149,Novel00828,Novel01153,Novel00830,BGIBMGA009721,Novel00819,Novel01144,Novel01519,Novel00239,Novel01154,Novel01491,Novel01146,Novel00829,Novel00815,Novel00831,Novel01486
GO:0030703	eggshell formation	biological_process	1.8721e-39	4.9861e-37	33	324	46	8731	0		33	Novel00819,Novel01144,Novel01154,Novel01519,Novel00239,Novel01149,Novel01153,Novel00830,BGIBMGA009721,Novel00828,Novel00831,Novel01486,Novel00815,Novel01491,Novel01146,Novel00829,Novel01148,Novel00823,Novel00248,BGIBMGA009629,BGIBMGA009715,BGIBMGA009720,Novel01490,Novel00832,Novel00816,Novel00833,Novel01151,BGIBMGA009716,Novel01147,Novel00237,BGIBMGA009719,Novel00235,Novel00818
GO:0030707	ovarian follicle cell development	biological_process	1.8721e-39	4.9861e-37	33	324	46	8731	0		33	Novel00829,Novel01491,Novel01146,Novel00815,Novel00831,Novel01486,Novel01149,Novel00828,BGIBMGA009721,Novel01153,Novel00830,Novel00819,Novel01154,Novel01519,Novel00239,Novel01144,BGIBMGA009719,Novel00235,Novel00818,Novel01147,Novel01151,BGIBMGA009716,Novel00833,Novel00237,Novel00816,BGIBMGA009720,BGIBMGA009715,BGIBMGA009629,Novel00823,Novel00248,Novel01148,Novel00832,Novel01490
GO:0042600	chorion	cellular_component	1.8721e-39	4.9861e-37	33	324	46	8731	0		33	Novel00829,Novel01491,Novel01146,Novel00815,Novel01486,Novel00831,Novel00828,BGIBMGA009721,Novel00830,Novel01153,Novel01149,Novel01519,Novel00239,Novel01154,Novel01144,Novel00819,Novel00235,Novel00818,BGIBMGA009719,Novel00237,Novel01147,Novel01151,BGIBMGA009716,Novel00833,Novel00816,Novel00832,Novel01490,BGIBMGA009720,BGIBMGA009629,BGIBMGA009715,Novel00248,Novel00823,Novel01148
GO:0048468	cell development	biological_process	1.8721e-39	4.9861e-37	33	324	46	8731	0		33	Novel01519,Novel00239,Novel01154,Novel01144,Novel00819,BGIBMGA009721,Novel00830,Novel01153,Novel00828,Novel01149,Novel01486,Novel00831,Novel00815,Novel00829,Novel01491,Novel01146,Novel00832,Novel01490,Novel00248,Novel00823,Novel01148,BGIBMGA009720,BGIBMGA009629,BGIBMGA009715,Novel00816,Novel00237,Novel00833,Novel01147,Novel01151,BGIBMGA009716,Novel00235,Novel00818,BGIBMGA009719
GO:0048477	oogenesis	biological_process	1.8721e-39	4.9861e-37	33	324	46	8731	0		33	Novel01146,Novel01491,Novel00829,Novel00815,Novel00831,Novel01486,Novel01149,Novel00828,Novel00830,Novel01153,BGIBMGA009721,Novel00819,Novel01144,Novel00239,Novel01519,Novel01154,BGIBMGA009719,Novel00818,Novel00235,Novel01151,BGIBMGA009716,Novel01147,Novel00833,Novel00237,Novel00816,BGIBMGA009715,BGIBMGA009629,BGIBMGA009720,Novel01148,Novel00823,Novel00248,Novel01490,Novel00832
GO:0007276	gamete generation	biological_process	5.7251e-39	1.2198e-36	33	324	47	8731	0		33	Novel00816,BGIBMGA009715,BGIBMGA009629,BGIBMGA009720,Novel01148,Novel00248,Novel00823,Novel00832,Novel01490,BGIBMGA009719,Novel00235,Novel00818,BGIBMGA009716,Novel01151,Novel01147,Novel00833,Novel00237,Novel01149,Novel00828,Novel00830,Novel01153,BGIBMGA009721,Novel00819,Novel01144,Novel01154,Novel01519,Novel00239,Novel01146,Novel01491,Novel00829,Novel00815,Novel00831,Novel01486
GO:0019953	sexual reproduction	biological_process	5.7251e-39	1.2198e-36	33	324	47	8731	0		33	Novel01486,Novel00831,Novel00829,Novel01491,Novel01146,Novel00815,Novel01154,Novel01519,Novel00239,Novel01144,Novel00819,Novel00828,BGIBMGA009721,Novel01153,Novel00830,Novel01149,Novel00237,Novel01147,BGIBMGA009716,Novel01151,Novel00833,Novel00235,Novel00818,BGIBMGA009719,Novel00832,Novel01490,BGIBMGA009720,BGIBMGA009629,BGIBMGA009715,Novel00823,Novel00248,Novel01148,Novel00816
GO:0044702	single organism reproductive process	biological_process	5.7251e-39	1.2198e-36	33	324	47	8731	0		33	Novel00237,Novel01151,BGIBMGA009716,Novel01147,Novel00833,Novel00235,Novel00818,BGIBMGA009719,Novel01490,Novel00832,BGIBMGA009629,BGIBMGA009715,BGIBMGA009720,Novel01148,Novel00248,Novel00823,Novel00816,Novel01486,Novel00831,Novel01146,Novel01491,Novel00829,Novel00815,Novel01144,Novel00239,Novel01519,Novel01154,Novel00819,Novel00828,Novel01153,Novel00830,BGIBMGA009721,Novel01149
GO:0032504	multicellular organism reproduction	biological_process	1.6712e-38	3.1419e-36	33	324	48	8731	0		33	Novel00237,Novel00833,Novel01147,Novel01151,BGIBMGA009716,Novel00235,Novel00818,BGIBMGA009719,Novel01490,Novel00832,Novel00248,Novel00823,Novel01148,BGIBMGA009720,BGIBMGA009715,BGIBMGA009629,Novel00816,Novel01486,Novel00831,Novel00815,Novel00829,Novel01491,Novel01146,Novel01519,Novel00239,Novel01154,Novel01144,Novel00819,BGIBMGA009721,Novel00830,Novel01153,Novel00828,Novel01149
GO:0048609	multicellular organismal reproductive process	biological_process	1.6712e-38	3.1419e-36	33	324	48	8731	0		33	Novel00831,Novel01486,Novel01146,Novel01491,Novel00829,Novel00815,Novel00819,Novel01144,Novel01519,Novel00239,Novel01154,Novel01149,Novel00828,Novel00830,Novel01153,BGIBMGA009721,BGIBMGA009716,Novel01151,Novel01147,Novel00833,Novel00237,BGIBMGA009719,Novel00818,Novel00235,BGIBMGA009715,BGIBMGA009629,BGIBMGA009720,Novel01148,Novel00823,Novel00248,Novel00832,Novel01490,Novel00816
GO:0048610	cellular process involved in reproduction	biological_process	2.4865e-38	4.1871e-36	33	324	48	8731	0		33	Novel01154,Novel01519,Novel00239,Novel01144,Novel00819,Novel00828,BGIBMGA009721,Novel01153,Novel00830,Novel01149,Novel01486,Novel00831,Novel00829,Novel01491,Novel01146,Novel00815,Novel00832,Novel01490,BGIBMGA009720,BGIBMGA009715,BGIBMGA009629,Novel00823,Novel00248,Novel01148,Novel00816,Novel00237,Novel01147,Novel01151,BGIBMGA009716,Novel00833,Novel00235,Novel00818,BGIBMGA009719
GO:0048646	anatomical structure formation involved in morphogenesis	biological_process	2.4892e-38	4.1871e-36	33	324	48	8731	0		33	Novel00831,Novel01486,Novel00829,Novel01146,Novel01491,Novel00815,Novel00819,Novel01519,Novel00239,Novel01154,Novel01144,Novel01149,Novel00828,BGIBMGA009721,Novel01153,Novel00830,Novel01147,BGIBMGA009716,Novel01151,Novel00833,Novel00237,BGIBMGA009719,Novel00235,Novel00818,BGIBMGA009720,BGIBMGA009715,BGIBMGA009629,Novel00248,Novel00823,Novel01148,Novel00832,Novel01490,Novel00816
GO:0048869	cellular developmental process	biological_process	3.5275e-38	5.6369e-36	35	324	54	8731	0		35	Novel00239,Novel01519,Novel01154,Novel01144,Novel00819,Novel00828,BGIBMGA009721,Novel01153,Novel00830,Novel01149,Novel01486,Novel00831,Novel00829,Novel01146,Novel01491,Novel00815,Novel00832,Novel01490,BGIBMGA009720,BGIBMGA009715,BGIBMGA009629,Novel00823,Novel00248,Novel01148,Novel01152,Novel00816,Novel00237,BGIBMGA010471,Novel01147,Novel01151,BGIBMGA009716,Novel00833,Novel00235,Novel00818,BGIBMGA…
GO:0009653	anatomical structure morphogenesis	biological_process	3.8238e-38	5.8195e-36	34	324	52	8731	0		34	Novel00832,Novel01490,BGIBMGA009720,BGIBMGA009715,BGIBMGA009629,Novel00248,Novel00823,Novel01148,Novel01152,Novel00816,Novel00237,Novel01147,BGIBMGA009716,Novel01151,Novel00833,Novel00235,Novel00818,BGIBMGA009719,Novel00239,Novel01519,Novel01154,Novel01144,Novel00819,Novel00828,BGIBMGA009721,Novel01153,Novel00830,Novel01149,Novel01486,Novel00831,Novel00829,Novel01491,Novel01146,Novel00815
GO:0044767	single-organism developmental process	biological_process	1.9259e-37	2.7979e-35	34	324	54	8731	0		34	BGIBMGA009721,Novel01153,Novel00830,Novel00828,Novel01149,Novel01519,Novel01154,Novel00239,Novel01144,Novel00819,Novel00815,Novel00829,Novel01491,Novel01146,Novel01486,Novel00831,Novel01152,Novel00816,Novel00832,Novel01490,Novel00823,Novel00248,Novel01148,BGIBMGA009720,BGIBMGA009629,BGIBMGA009715,Novel00235,Novel00818,BGIBMGA009719,Novel00237,Novel00833,Novel01147,Novel01151,BGIBMGA009716
GO:0030154	cell differentiation	biological_process	2.5874e-37	3.5953e-35	34	324	52	8731	0		34	Novel01491,Novel01146,Novel00829,Novel00815,Novel01486,Novel00831,Novel00828,Novel00830,Novel01153,BGIBMGA009721,Novel01149,Novel01144,Novel01519,Novel00239,Novel01154,Novel00819,Novel00235,Novel00818,BGIBMGA009719,Novel00237,BGIBMGA010471,Novel01151,BGIBMGA009716,Novel01147,Novel00833,Novel00816,Novel00832,Novel01490,BGIBMGA009629,BGIBMGA009715,BGIBMGA009720,Novel01148,Novel00248,Novel00823
GO:0048856	anatomical structure development	biological_process	2.9479e-36	3.9256e-34	35	324	59	8731	0		35	Novel00815,Novel00829,Novel01491,Novel01146,Novel00831,Novel01486,Novel01149,BGIBMGA009721,Novel00830,Novel01153,Novel00828,Novel00819,Novel00239,Novel01519,Novel01154,Novel01144,BGIBMGA009719,Novel00818,Novel00235,Novel00833,Novel01147,Novel01151,BGIBMGA009716,BGIBMGA010471,Novel00237,Novel00816,Novel01152,Novel00248,Novel00823,Novel01148,BGIBMGA009720,BGIBMGA009715,BGIBMGA009629,Novel00832,Nove…
GO:0030312	external encapsulating structure	cellular_component	1.844e-31	2.3574e-29	33	324	65	8731	0		33	Novel01144,Novel01519,Novel01154,Novel00239,Novel00819,Novel01153,Novel00830,BGIBMGA009721,Novel00828,Novel01149,Novel01486,Novel00831,Novel00815,Novel01146,Novel01491,Novel00829,Novel01490,Novel00832,Novel01148,Novel00248,Novel00823,BGIBMGA009629,BGIBMGA009715,BGIBMGA009720,Novel00816,Novel00237,Novel00833,Novel01151,BGIBMGA009716,Novel01147,Novel00818,Novel00235,BGIBMGA009719
GO:0032502	developmental process	biological_process	5.3988e-26	6.6364e-24	37	324	114	8731	0		37	Novel00832,Novel01490,BGIBMGA009629,BGIBMGA009715,BGIBMGA009720,Novel01148,BGIBMGA003558,Novel00248,Novel00823,Novel01152,Novel00816,Novel00237,BGIBMGA010471,BGIBMGA000305,Novel01151,BGIBMGA009716,Novel01147,Novel00833,Novel00235,Novel00818,BGIBMGA009719,Novel01144,Novel00239,Novel01519,Novel01154,Novel00819,Novel00828,Novel00830,Novel01153,BGIBMGA009721,Novel01149,Novel01486,Novel00831,Novel0114…
GO:0007275	multicellular organismal development	biological_process	6.5799e-24	7.7886e-22	34	324	105	8731	0		34	Novel00237,BGIBMGA010471,Novel01151,BGIBMGA009716,Novel01147,Novel00833,Novel00818,Novel00235,BGIBMGA009719,Novel00832,Novel01490,BGIBMGA009629,BGIBMGA009715,BGIBMGA009720,Novel01148,Novel00823,Novel00248,Novel00816,Novel01486,Novel00831,Novel01146,Novel01491,Novel00829,Novel00815,Novel01144,Novel01519,Novel00239,Novel01154,Novel00819,Novel00828,Novel00830,Novel01153,BGIBMGA009721,Novel01149
GO:0071944	cell periphery	cellular_component	7.2698e-18	8.298e-16	33	324	145	8731	0		33	Novel01149,Novel00828,Novel00830,Novel01153,BGIBMGA009721,Novel00819,Novel01144,Novel01154,Novel01519,Novel00239,Novel01146,Novel01491,Novel00829,Novel00815,Novel00831,Novel01486,Novel00816,BGIBMGA009715,BGIBMGA009629,BGIBMGA009720,Novel01148,Novel00248,Novel00823,Novel00832,Novel01490,BGIBMGA009719,Novel00235,Novel00818,Novel01151,BGIBMGA009716,Novel01147,Novel00833,Novel00237
GO:0044707	single-multicellular organism process	biological_process	1.5142e-17	1.6688e-15	34	324	160	8731	0		34	Novel00819,Novel00239,Novel01519,Novel01154,Novel01144,Novel01149,BGIBMGA009721,Novel00830,Novel01153,Novel00828,Novel00831,Novel01486,Novel00815,Novel00829,Novel01146,Novel01491,Novel00248,Novel00823,Novel01148,BGIBMGA009720,BGIBMGA009629,BGIBMGA009715,Novel00832,Novel01490,Novel00816,Novel00833,Novel01147,Novel01151,BGIBMGA009716,BGIBMGA010471,Novel00237,BGIBMGA009719,Novel00235,Novel00818
GO:0032501	multicellular organismal process	biological_process	2.139e-17	2.2788e-15	34	324	162	8731	0		34	BGIBMGA009720,BGIBMGA009629,BGIBMGA009715,Novel00823,Novel00248,Novel01148,Novel01490,Novel00832,Novel00816,Novel01147,Novel01151,BGIBMGA009716,Novel00833,Novel00237,BGIBMGA010471,BGIBMGA009719,Novel00818,Novel00235,Novel00819,Novel01154,Novel01519,Novel00239,Novel01144,Novel01149,Novel00828,BGIBMGA009721,Novel01153,Novel00830,Novel00831,Novel01486,Novel00829,Novel01146,Novel01491,Novel00815
GO:0005198	structural molecule activity	molecular_function	1.9288e-10	1.9885e-08	40	324	385	8731	2	BGIBMGA008087,Novel00455	38	Novel00816,Novel00236,BGIBMGA009629,BGIBMGA009715,BGIBMGA009720,Novel01148,Novel00823,Novel00248,Novel00832,Novel01490,BGIBMGA004103,BGIBMGA009719,Novel00235,Novel00818,Novel01151,BGIBMGA009716,Novel01147,Novel00833,Novel00237,Novel01149,Novel00828,Novel01153,Novel00830,BGIBMGA009721,Novel00819,BGIBMGA001347,Novel01144,Novel00737,Novel01519,Novel00239,Novel01154,Novel01146,Novel01491,Novel00829,N…
GO:0008150	biological_process	biological_process	0.00022051	0.022023	223	324	5160	8731	94	BGIBMGA010253,BGIBMGA006801,BGIBMGA005460,BGIBMGA011774,BGIBMGA003950,BGIBMGA007046,BGIBMGA005320,BGIBMGA009193,BGIBMGA014261,BGIBMGA004837,BGIBMGA006559,BGIBMGA006544,BGIBMGA006415,BGIBMGA011424,BGIBMGA011924,BGIBMGA007194,BGIBMGA011987,BGIBMGA004948,BGIBMGA010812,BGIBMGA005512,BGIBMGA005604,BGIBMGA010403,BGIBMGA001699,BGIBMGA004340,BGIBMGA012948,BGIBMGA014055,BGIBMGA006905,BGIBMGA010286,BGIBMGA…	129	Novel01065,Novel00818,BGIBMGA009708,BGIBMGA010797,BGIBMGA009719,BGIBMGA010471,BGIBMGA012585,Novel01255,Novel01490,Novel01148,BGIBMGA010287,BGIBMGA012831,BGIBMGA002259,BGIBMGA012740,BGIBMGA000572,Novel00829,BGIBMGA005899,BGIBMGA013435,BGIBMGA000529,Novel00828,Novel01153,Novel00649,BGIBMGA006417,Novel01154,BGIBMGA011609,BGIBMGA013994,BGIBMGA008120,BGIBMGA004426,Novel00237,BGIBMGA011577,BGIBMGA00454…
GO:0000902	cell morphogenesis	biological_process	0.00036659	0.03446	3	324	5	8731	0		3	Novel00237,Novel01152,Novel00248
GO:0032989	cellular component morphogenesis	biological_process	0.00036659	0.03446	3	324	5	8731	0		3	Novel00248,Novel00237,Novel01152
GO:0004611	phosphoenolpyruvate carboxykinase activity	molecular_function	0.0015697	0.13936	2	324	2	8731	0		2	BGIBMGA004277,BGIBMGA004276
GO:0004613	phosphoenolpyruvate carboxykinase (GTP) activity	molecular_function	0.0015697	0.13936	2	324	2	8731	0		2	BGIBMGA004276,BGIBMGA004277
GO:0005578	proteinaceous extracellular matrix	cellular_component	0.0019085	0.16485	4	324	15	8731	0		4	Novel01148,BGIBMGA013448,Novel00236,Novel00828
GO:0007548	sex differentiation	biological_process	0.0036274	0.30508	2	324	3	8731	0		2	BGIBMGA003558,BGIBMGA000305
GO:0019028	viral capsid	cellular_component	0.0048762	0.3996	4	324	19	8731	1	Novel01415	3	Novel00833,Novel01149,BGIBMGA013026
GO:0044763	single-organism cellular process	biological_process	0.0066167	0.52868	81	324	1680	8731	26	Novel00162,BGIBMGA001699,BGIBMGA005604,BGIBMGA014055,Novel01232,BGIBMGA000217,BGIBMGA000120,BGIBMGA014578,BGIBMGA010460,BGIBMGA008869,BGIBMGA011391,BGIBMGA014261,BGIBMGA006544,BGIBMGA005460,BGIBMGA009193,BGIBMGA003950,BGIBMGA001146,BGIBMGA014245,BGIBMGA004948,BGIBMGA005512,BGIBMGA006257,BGIBMGA003039,BGIBMGA011924,BGIBMGA011424,BGIBMGA001129,BGIBMGA003046	55	Novel00552,BGIBMGA000063,Novel01152,Novel00248,Novel00823,BGIBMGA009720,BGIBMGA009629,BGIBMGA004426,BGIBMGA008120,Novel00235,Novel00833,Novel01147,Novel01151,BGIBMGA009716,BGIBMGA011577,Novel00237,BGIBMGA007350,BGIBMGA010934,Novel01149,BGIBMGA008283,BGIBMGA009721,Novel00830,Novel01519,Novel00239,Novel01144,BGIBMGA012082,BGIBMGA006540,Novel00831,BGIBMGA008315,Novel00816,Novel01148,BGIBMGA009715,BG…
GO:0006094	gluconeogenesis	biological_process	0.0089362	0.69659	2	324	4	8731	0		2	BGIBMGA004277,BGIBMGA004276
GO:0016627	oxidoreductase activity, acting on the CH-CH group of donors	molecular_function	0.013107	0.97265	5	324	37	8731	1	BGIBMGA000236	4	BGIBMGA011308,BGIBMGA002577,BGIBMGA007111,BGIBMGA002578
GO:0044423	virion part	cellular_component	0.013615	0.97265	4	324	25	8731	1	Novel01415	3	Novel00833,Novel01149,BGIBMGA013026
GO:0031012	extracellular matrix	cellular_component	0.013899	0.97265	4	324	25	8731	0		4	Novel00828,Novel00236,BGIBMGA013448,Novel01148
GO:0019319	hexose biosynthetic process	biological_process	0.013999	0.97265	2	324	5	8731	0		2	BGIBMGA004277,BGIBMGA004276
GO:0046364	monosaccharide biosynthetic process	biological_process	0.013999	0.97265	2	324	5	8731	0		2	BGIBMGA004276,BGIBMGA004277
GO:0006950	response to stress	biological_process	0.015236	1	12	324	158	8731	5	BGIBMGA014618,BGIBMGA004614,BGIBMGA006518,BGIBMGA004613,BGIBMGA004948	7	BGIBMGA004540,BGIBMGA004103,BGIBMGA013545,BGIBMGA008315,BGIBMGA012740,BGIBMGA014536,BGIBMGA013994
GO:0019012	virion	cellular_component	0.019898	1	4	324	28	8731	1	Novel01415	3	BGIBMGA013026,Novel01149,Novel00833
GO:0000808	origin recognition complex	cellular_component	0.020497	1	2	324	6	8731	0		2	Novel00606,BGIBMGA009708
GO:0016209	antioxidant activity	molecular_function	0.02815	1	5	324	46	8731	2	BGIBMGA014087,BGIBMGA006518	3	BGIBMGA013994,BGIBMGA008120,BGIBMGA012740
GO:0004563	beta-N-acetylhexosaminidase activity	molecular_function	0.028858	1	2	324	7	8731	1	BGIBMGA003996	1	BGIBMGA005899
GO:0044710	single-organism metabolic process	biological_process	0.029515	1	58	324	1212	8731	25	Novel00860,BGIBMGA006257,BGIBMGA012871,BGIBMGA011395,BGIBMGA005537,BGIBMGA000121,BGIBMGA007860,BGIBMGA004708,BGIBMGA001129,BGIBMGA009042,BGIBMGA000236,BGIBMGA001648,BGIBMGA009901,Novel00858,BGIBMGA006559,Novel00162,BGIBMGA014087,BGIBMGA006905,BGIBMGA012948,BGIBMGA000851,BGIBMGA010253,BGIBMGA012123,BGIBMGA005460,BGIBMGA006518,BGIBMGA010403	33	Novel01144,BGIBMGA006246,BGIBMGA013118,BGIBMGA009131,BGIBMGA004208,BGIBMGA011208,Novel00828,Novel00649,BGIBMGA008283,BGIBMGA013705,Novel01511,BGIBMGA006968,BGIBMGA014323,BGIBMGA014049,BGIBMGA012740,BGIBMGA007111,Novel00055,BGIBMGA012831,BGIBMGA004276,BGIBMGA011712,Novel01255,BGIBMGA002307,BGIBMGA001160,BGIBMGA011308,BGIBMGA002578,BGIBMGA006364,BGIBMGA004277,BGIBMGA002577,BGIBMGA004157,BGIBMGA0107…
GO:0004553	hydrolase activity, hydrolyzing O-glycosyl compounds	molecular_function	0.029564	1	9	324	113	8731	5	BGIBMGA006905,BGIBMGA005537,BGIBMGA003996,BGIBMGA001129,BGIBMGA010812	4	BGIBMGA011607,BGIBMGA005899,BGIBMGA011609,BGIBMGA014189
GO:0044699	single-organism process	biological_process	0.033369	1	85	324	1901	8731	27	BGIBMGA005512,BGIBMGA006257,BGIBMGA001146,BGIBMGA004948,BGIBMGA014245,BGIBMGA003039,BGIBMGA011924,BGIBMGA003046,BGIBMGA001129,BGIBMGA011424,BGIBMGA006544,BGIBMGA011391,BGIBMGA014261,BGIBMGA009193,BGIBMGA003950,BGIBMGA005460,BGIBMGA014578,BGIBMGA010460,BGIBMGA000120,BGIBMGA008869,Novel00162,BGIBMGA004447,BGIBMGA014055,Novel01232,BGIBMGA000217,BGIBMGA001699,BGIBMGA005604	58	Novel00819,Novel00797,Novel01154,BGIBMGA003960,Novel00828,BGIBMGA002043,Novel01153,Novel00379,Novel01486,Novel00829,Novel01146,Novel01491,BGIBMGA013435,Novel00815,BGIBMGA009715,Novel01148,Novel00832,Novel01490,BGIBMGA005876,Novel00816,BGIBMGA008315,BGIBMGA004511,BGIBMGA012197,BGIBMGA010471,BGIBMGA013448,BGIBMGA009719,Novel00818,Novel01519,Novel00239,Novel01144,BGIBMGA008283,BGIBMGA010934,Novel011…
GO:0005212	structural constituent of eye lens	molecular_function	0.033903	1	1	324	1	8731	0		1	BGIBMGA004103
GO:0008903	hydroxypyruvate isomerase activity	molecular_function	0.036409	1	1	324	1	8731	1	BGIBMGA002349	0
GO:0003995	acyl-CoA dehydrogenase activity	molecular_function	0.036442	1	3	324	19	8731	1	BGIBMGA000236	2	BGIBMGA002577,BGIBMGA011308
GO:0004731	purine-nucleoside phosphorylase activity	molecular_function	0.038086	1	1	324	1	8731	1	BGIBMGA011774	0
GO:0016798	hydrolase activity, acting on glycosyl bonds	molecular_function	0.039287	1	9	324	119	8731	5	BGIBMGA006905,BGIBMGA005537,BGIBMGA003996,BGIBMGA010812,BGIBMGA001129	4	BGIBMGA011607,BGIBMGA005899,BGIBMGA014189,BGIBMGA011609
GO:0004806	triglyceride lipase activity	molecular_function	0.039652	1	1	324	1	8731	1	BGIBMGA006559	0
GO:0005137	interleukin-5 receptor binding	molecular_function	0.039653	1	1	324	1	8731	0		1	Novel01065
GO:0070851	growth factor receptor binding	molecular_function	0.039653	1	1	324	1	8731	0		1	Novel01065
GO:0004560	alpha-L-fucosidase activity	molecular_function	0.039658	1	1	324	1	8731	1	BGIBMGA006905	0
GO:0006004	fucose metabolic process	biological_process	0.039658	1	1	324	1	8731	1	BGIBMGA006905	0
GO:0015928	fucosidase activity	molecular_function	0.039658	1	1	324	1	8731	1	BGIBMGA006905	0
GO:0000272	polysaccharide catabolic process	biological_process	0.039659	1	1	324	1	8731	0		1	BGIBMGA005899
GO:0005098	Ran GTPase activator activity	molecular_function	0.039659	1	1	324	1	8731	1	BGIBMGA001699	0
GO:0003952	NAD+ synthase (glutamine-hydrolyzing) activity	molecular_function	0.039694	1	1	324	1	8731	0		1	BGIBMGA001160
GO:0004322	ferroxidase activity	molecular_function	0.039719	1	1	324	1	8731	0		1	BGIBMGA008044
GO:0016722	oxidoreductase activity, oxidizing metal ions	molecular_function	0.039719	1	1	324	1	8731	0		1	BGIBMGA008044
GO:0016724	oxidoreductase activity, oxidizing metal ions, oxygen as acceptor	molecular_function	0.039719	1	1	324	1	8731	0		1	BGIBMGA008044
GO:0032982	myosin filament	cellular_component	0.039752	1	1	324	1	8731	0		1	BGIBMGA014227
GO:0055076	transition metal ion homeostasis	biological_process	0.040371	1	2	324	9	8731	2	BGIBMGA010253,BGIBMGA011424	0
GO:0050497	transferase activity, transferring alkylthio groups	molecular_function	0.040739	1	1	324	1	8731	1	Novel01415	0
GO:0050524	coenzyme-B sulfoethylthiotransferase activity	molecular_function	0.040739	1	1	324	1	8731	1	Novel01415	0
GO:0015929	hexosaminidase activity	molecular_function	0.045974	1	2	324	9	8731	1	BGIBMGA003996	1	BGIBMGA005899
GO:0000096	sulfur amino acid metabolic process	biological_process	0.048223	1	2	324	10	8731	1	BGIBMGA012123	1	BGIBMGA013705
GO:0044464	cell part	cellular_component	0.05125	1	94	324	2173	8731	29	BGIBMGA004948,BGIBMGA006257,BGIBMGA003039,BGIBMGA008771,BGIBMGA001129,BGIBMGA007860,BGIBMGA000121,BGIBMGA001830,BGIBMGA006664,BGIBMGA012292,BGIBMGA003913,BGIBMGA006415,BGIBMGA008087,BGIBMGA000851,BGIBMGA011543,BGIBMGA001069,BGIBMGA000120,BGIBMGA011658,BGIBMGA003278,BGIBMGA014578,BGIBMGA000087,BGIBMGA014538,BGIBMGA004933,Novel00162,BGIBMGA006484,BGIBMGA009854,BGIBMGA008758,BGIBMGA000217,Novel00455	65	Novel00828,BGIBMGA008800,Novel01153,Novel00819,Novel00797,Novel01154,Novel01491,Novel01146,Novel00829,Novel00815,BGIBMGA002259,BGIBMGA008756,BGIBMGA014451,Novel01486,Novel00816,Novel01255,BGIBMGA009715,Novel01148,BGIBMGA014226,Novel01490,Novel00832,BGIBMGA009719,BGIBMGA010797,BGIBMGA014227,Novel00818,BGIBMGA009708,BGIBMGA002578,BGIBMGA010471,BGIBMGA008743,BGIBMGA012197,BGIBMGA000305,BGIBMGA008283…
GO:0055065	metal ion homeostasis	biological_process	0.059655	1	2	324	11	8731	2	BGIBMGA011424,BGIBMGA010253	0
GO:0016459	myosin complex	cellular_component	0.064511	1	3	324	25	8731	0		3	BGIBMGA014226,BGIBMGA014227,BGIBMGA002259
GO:0055070	copper ion homeostasis	biological_process	0.066029	1	1	324	2	8731	1	BGIBMGA010253	0
GO:0004835	tubulin-tyrosine ligase activity	molecular_function	0.066569	1	2	324	11	8731	2	BGIBMGA004837,BGIBMGA006152	0
GO:0016634	oxidoreductase activity, acting on the CH-CH group of donors, oxygen as acceptor	molecular_function	0.066646	1	2	324	11	8731	0		2	BGIBMGA007111,BGIBMGA002578
GO:0044421	extracellular region part	cellular_component	0.067046	1	4	324	44	8731	0		4	BGIBMGA013448,Novel01148,Novel00828,Novel00236
GO:0004325	ferrochelatase activity	molecular_function	0.067132	1	1	324	2	8731	1	BGIBMGA001648	0
GO:0006783	heme biosynthetic process	biological_process	0.067132	1	1	324	2	8731	1	BGIBMGA001648	0
GO:0004735	pyrroline-5-carboxylate reductase activity	molecular_function	0.068827	1	1	324	2	8731	0		1	BGIBMGA006364
GO:0004860	protein kinase inhibitor activity	molecular_function	0.069403	1	1	324	2	8731	0		1	Novel00797
GO:0004861	cyclin-dependent protein serine/threonine kinase inhibitor activity	molecular_function	0.069403	1	1	324	2	8731	0		1	Novel00797
GO:0019210	kinase inhibitor activity	molecular_function	0.069403	1	1	324	2	8731	0		1	Novel00797
GO:0030291	protein serine/threonine kinase inhibitor activity	molecular_function	0.069403	1	1	324	2	8731	0		1	Novel00797
GO:0016620	oxidoreductase activity, acting on the aldehyde or oxo group of donors, NAD or NADP as acceptor	molecular_function	0.070002	1	3	324	25	8731	2	BGIBMGA011395,BGIBMGA010403	1	BGIBMGA011208
GO:0050801	ion homeostasis	biological_process	0.070702	1	2	324	12	8731	2	BGIBMGA010253,BGIBMGA011424	0
GO:0055080	cation homeostasis	biological_process	0.070702	1	2	324	12	8731	2	BGIBMGA011424,BGIBMGA010253	0
GO:0008509	anion transmembrane transporter activity	molecular_function	0.071113	1	3	324	25	8731	1	BGIBMGA011391	2	BGIBMGA003960,BGIBMGA006005
GO:0004602	glutathione peroxidase activity	molecular_function	0.072284	1	1	324	2	8731	0		1	BGIBMGA013994
GO:0017174	glycine N-methyltransferase activity	molecular_function	0.073331	1	1	324	2	8731	0		1	BGIBMGA013705
GO:0006595	polyamine metabolic process	biological_process	0.074681	1	1	324	2	8731	1	BGIBMGA004251	0
GO:0006596	polyamine biosynthetic process	biological_process	0.074681	1	1	324	2	8731	1	BGIBMGA004251	0
GO:0009309	amine biosynthetic process	biological_process	0.074681	1	1	324	2	8731	1	BGIBMGA004251	0
GO:0042401	cellular biogenic amine biosynthetic process	biological_process	0.074681	1	1	324	2	8731	1	BGIBMGA004251	0
GO:0004650	polygalacturonase activity	molecular_function	0.075042	1	1	324	2	8731	1	BGIBMGA005537	0
GO:0004152	dihydroorotate dehydrogenase activity	molecular_function	0.075417	1	1	324	2	8731	0		1	BGIBMGA007111
GO:0004158	dihydroorotate oxidase activity	molecular_function	0.075417	1	1	324	2	8731	0		1	BGIBMGA007111
GO:0016635	oxidoreductase activity, acting on the CH-CH group of donors, quinone or related compound as acceptor	molecular_function	0.075417	1	1	324	2	8731	0		1	BGIBMGA007111
GO:0007034	vacuolar transport	biological_process	0.075892	1	1	324	2	8731	1	BGIBMGA000120	0
GO:0030904	retromer complex	cellular_component	0.075892	1	1	324	2	8731	1	BGIBMGA000120	0
GO:0004814	arginine-tRNA ligase activity	molecular_function	0.076997	1	1	324	2	8731	1	BGIBMGA000851	0
GO:0006420	arginyl-tRNA aminoacylation	biological_process	0.076997	1	1	324	2	8731	1	BGIBMGA000851	0
GO:0008271	secondary active sulfate transmembrane transporter activity	molecular_function	0.077789	1	1	324	2	8731	0		1	BGIBMGA003960
GO:0006842	tricarboxylic acid transport	biological_process	0.077837	1	1	324	2	8731	1	BGIBMGA011391	0
GO:0015137	citrate transmembrane transporter activity	molecular_function	0.077837	1	1	324	2	8731	1	BGIBMGA011391	0
GO:0015142	tricarboxylic acid transmembrane transporter activity	molecular_function	0.077837	1	1	324	2	8731	1	BGIBMGA011391	0
GO:0015746	citrate transport	biological_process	0.077837	1	1	324	2	8731	1	BGIBMGA011391	0
GO:0005452	inorganic anion exchanger activity	molecular_function	0.077913	1	1	324	2	8731	0		1	BGIBMGA006005
GO:0015301	anion:anion antiporter activity	molecular_function	0.077913	1	1	324	2	8731	0		1	BGIBMGA006005
GO:0055114	oxidation-reduction process	biological_process	0.077941	1	29	324	584	8731	9	Novel00858,BGIBMGA011395,Novel00860,BGIBMGA010403,BGIBMGA000236,BGIBMGA006518,BGIBMGA010253,BGIBMGA009042,BGIBMGA014087	20	Novel00649,BGIBMGA002307,Novel00828,BGIBMGA011208,BGIBMGA013118,BGIBMGA012831,Novel00055,BGIBMGA007111,Novel01144,BGIBMGA006246,BGIBMGA008120,BGIBMGA013994,BGIBMGA012740,BGIBMGA008044,Novel01511,BGIBMGA006968,BGIBMGA002577,BGIBMGA006364,BGIBMGA002578,BGIBMGA011308
GO:0008238	exopeptidase activity	molecular_function	0.079692	1	6	324	79	8731	4	BGIBMGA002527,BGIBMGA014035,BGIBMGA005320,BGIBMGA012292	2	BGIBMGA006238,BGIBMGA012807
GO:0048878	chemical homeostasis	biological_process	0.082311	1	2	324	13	8731	2	BGIBMGA011424,BGIBMGA010253	0
GO:0005575	cellular_component	cellular_component	0.099808	1	144	324	3560	8731	51	BGIBMGA001146,BGIBMGA000424,BGIBMGA014245,BGIBMGA006257,BGIBMGA003039,BGIBMGA001129,BGIBMGA003046,BGIBMGA007860,Novel00573,BGIBMGA000121,BGIBMGA011391,BGIBMGA012292,BGIBMGA003913,BGIBMGA008087,BGIBMGA000851,BGIBMGA011543,BGIBMGA001069,BGIBMGA000120,BGIBMGA014578,BGIBMGA000087,BGIBMGA002527,BGIBMGA008869,BGIBMGA004933,Novel00162,BGIBMGA009854,BGIBMGA000452,Novel01232,BGIBMGA000217,Novel00455,BGIBM…	93	Novel00819,Novel00797,BGIBMGA003960,Novel01146,Novel01491,Novel00815,Novel00379,BGIBMGA014451,Novel01486,Novel00816,BGIBMGA009715,BGIBMGA014226,Novel00832,BGIBMGA004454,BGIBMGA013448,BGIBMGA014227,Novel00262,BGIBMGA004511,BGIBMGA000667,BGIBMGA002578,BGIBMGA000305,BGIBMGA012197,BGIBMGA013705,BGIBMGA001684,Novel01149,BGIBMGA010934,BGIBMGA009131,BGIBMGA009721,Novel01519,Novel00239,BGIBMGA012082,BGIB…
GO:0008898	homocysteine S-methyltransferase activity	molecular_function	0.10042	1	1	324	3	8731	0		1	BGIBMGA004208
GO:0042168	heme metabolic process	biological_process	0.1006	1	1	324	3	8731	1	BGIBMGA001648	0
GO:0008235	metalloexopeptidase activity	molecular_function	0.10109	1	4	324	47	8731	2	BGIBMGA014035,BGIBMGA005320	2	BGIBMGA006238,BGIBMGA012807
GO:0006979	response to oxidative stress	biological_process	0.10223	1	3	324	29	8731	1	BGIBMGA006518	2	BGIBMGA013994,BGIBMGA012740
GO:0016491	oxidoreductase activity	molecular_function	0.10291	1	32	324	679	8731	12	BGIBMGA006518,BGIBMGA010403,BGIBMGA004341,BGIBMGA010253,BGIBMGA014087,Novel00858,BGIBMGA000236,BGIBMGA009042,BGIBMGA002939,BGIBMGA003940,BGIBMGA011395,Novel00860	20	BGIBMGA008120,BGIBMGA013994,BGIBMGA008044,BGIBMGA002577,BGIBMGA006364,BGIBMGA002578,BGIBMGA011308,BGIBMGA002307,BGIBMGA012831,BGIBMGA007111,BGIBMGA012740,BGIBMGA006968,Novel01511,Novel00649,BGIBMGA011208,Novel00828,BGIBMGA002886,BGIBMGA013118,Novel01144,BGIBMGA006246
GO:0004019	adenylosuccinate synthase activity	molecular_function	0.10302	1	1	324	3	8731	0		1	Novel01255
GO:0003824	catalytic activity	molecular_function	0.10673	1	141	324	3441	8731	72	BGIBMGA003940,BGIBMGA001069,BGIBMGA011395,BGIBMGA006526,BGIBMGA002527,BGIBMGA012871,BGIBMGA004251,BGIBMGA004062,BGIBMGA009042,BGIBMGA002939,BGIBMGA009441,BGIBMGA005537,BGIBMGA001291,BGIBMGA005528,BGIBMGA004447,BGIBMGA009207,BGIBMGA009901,BGIBMGA002682,BGIBMGA003996,BGIBMGA006518,BGIBMGA012123,BGIBMGA000974,BGIBMGA003279,BGIBMGA002778,BGIBMGA008988,BGIBMGA006257,BGIBMGA003039,BGIBMGA001648,BGIBMGA…	69	BGIBMGA013705,BGIBMGA009131,BGIBMGA004208,BGIBMGA009139,BGIBMGA013118,BGIBMGA009872,BGIBMGA006238,BGIBMGA005556,BGIBMGA000063,BGIBMGA002307,BGIBMGA005726,BGIBMGA012994,BGIBMGA004276,BGIBMGA007111,Novel00609,BGIBMGA008044,BGIBMGA013924,BGIBMGA002577,BGIBMGA006364,BGIBMGA007039,BGIBMGA011308,Novel01194,BGIBMGA002043,BGIBMGA011208,BGIBMGA002222,BGIBMGA013746,BGIBMGA002886,BGIBMGA010679,Novel01491,BG…
GO:0006535	cysteine biosynthetic process from serine	biological_process	0.1074	1	1	324	3	8731	1	BGIBMGA012123	0
GO:0019344	cysteine biosynthetic process	biological_process	0.1074	1	1	324	3	8731	1	BGIBMGA012123	0
GO:0016903	oxidoreductase activity, acting on the aldehyde or oxo group of donors	molecular_function	0.10869	1	3	324	30	8731	2	BGIBMGA010403,BGIBMGA011395	1	BGIBMGA011208
GO:0000213	tRNA-intron endonuclease activity	molecular_function	0.11073	1	1	324	3	8731	1	BGIBMGA011775	0
GO:0000394	RNA splicing, via endonucleolytic cleavage and ligation	biological_process	0.11073	1	1	324	3	8731	1	BGIBMGA011775	0
GO:0006388	tRNA splicing, via endonucleolytic cleavage and ligation	biological_process	0.11073	1	1	324	3	8731	1	BGIBMGA011775	0
GO:0005664	nuclear origin of replication recognition complex	cellular_component	0.11131	1	1	324	3	8731	0		1	Novel00606
GO:0044454	nuclear chromosome part	cellular_component	0.11131	1	1	324	3	8731	0		1	Novel00606
GO:0006222	UMP biosynthetic process	biological_process	0.11204	1	1	324	3	8731	0		1	BGIBMGA007111
GO:0009173	pyrimidine ribonucleoside monophosphate metabolic process	biological_process	0.11204	1	1	324	3	8731	0		1	BGIBMGA007111
GO:0009174	pyrimidine ribonucleoside monophosphate biosynthetic process	biological_process	0.11204	1	1	324	3	8731	0		1	BGIBMGA007111
GO:0046049	UMP metabolic process	biological_process	0.11204	1	1	324	3	8731	0		1	BGIBMGA007111
GO:0008380	RNA splicing	biological_process	0.11335	1	2	324	13	8731	1	BGIBMGA011775	1	BGIBMGA010471
GO:0004176	ATP-dependent peptidase activity	molecular_function	0.11343	1	1	324	3	8731	1	BGIBMGA007194	0
GO:0007040	lysosome organization	biological_process	0.11423	1	1	324	3	8731	1	BGIBMGA001129	0
GO:0006520	cellular amino acid metabolic process	biological_process	0.11949	1	9	324	150	8731	3	BGIBMGA000851,BGIBMGA007860,BGIBMGA012123	6	Novel00055,BGIBMGA006364,BGIBMGA011712,BGIBMGA014323,BGIBMGA010797,BGIBMGA013705
GO:0006820	anion transport	biological_process	0.12612	1	3	324	32	8731	1	BGIBMGA011391	2	BGIBMGA003960,BGIBMGA006005
GO:0010466	negative regulation of peptidase activity	biological_process	0.13504	1	1	324	4	8731	1	BGIBMGA004340	0
GO:0051346	negative regulation of hydrolase activity	biological_process	0.13504	1	1	324	4	8731	1	BGIBMGA004340	0
GO:0051920	peroxiredoxin activity	molecular_function	0.13609	1	1	324	4	8731	0		1	Novel01511
GO:0016892	endoribonuclease activity, producing 3'-phosphomonoesters	molecular_function	0.14047	1	1	324	4	8731	1	BGIBMGA011775	0
GO:0007033	vacuole organization	biological_process	0.14098	1	1	324	4	8731	1	BGIBMGA001129	0
GO:0006561	proline biosynthetic process	biological_process	0.1413	1	1	324	4	8731	0		1	BGIBMGA006364
GO:0008237	metallopeptidase activity	molecular_function	0.14228	1	8	324	134	8731	4	BGIBMGA005320,BGIBMGA003279,BGIBMGA002527,BGIBMGA014035	4	BGIBMGA006238,BGIBMGA000529,BGIBMGA010679,BGIBMGA012807
GO:0009129	pyrimidine nucleoside monophosphate metabolic process	biological_process	0.14417	1	1	324	4	8731	0		1	BGIBMGA007111
GO:0009130	pyrimidine nucleoside monophosphate biosynthetic process	biological_process	0.14417	1	1	324	4	8731	0		1	BGIBMGA007111
GO:0008272	sulfate transport	biological_process	0.14531	1	1	324	4	8731	0		1	BGIBMGA003960
GO:0015116	sulfate transmembrane transporter activity	molecular_function	0.14531	1	1	324	4	8731	0		1	BGIBMGA003960
GO:0072348	sulfur compound transport	biological_process	0.14531	1	1	324	4	8731	0		1	BGIBMGA003960
GO:1901682	sulfur compound transmembrane transporter activity	molecular_function	0.14531	1	1	324	4	8731	0		1	BGIBMGA003960
GO:0008242	omega peptidase activity	molecular_function	0.14542	1	1	324	4	8731	1	BGIBMGA012292	0
GO:0005542	folic acid binding	molecular_function	0.14556	1	1	324	4	8731	0		1	BGIBMGA013705
GO:0004549	tRNA-specific ribonuclease activity	molecular_function	0.14606	1	1	324	4	8731	1	BGIBMGA011775	0
GO:0009064	glutamine family amino acid metabolic process	biological_process	0.14741	1	2	324	18	8731	0		2	BGIBMGA006364,BGIBMGA011712
GO:0005544	calcium-dependent phospholipid binding	molecular_function	0.14771	1	1	324	4	8731	1	BGIBMGA002773	0
GO:0006207	'de novo' pyrimidine nucleobase biosynthetic process	biological_process	0.14804	1	1	324	4	8731	0		1	BGIBMGA007111
GO:0019856	pyrimidine nucleobase biosynthetic process	biological_process	0.14804	1	1	324	4	8731	0		1	BGIBMGA007111
GO:0000323	lytic vacuole	cellular_component	0.14905	1	1	324	4	8731	1	BGIBMGA001129	0
GO:0005764	lysosome	cellular_component	0.14905	1	1	324	4	8731	1	BGIBMGA001129	0
GO:0006790	sulfur compound metabolic process	biological_process	0.153	1	2	324	19	8731	1	BGIBMGA012123	1	BGIBMGA013705
GO:0000062	fatty-acyl-CoA binding	molecular_function	0.15891	1	1	324	5	8731	0		1	BGIBMGA002905
GO:1901566	organonitrogen compound biosynthetic process	biological_process	0.15936	1	8	324	142	8731	4	BGIBMGA001648,BGIBMGA004251,Novel00162,BGIBMGA012123	4	BGIBMGA006364,BGIBMGA007111,BGIBMGA001160,Novel01255
GO:0043086	negative regulation of catalytic activity	biological_process	0.16023	1	1	324	5	8731	1	BGIBMGA004340	0
GO:0044092	negative regulation of molecular function	biological_process	0.16023	1	1	324	5	8731	1	BGIBMGA004340	0
GO:0006534	cysteine metabolic process	biological_process	0.1608	1	1	324	5	8731	1	BGIBMGA012123	0
GO:0001510	RNA methylation	biological_process	0.16251	1	1	324	5	8731	1	BGIBMGA005460	0
GO:0004601	peroxidase activity	molecular_function	0.16309	1	3	324	36	8731	1	BGIBMGA006518	2	BGIBMGA012740,BGIBMGA013994
GO:0016684	oxidoreductase activity, acting on peroxide as acceptor	molecular_function	0.16309	1	3	324	36	8731	1	BGIBMGA006518	2	BGIBMGA012740,BGIBMGA013994
GO:0016894	endonuclease activity, active with either ribo- or deoxyribonucleic acids and producing 3'-phosphomonoesters	molecular_function	0.16485	1	1	324	5	8731	1	BGIBMGA011775	0
GO:0016538	cyclin-dependent protein serine/threonine kinase regulator activity	molecular_function	0.16485	1	1	324	5	8731	0		1	Novel00797
GO:0052547	regulation of peptidase activity	biological_process	0.16533	1	1	324	5	8731	1	BGIBMGA004340	0
GO:1901605	alpha-amino acid metabolic process	biological_process	0.16536	1	4	324	57	8731	1	BGIBMGA012123	3	BGIBMGA006364,BGIBMGA013705,BGIBMGA011712
GO:0016810	hydrolase activity, acting on carbon-nitrogen (but not peptide) bonds	molecular_function	0.16692	1	4	324	58	8731	1	BGIBMGA008988	3	BGIBMGA013924,BGIBMGA001160,BGIBMGA012994
GO:0009070	serine family amino acid biosynthetic process	biological_process	0.17065	1	1	324	5	8731	1	BGIBMGA012123	0
GO:0005669	transcription factor TFIID complex	cellular_component	0.17349	1	1	324	5	8731	0		1	Novel01260
GO:0044427	chromosomal part	cellular_component	0.17407	1	3	324	41	8731	1	BGIBMGA014578	2	Novel00606,BGIBMGA009708
GO:0016805	dipeptidase activity	molecular_function	0.17459	1	1	324	6	8731	1	BGIBMGA014035	0
GO:0006555	methionine metabolic process	biological_process	0.17489	1	1	324	5	8731	0		1	BGIBMGA013705
GO:0007050	cell cycle arrest	biological_process	0.17551	1	1	324	5	8731	0		1	Novel00797
GO:0045786	negative regulation of cell cycle	biological_process	0.17551	1	1	324	5	8731	0		1	Novel00797
GO:0006563	L-serine metabolic process	biological_process	0.17605	1	1	324	5	8731	1	BGIBMGA012123	0
GO:0008094	DNA-dependent ATPase activity	molecular_function	0.17679	1	2	324	20	8731	2	BGIBMGA008087,BGIBMGA002778	0
GO:0008234	cysteine-type peptidase activity	molecular_function	0.17795	1	3	324	38	8731	1	BGIBMGA001069	2	BGIBMGA009139,BGIBMGA007039
GO:0016787	hydrolase activity	molecular_function	0.17973	1	62	324	1465	8731	31	BGIBMGA001069,BGIBMGA010812,BGIBMGA008988,BGIBMGA002778,BGIBMGA006526,BGIBMGA012871,BGIBMGA006257,BGIBMGA002527,BGIBMGA011775,BGIBMGA012728,BGIBMGA003039,BGIBMGA001129,BGIBMGA009441,BGIBMGA005537,BGIBMGA007194,BGIBMGA001830,BGIBMGA001291,BGIBMGA006559,BGIBMGA012292,BGIBMGA004447,BGIBMGA014035,BGIBMGA011051,BGIBMGA003996,BGIBMGA008087,BGIBMGA012948,BGIBMGA005320,BGIBMGA006905,BGIBMGA012788,BGIBMGA…	31	BGIBMGA004460,BGIBMGA008283,BGIBMGA012807,BGIBMGA009139,BGIBMGA002043,BGIBMGA009131,BGIBMGA009872,BGIBMGA013746,BGIBMGA011607,BGIBMGA010679,BGIBMGA014049,BGIBMGA005899,BGIBMGA014189,BGIBMGA000529,BGIBMGA006238,BGIBMGA005556,BGIBMGA001160,BGIBMGA006582,BGIBMGA009551,BGIBMGA011712,BGIBMGA014226,BGIBMGA012994,BGIBMGA005726,Novel00609,BGIBMGA013924,BGIBMGA013994,BGIBMGA014227,BGIBMGA011609,BGIBMGA009…
GO:0004435	phosphatidylinositol phospholipase C activity	molecular_function	0.17975	1	1	324	5	8731	0		1	BGIBMGA008283
GO:0000228	nuclear chromosome	cellular_component	0.17988	1	1	324	5	8731	0		1	Novel00606
GO:0004181	metallocarboxypeptidase activity	molecular_function	0.18123	1	3	324	38	8731	1	BGIBMGA005320	2	BGIBMGA012807,BGIBMGA006238
GO:0006206	pyrimidine nucleobase metabolic process	biological_process	0.18159	1	1	324	5	8731	0		1	BGIBMGA007111
GO:0004348	glucosylceramidase activity	molecular_function	0.18319	1	1	324	5	8731	1	BGIBMGA001129	0
GO:0008158	hedgehog receptor activity	molecular_function	0.1846	1	1	324	5	8731	0		1	Novel00262
GO:0005509	calcium ion binding	molecular_function	0.19	1	10	324	191	8731	3	BGIBMGA013109,BGIBMGA003804,BGIBMGA002773	7	BGIBMGA002259,BGIBMGA013448,BGIBMGA008283,BGIBMGA006937,BGIBMGA006510,BGIBMGA012961,BGIBMGA005876
GO:0016831	carboxy-lyase activity	molecular_function	0.19002	1	2	324	21	8731	0		2	BGIBMGA004276,BGIBMGA004277
GO:0004364	glutathione transferase activity	molecular_function	0.19072	1	1	324	6	8731	1	BGIBMGA011658	0
GO:0005576	extracellular region	cellular_component	0.19638	1	12	324	249	8731	2	BGIBMGA004340,BGIBMGA011424	10	Novel01148,BGIBMGA000667,BGIBMGA001347,BGIBMGA008372,BGIBMGA004454,BGIBMGA013108,BGIBMGA013448,Novel00236,Novel00828,Novel01065
GO:0015629	actin cytoskeleton	cellular_component	0.19647	1	3	324	41	8731	0		3	BGIBMGA002259,BGIBMGA014227,BGIBMGA014226
GO:0008544	epidermis development	biological_process	0.19747	1	1	324	3	8731	0		1	BGIBMGA010471
GO:0009913	epidermal cell differentiation	biological_process	0.19747	1	1	324	3	8731	0		1	BGIBMGA010471
GO:0030216	keratinocyte differentiation	biological_process	0.19747	1	1	324	3	8731	0		1	BGIBMGA010471
GO:0030855	epithelial cell differentiation	biological_process	0.19747	1	1	324	3	8731	0		1	BGIBMGA010471
GO:0031424	keratinization	biological_process	0.19747	1	1	324	3	8731	0		1	BGIBMGA010471
GO:0043588	skin development	biological_process	0.19747	1	1	324	3	8731	0		1	BGIBMGA010471
GO:0060429	epithelium development	biological_process	0.19747	1	1	324	3	8731	0		1	BGIBMGA010471
GO:0016646	oxidoreductase activity, acting on the CH-NH group of donors, NAD or NADP as acceptor	molecular_function	0.20117	1	1	324	6	8731	0		1	BGIBMGA006364
GO:0000152	nuclear ubiquitin ligase complex	cellular_component	0.20176	1	1	324	6	8731	0		1	Novel01194
GO:0005680	anaphase-promoting complex	cellular_component	0.20176	1	1	324	6	8731	0		1	Novel01194
GO:0006560	proline metabolic process	biological_process	0.20274	1	1	324	6	8731	0		1	BGIBMGA006364
GO:0008172	S-methyltransferase activity	molecular_function	0.20356	1	1	324	6	8731	0		1	BGIBMGA004208
GO:0000097	sulfur amino acid biosynthetic process	biological_process	0.20524	1	1	324	6	8731	1	BGIBMGA012123	0
GO:0007267	cell-cell signaling	biological_process	0.20593	1	1	324	6	8731	1	BGIBMGA011924	0
GO:0005126	cytokine receptor binding	molecular_function	0.20624	1	1	324	6	8731	0		1	Novel01065
GO:0008239	dipeptidyl-peptidase activity	molecular_function	0.20738	1	1	324	7	8731	1	BGIBMGA014035	0
GO:0008233	peptidase activity	molecular_function	0.20837	1	20	324	438	8731	10	BGIBMGA012788,BGIBMGA005320,BGIBMGA003279,BGIBMGA007046,BGIBMGA007194,BGIBMGA011051,BGIBMGA002527,BGIBMGA012292,BGIBMGA001069,BGIBMGA014035	10	BGIBMGA006238,BGIBMGA007039,BGIBMGA000529,BGIBMGA005556,BGIBMGA013746,BGIBMGA010679,BGIBMGA012807,BGIBMGA004460,BGIBMGA009139,BGIBMGA009551
GO:0009435	NAD biosynthetic process	biological_process	0.21178	1	1	324	6	8731	0		1	BGIBMGA001160
GO:0019359	nicotinamide nucleotide biosynthetic process	biological_process	0.21178	1	1	324	6	8731	0		1	BGIBMGA001160
GO:0019363	pyridine nucleotide biosynthetic process	biological_process	0.21178	1	1	324	6	8731	0		1	BGIBMGA001160
GO:0019674	NAD metabolic process	biological_process	0.21178	1	1	324	6	8731	0		1	BGIBMGA001160
GO:0005996	monosaccharide metabolic process	biological_process	0.2123	1	3	324	41	8731	1	BGIBMGA006905	2	BGIBMGA004277,BGIBMGA004276
GO:0019318	hexose metabolic process	biological_process	0.2123	1	3	324	41	8731	1	BGIBMGA006905	2	BGIBMGA004277,BGIBMGA004276
GO:0004301	epoxide hydrolase activity	molecular_function	0.21406	1	1	324	6	8731	0		1	BGIBMGA013994
GO:0016803	ether hydrolase activity	molecular_function	0.21406	1	1	324	6	8731	0		1	BGIBMGA013994
GO:0048513	organ development	biological_process	0.21947	1	1	324	4	8731	0		1	BGIBMGA010471
GO:0048731	system development	biological_process	0.21947	1	1	324	4	8731	0		1	BGIBMGA010471
GO:0008152	metabolic process	biological_process	0.21957	1	142	324	3603	8731	69	BGIBMGA007194,BGIBMGA011987,BGIBMGA010812,BGIBMGA004948,BGIBMGA007046,BGIBMGA005320,BGIBMGA006801,BGIBMGA010253,BGIBMGA011774,BGIBMGA005460,BGIBMGA006415,BGIBMGA006559,BGIBMGA004837,BGIBMGA011707,Novel00860,BGIBMGA003278,BGIBMGA011658,BGIBMGA004340,BGIBMGA006905,BGIBMGA012948,BGIBMGA010403,BGIBMGA010286,BGIBMGA014035,BGIBMGA006484,BGIBMGA000121,BGIBMGA007860,BGIBMGA001129,BGIBMGA004708,BGIBMGA011…	73	BGIBMGA000529,BGIBMGA005899,BGIBMGA012740,BGIBMGA000572,BGIBMGA006417,Novel00828,Novel00649,BGIBMGA010471,BGIBMGA012585,BGIBMGA009708,BGIBMGA010797,BGIBMGA012831,BGIBMGA010287,Novel01255,BGIBMGA005239,BGIBMGA014189,BGIBMGA014323,BGIBMGA002671,Novel01144,BGIBMGA006246,BGIBMGA011607,Novel01260,BGIBMGA012807,BGIBMGA004460,BGIBMGA008283,BGIBMGA014057,BGIBMGA011609,BGIBMGA008120,BGIBMGA013994,Novel006…
GO:0006082	organic acid metabolic process	biological_process	0.22184	1	10	324	198	8731	3	BGIBMGA012123,BGIBMGA007860,BGIBMGA000851	7	BGIBMGA013705,BGIBMGA014323,BGIBMGA010797,BGIBMGA011712,BGIBMGA006364,BGIBMGA002578,Novel00055
GO:0019752	carboxylic acid metabolic process	biological_process	0.22184	1	10	324	198	8731	3	BGIBMGA007860,BGIBMGA000851,BGIBMGA012123	7	BGIBMGA010797,BGIBMGA014323,BGIBMGA013705,BGIBMGA002578,Novel00055,BGIBMGA006364,BGIBMGA011712
GO:0043436	oxoacid metabolic process	biological_process	0.22184	1	10	324	198	8731	3	BGIBMGA000851,BGIBMGA007860,BGIBMGA012123	7	BGIBMGA006364,BGIBMGA011712,BGIBMGA002578,Novel00055,BGIBMGA010797,BGIBMGA014323,BGIBMGA013705
GO:0016879	ligase activity, forming carbon-nitrogen bonds	molecular_function	0.22233	1	6	324	108	8731	3	BGIBMGA006152,BGIBMGA001343,BGIBMGA004837	3	Novel01194,Novel01255,BGIBMGA001160
GO:0004521	endoribonuclease activity	molecular_function	0.23055	1	2	324	24	8731	2	BGIBMGA011775,BGIBMGA011543	0
GO:0016861	intramolecular oxidoreductase activity, interconverting aldoses and ketoses	molecular_function	0.23228	1	1	324	7	8731	1	BGIBMGA002349	0
GO:0016051	carbohydrate biosynthetic process	biological_process	0.23391	1	2	324	24	8731	0		2	BGIBMGA004277,BGIBMGA004276
GO:0006879	cellular iron ion homeostasis	biological_process	0.23397	1	1	324	7	8731	1	BGIBMGA011424	0
GO:0008199	ferric iron binding	molecular_function	0.23397	1	1	324	7	8731	1	BGIBMGA011424	0
GO:0055072	iron ion homeostasis	biological_process	0.23397	1	1	324	7	8731	1	BGIBMGA011424	0
GO:0030170	pyridoxal phosphate binding	molecular_function	0.23548	1	3	324	44	8731	1	BGIBMGA012123	2	BGIBMGA004995,BGIBMGA011964
GO:0030258	lipid modification	biological_process	0.23626	1	2	324	24	8731	1	BGIBMGA005537	1	BGIBMGA002578
GO:0009066	aspartate family amino acid metabolic process	biological_process	0.23906	1	1	324	7	8731	0		1	BGIBMGA013705
GO:0072525	pyridine-containing compound biosynthetic process	biological_process	0.24042	1	1	324	7	8731	0		1	BGIBMGA001160
GO:0042592	homeostatic process	biological_process	0.24222	1	3	324	47	8731	2	BGIBMGA010253,BGIBMGA011424	1	BGIBMGA008120
GO:0070011	peptidase activity, acting on L-amino acid peptides	molecular_function	0.24391	1	19	324	425	8731	10	BGIBMGA012788,BGIBMGA005320,BGIBMGA007046,BGIBMGA003279,BGIBMGA007194,BGIBMGA012292,BGIBMGA001069,BGIBMGA014035,BGIBMGA011051,BGIBMGA002527	9	BGIBMGA006238,BGIBMGA000529,BGIBMGA007039,BGIBMGA012807,BGIBMGA004460,BGIBMGA009551,BGIBMGA009139,BGIBMGA013746,BGIBMGA010679
GO:0009636	response to toxic substance	biological_process	0.24423	1	1	324	7	8731	0		1	BGIBMGA013994
GO:0051301	cell division	biological_process	0.24525	1	1	324	7	8731	1	BGIBMGA005460	0
GO:0009987	cellular process	biological_process	0.24596	1	136	324	3477	8731	56	BGIBMGA006544,BGIBMGA006415,BGIBMGA014261,BGIBMGA004837,BGIBMGA003950,BGIBMGA009193,BGIBMGA006801,BGIBMGA005460,BGIBMGA011774,BGIBMGA005512,BGIBMGA004948,BGIBMGA011987,BGIBMGA011424,BGIBMGA011924,BGIBMGA006484,BGIBMGA014055,BGIBMGA012948,BGIBMGA005604,BGIBMGA001699,BGIBMGA010460,BGIBMGA011707,BGIBMGA003278,BGIBMGA011166,BGIBMGA012292,BGIBMGA011391,BGIBMGA011543,BGIBMGA000973,BGIBMGA006152,BGIBMGA…	80	Novel01490,Novel01148,Novel01255,BGIBMGA010471,BGIBMGA009708,Novel00818,BGIBMGA010797,BGIBMGA009719,BGIBMGA006417,Novel01154,Novel00828,Novel01153,Novel00829,BGIBMGA013435,BGIBMGA011712,Novel00606,Novel00248,Novel01132,Novel00237,BGIBMGA011577,BGIBMGA009716,Novel01151,BGIBMGA008120,BGIBMGA004426,Novel01144,Novel00830,BGIBMGA008283,Novel01260,BGIBMGA002671,BGIBMGA014323,Novel00832,BGIBMGA005876,BG…
GO:0005975	carbohydrate metabolic process	biological_process	0.24801	1	14	324	297	8731	6	BGIBMGA003996,BGIBMGA004062,BGIBMGA010812,BGIBMGA008988,BGIBMGA006905,BGIBMGA005537	8	BGIBMGA000572,BGIBMGA005899,BGIBMGA011609,BGIBMGA014189,BGIBMGA005239,BGIBMGA004277,BGIBMGA004276,BGIBMGA011607
GO:0009888	tissue development	biological_process	0.24849	1	1	324	5	8731	0		1	BGIBMGA010471
GO:0016054	organic acid catabolic process	biological_process	0.2495	1	2	324	25	8731	0		2	BGIBMGA014323,BGIBMGA002578
GO:0046395	carboxylic acid catabolic process	biological_process	0.2495	1	2	324	25	8731	0		2	BGIBMGA002578,BGIBMGA014323
GO:0006643	membrane lipid metabolic process	biological_process	0.25418	1	2	324	25	8731	2	BGIBMGA000121,BGIBMGA001129	0
GO:0009451	RNA modification	biological_process	0.25546	1	2	324	27	8731	2	BGIBMGA005460,BGIBMGA011987	0
GO:0008241	peptidyl-dipeptidase activity	molecular_function	0.2558	1	1	324	8	8731	1	BGIBMGA002527	0
GO:0006213	pyrimidine nucleoside metabolic process	biological_process	0.25692	1	1	324	8	8731	0		1	BGIBMGA007111
GO:0009218	pyrimidine ribonucleotide metabolic process	biological_process	0.25692	1	1	324	8	8731	0		1	BGIBMGA007111
GO:0009220	pyrimidine ribonucleotide biosynthetic process	biological_process	0.25692	1	1	324	8	8731	0		1	BGIBMGA007111
GO:0046131	pyrimidine ribonucleoside metabolic process	biological_process	0.25692	1	1	324	8	8731	0		1	BGIBMGA007111
GO:0046132	pyrimidine ribonucleoside biosynthetic process	biological_process	0.25692	1	1	324	8	8731	0		1	BGIBMGA007111
GO:0046134	pyrimidine nucleoside biosynthetic process	biological_process	0.25692	1	1	324	8	8731	0		1	BGIBMGA007111
GO:0016860	intramolecular oxidoreductase activity	molecular_function	0.26001	1	1	324	8	8731	1	BGIBMGA002349	0
GO:0007160	cell-matrix adhesion	biological_process	0.26057	1	1	324	8	8731	0		1	BGIBMGA005876
GO:0031589	cell-substrate adhesion	biological_process	0.26057	1	1	324	8	8731	0		1	BGIBMGA005876
GO:0046916	cellular transition metal ion homeostasis	biological_process	0.26057	1	1	324	8	8731	1	BGIBMGA011424	0
GO:0048037	cofactor binding	molecular_function	0.26207	1	11	324	229	8731	5	BGIBMGA011395,BGIBMGA011707,BGIBMGA000236,BGIBMGA012123,BGIBMGA009042	6	BGIBMGA004995,BGIBMGA011964,BGIBMGA013118,BGIBMGA011308,BGIBMGA002905,BGIBMGA006246
GO:0055085	transmembrane transport	biological_process	0.26623	1	20	324	451	8731	11	BGIBMGA003046,BGIBMGA005604,BGIBMGA003950,BGIBMGA008869,BGIBMGA009193,Novel01232,BGIBMGA014055,BGIBMGA014245,Novel00162,BGIBMGA011391,BGIBMGA001146	9	BGIBMGA013435,BGIBMGA012082,BGIBMGA004426,BGIBMGA011577,Novel00379,BGIBMGA006540,BGIBMGA004511,BGIBMGA010934,BGIBMGA003960
GO:0006541	glutamine metabolic process	biological_process	0.2664	1	1	324	8	8731	0		1	BGIBMGA011712
GO:0006006	glucose metabolic process	biological_process	0.26699	1	2	324	26	8731	0		2	BGIBMGA004277,BGIBMGA004276
GO:0006826	iron ion transport	biological_process	0.26828	1	1	324	8	8731	1	BGIBMGA011424	0
GO:0005773	vacuole	cellular_component	0.26866	1	1	324	8	8731	1	BGIBMGA001129	0
GO:0006576	cellular biogenic amine metabolic process	biological_process	0.26869	1	1	324	8	8731	1	BGIBMGA004251	0
GO:0046112	nucleobase biosynthetic process	biological_process	0.26993	1	1	324	8	8731	0		1	BGIBMGA007111
GO:0005911	cell-cell junction	cellular_component	0.27296	1	1	324	9	8731	1	BGIBMGA000452	0
GO:0005921	gap junction	cellular_component	0.27296	1	1	324	9	8731	1	BGIBMGA000452	0
GO:0016801	hydrolase activity, acting on ether bonds	molecular_function	0.27483	1	1	324	8	8731	0		1	BGIBMGA013994
GO:0003997	acyl-CoA oxidase activity	molecular_function	0.27484	1	1	324	8	8731	0		1	BGIBMGA002578
GO:0008081	phosphoric diester hydrolase activity	molecular_function	0.28033	1	2	324	27	8731	0		2	BGIBMGA002043,BGIBMGA008283
GO:0032259	methylation	biological_process	0.28236	1	3	324	49	8731	2	BGIBMGA009901,BGIBMGA005460	1	BGIBMGA004208
GO:0004180	carboxypeptidase activity	molecular_function	0.28569	1	3	324	48	8731	1	BGIBMGA005320	2	BGIBMGA006238,BGIBMGA012807
GO:0000276	mitochondrial proton-transporting ATP synthase complex, coupling factor F(o)	cellular_component	0.28764	1	1	324	10	8731	1	Novel00162	0
GO:0045263	proton-transporting ATP synthase complex, coupling factor F(o)	cellular_component	0.28764	1	1	324	10	8731	1	Novel00162	0
GO:0016645	oxidoreductase activity, acting on the CH-NH group of donors	molecular_function	0.28779	1	1	324	9	8731	0		1	BGIBMGA006364
GO:0004525	ribonuclease III activity	molecular_function	0.28857	1	1	324	9	8731	1	BGIBMGA011543	0
GO:0006779	porphyrin-containing compound biosynthetic process	biological_process	0.29055	1	1	324	9	8731	1	BGIBMGA001648	0
GO:0004629	phospholipase C activity	molecular_function	0.29208	1	1	324	9	8731	0		1	BGIBMGA008283
GO:0046488	phosphatidylinositol metabolic process	biological_process	0.2948	1	2	324	28	8731	2	BGIBMGA000121,BGIBMGA005537	0
GO:0009308	amine metabolic process	biological_process	0.29711	1	1	324	9	8731	1	BGIBMGA004251	0
GO:0044106	cellular amine metabolic process	biological_process	0.29711	1	1	324	9	8731	1	BGIBMGA004251	0
GO:0016830	carbon-carbon lyase activity	molecular_function	0.30175	1	2	324	29	8731	0		2	BGIBMGA004276,BGIBMGA004277
GO:0015103	inorganic anion transmembrane transporter activity	molecular_function	0.30223	1	1	324	9	8731	0		1	BGIBMGA003960
GO:0006635	fatty acid beta-oxidation	biological_process	0.30365	1	1	324	9	8731	0		1	BGIBMGA002578
GO:0009062	fatty acid catabolic process	biological_process	0.30365	1	1	324	9	8731	0		1	BGIBMGA002578
GO:0019395	fatty acid oxidation	biological_process	0.30365	1	1	324	9	8731	0		1	BGIBMGA002578
GO:0034440	lipid oxidation	biological_process	0.30365	1	1	324	9	8731	0		1	BGIBMGA002578
GO:0072329	monocarboxylic acid catabolic process	biological_process	0.30365	1	1	324	9	8731	0		1	BGIBMGA002578
GO:0004114	3',5'-cyclic-nucleotide phosphodiesterase activity	molecular_function	0.30401	1	1	324	9	8731	0		1	BGIBMGA002043
GO:0009982	pseudouridine synthase activity	molecular_function	0.31105	1	1	324	10	8731	1	BGIBMGA011987	0
GO:0019887	protein kinase regulator activity	molecular_function	0.31135	1	1	324	10	8731	0		1	Novel00797
GO:0051536	iron-sulfur cluster binding	molecular_function	0.31276	1	3	324	48	8731	0		3	BGIBMGA007111,Novel00251,BGIBMGA013118
GO:0051540	metal cluster binding	molecular_function	0.31276	1	3	324	48	8731	0		3	BGIBMGA013118,Novel00251,BGIBMGA007111
GO:0006873	cellular ion homeostasis	biological_process	0.31597	1	1	324	10	8731	1	BGIBMGA011424	0
GO:0006875	cellular metal ion homeostasis	biological_process	0.31597	1	1	324	10	8731	1	BGIBMGA011424	0
GO:0030003	cellular cation homeostasis	biological_process	0.31597	1	1	324	10	8731	1	BGIBMGA011424	0
GO:0055082	cellular chemical homeostasis	biological_process	0.31597	1	1	324	10	8731	1	BGIBMGA011424	0
GO:0006778	porphyrin-containing compound metabolic process	biological_process	0.31602	1	1	324	10	8731	1	BGIBMGA001648	0
GO:0006904	vesicle docking involved in exocytosis	biological_process	0.32039	1	1	324	10	8731	1	BGIBMGA005512	0
GO:0006650	glycerophospholipid metabolic process	biological_process	0.32226	1	2	324	30	8731	2	BGIBMGA005537,BGIBMGA000121	0
GO:0046486	glycerolipid metabolic process	biological_process	0.32226	1	2	324	30	8731	2	BGIBMGA000121,BGIBMGA005537	0
GO:0003725	double-stranded RNA binding	molecular_function	0.32429	1	1	324	10	8731	1	BGIBMGA011543	0
GO:0016881	acid-amino acid ligase activity	molecular_function	0.32467	1	4	324	77	8731	3	BGIBMGA001343,BGIBMGA006152,BGIBMGA004837	1	Novel01194
GO:0016298	lipase activity	molecular_function	0.32485	1	2	324	32	8731	1	BGIBMGA006559	1	BGIBMGA008283
GO:0009112	nucleobase metabolic process	biological_process	0.32565	1	1	324	10	8731	0		1	BGIBMGA007111
GO:0015698	inorganic anion transport	biological_process	0.32596	1	1	324	10	8731	0		1	BGIBMGA003960
GO:0004197	cysteine-type endopeptidase activity	molecular_function	0.32646	1	2	324	30	8731	1	BGIBMGA001069	1	BGIBMGA009139
GO:0044430	cytoskeletal part	cellular_component	0.32756	1	4	324	75	8731	1	BGIBMGA003039	3	BGIBMGA002259,BGIBMGA014227,BGIBMGA014226
GO:0005753	mitochondrial proton-transporting ATP synthase complex	cellular_component	0.32912	1	1	324	12	8731	1	Novel00162	0
GO:0004540	ribonuclease activity	molecular_function	0.32936	1	2	324	31	8731	2	BGIBMGA011543,BGIBMGA011775	0
GO:0006665	sphingolipid metabolic process	biological_process	0.32952	1	1	324	10	8731	1	BGIBMGA001129	0
GO:0004003	ATP-dependent DNA helicase activity	molecular_function	0.32988	1	1	324	10	8731	1	BGIBMGA008087	0
GO:0001522	pseudouridine synthesis	biological_process	0.33545	1	1	324	11	8731	1	BGIBMGA011987	0
GO:0044282	small molecule catabolic process	biological_process	0.33547	1	2	324	31	8731	0		2	BGIBMGA002578,BGIBMGA014323
GO:0044712	single-organism catabolic process	biological_process	0.33547	1	2	324	31	8731	0		2	BGIBMGA002578,BGIBMGA014323
GO:0006221	pyrimidine nucleotide biosynthetic process	biological_process	0.33592	1	1	324	11	8731	0		1	BGIBMGA007111
GO:0044281	small molecule metabolic process	biological_process	0.33703	1	25	324	604	8731	10	Novel00162,BGIBMGA012871,BGIBMGA006257,BGIBMGA009901,BGIBMGA005460,BGIBMGA007860,BGIBMGA000851,BGIBMGA012123,BGIBMGA006905,BGIBMGA012948	15	BGIBMGA001160,BGIBMGA013705,Novel01255,BGIBMGA004208,BGIBMGA009131,BGIBMGA011712,BGIBMGA004276,BGIBMGA007111,Novel00055,BGIBMGA010797,BGIBMGA014323,BGIBMGA014049,BGIBMGA006364,BGIBMGA004277,BGIBMGA002578
GO:0019207	kinase regulator activity	molecular_function	0.33839	1	1	324	11	8731	0		1	Novel00797
GO:0050662	coenzyme binding	molecular_function	0.34027	1	8	324	172	8731	4	BGIBMGA009042,BGIBMGA000236,BGIBMGA011707,BGIBMGA011395	4	BGIBMGA006246,BGIBMGA002905,BGIBMGA011308,BGIBMGA013118
GO:0022406	membrane docking	biological_process	0.34741	1	1	324	11	8731	1	BGIBMGA005512	0
GO:0048278	vesicle docking	biological_process	0.34741	1	1	324	11	8731	1	BGIBMGA005512	0
GO:0006506	GPI anchor biosynthetic process	biological_process	0.35055	1	1	324	11	8731	1	BGIBMGA000121	0
GO:0006661	phosphatidylinositol biosynthetic process	biological_process	0.35055	1	1	324	11	8731	1	BGIBMGA000121	0
GO:0015849	organic acid transport	biological_process	0.35173	1	1	324	11	8731	1	BGIBMGA011391	0
GO:0046942	carboxylic acid transport	biological_process	0.35173	1	1	324	11	8731	1	BGIBMGA011391	0
GO:1901607	alpha-amino acid biosynthetic process	biological_process	0.35206	1	2	324	33	8731	1	BGIBMGA012123	1	BGIBMGA006364
GO:0003684	damaged DNA binding	molecular_function	0.35221	1	1	324	11	8731	0		1	BGIBMGA008315
GO:0005342	organic acid transmembrane transporter activity	molecular_function	0.35244	1	1	324	11	8731	1	BGIBMGA011391	0
GO:0008514	organic anion transmembrane transporter activity	molecular_function	0.35244	1	1	324	11	8731	1	BGIBMGA011391	0
GO:0046943	carboxylic acid transmembrane transporter activity	molecular_function	0.35244	1	1	324	11	8731	1	BGIBMGA011391	0
GO:0006032	chitin catabolic process	biological_process	0.35266	1	1	324	11	8731	0		1	BGIBMGA005899
GO:0046348	amino sugar catabolic process	biological_process	0.35266	1	1	324	11	8731	0		1	BGIBMGA005899
GO:1901072	glucosamine-containing compound catabolic process	biological_process	0.35266	1	1	324	11	8731	0		1	BGIBMGA005899
GO:0005694	chromosome	cellular_component	0.35369	1	3	324	58	8731	1	BGIBMGA014578	2	Novel00606,BGIBMGA009708
GO:0004112	cyclic-nucleotide phosphodiesterase activity	molecular_function	0.35369	1	1	324	11	8731	0		1	BGIBMGA002043
GO:0044765	single-organism transport	biological_process	0.35659	1	27	324	659	8731	15	BGIBMGA005512,BGIBMGA004447,BGIBMGA014245,Novel00162,BGIBMGA011391,BGIBMGA001146,BGIBMGA000120,BGIBMGA003950,BGIBMGA008869,BGIBMGA009193,Novel01232,BGIBMGA014055,BGIBMGA011424,BGIBMGA003046,BGIBMGA005604	12	BGIBMGA003960,BGIBMGA005726,BGIBMGA006005,BGIBMGA010934,BGIBMGA013108,BGIBMGA011577,Novel00379,BGIBMGA006540,BGIBMGA004511,BGIBMGA013435,BGIBMGA012082,BGIBMGA004426
GO:0006220	pyrimidine nucleotide metabolic process	biological_process	0.35676	1	1	324	12	8731	0		1	BGIBMGA007111
GO:0044242	cellular lipid catabolic process	biological_process	0.35787	1	1	324	11	8731	0		1	BGIBMGA002578
GO:0051287	NAD binding	molecular_function	0.35815	1	2	324	33	8731	1	BGIBMGA009042	1	BGIBMGA006246
GO:0019362	pyridine nucleotide metabolic process	biological_process	0.37198	1	1	324	12	8731	0		1	BGIBMGA001160
GO:0046496	nicotinamide nucleotide metabolic process	biological_process	0.37198	1	1	324	12	8731	0		1	BGIBMGA001160
GO:0045017	glycerolipid biosynthetic process	biological_process	0.37256	1	1	324	12	8731	1	BGIBMGA000121	0
GO:0046474	glycerophospholipid biosynthetic process	biological_process	0.37256	1	1	324	12	8731	1	BGIBMGA000121	0
GO:0006887	exocytosis	biological_process	0.37332	1	1	324	12	8731	1	BGIBMGA005512	0
GO:0031461	cullin-RING ubiquitin ligase complex	cellular_component	0.37411	1	1	324	12	8731	0		1	Novel01194
GO:0046834	lipid phosphorylation	biological_process	0.37497	1	1	324	12	8731	1	BGIBMGA005537	0
GO:0046854	phosphatidylinositol phosphorylation	biological_process	0.37497	1	1	324	12	8731	1	BGIBMGA005537	0
GO:0015297	antiporter activity	molecular_function	0.37572	1	1	324	12	8731	0		1	BGIBMGA006005
GO:0006497	protein lipidation	biological_process	0.3763	1	1	324	12	8731	1	BGIBMGA000121	0
GO:0042157	lipoprotein metabolic process	biological_process	0.3763	1	1	324	12	8731	1	BGIBMGA000121	0
GO:0042158	lipoprotein biosynthetic process	biological_process	0.3763	1	1	324	12	8731	1	BGIBMGA000121	0
GO:0009247	glycolipid biosynthetic process	biological_process	0.37639	1	1	324	12	8731	1	BGIBMGA000121	0
GO:0046467	membrane lipid biosynthetic process	biological_process	0.37639	1	1	324	12	8731	1	BGIBMGA000121	0
GO:0034061	DNA polymerase activity	molecular_function	0.38151	1	2	324	34	8731	0		2	BGIBMGA008315,Novel01491
GO:0008484	sulfuric ester hydrolase activity	molecular_function	0.38184	1	1	324	12	8731	1	BGIBMGA001291	0
GO:0072528	pyrimidine-containing compound biosynthetic process	biological_process	0.3822	1	1	324	13	8731	0		1	BGIBMGA007111
GO:0016884	carbon-nitrogen ligase activity, with glutamine as amido-N-donor	molecular_function	0.38486	1	1	324	12	8731	0		1	BGIBMGA001160
GO:0016591	DNA-directed RNA polymerase II, holoenzyme	cellular_component	0.38811	1	1	324	13	8731	0		1	Novel01260
GO:0044272	sulfur compound biosynthetic process	biological_process	0.39122	1	1	324	13	8731	1	BGIBMGA012123	0
GO:0003964	RNA-directed DNA polymerase activity	molecular_function	0.39331	1	1	324	13	8731	0		1	Novel01491
GO:0006278	RNA-dependent DNA replication	biological_process	0.39331	1	1	324	13	8731	0		1	Novel01491
GO:0072524	pyridine-containing compound metabolic process	biological_process	0.39482	1	1	324	13	8731	0		1	BGIBMGA001160
GO:0005976	polysaccharide metabolic process	biological_process	0.39863	1	1	324	13	8731	0		1	BGIBMGA005899
GO:0009055	electron carrier activity	molecular_function	0.40122	1	6	324	136	8731	2	Novel00858,Novel00860	4	Novel00649,Novel00251,BGIBMGA002307,BGIBMGA007111
GO:0043169	cation binding	molecular_function	0.40291	1	58	324	1479	8731	25	BGIBMGA009441,BGIBMGA011424,BGIBMGA014538,BGIBMGA008771,BGIBMGA010957,BGIBMGA002773,BGIBMGA012871,BGIBMGA000087,Novel00860,BGIBMGA006374,BGIBMGA004948,BGIBMGA001069,BGIBMGA003279,BGIBMGA005320,BGIBMGA010253,BGIBMGA013109,BGIBMGA008537,BGIBMGA009901,BGIBMGA008758,BGIBMGA004447,Novel00858,BGIBMGA003913,BGIBMGA001204,BGIBMGA006664,BGIBMGA003804	33	BGIBMGA004964,BGIBMGA008756,BGIBMGA014451,BGIBMGA008744,BGIBMGA006238,BGIBMGA002620,BGIBMGA005239,BGIBMGA002259,BGIBMGA005899,BGIBMGA006510,BGIBMGA006246,BGIBMGA010679,BGIBMGA008800,BGIBMGA001684,BGIBMGA012807,Novel00649,BGIBMGA008283,BGIBMGA008743,Novel01194,BGIBMGA010720,BGIBMGA001375,BGIBMGA008687,BGIBMGA012961,Novel00895,BGIBMGA013448,BGIBMGA001202,BGIBMGA005876,BGIBMGA012782,BGIBMGA005726,No…
GO:0006508	proteolysis	biological_process	0.4058	1	18	324	446	8731	10	BGIBMGA007046,BGIBMGA003279,BGIBMGA007194,BGIBMGA012788,BGIBMGA005320,BGIBMGA002527,BGIBMGA011051,BGIBMGA014035,BGIBMGA012292,BGIBMGA001069	8	BGIBMGA005556,BGIBMGA006238,BGIBMGA000529,BGIBMGA013746,BGIBMGA009139,BGIBMGA009551,BGIBMGA012807,BGIBMGA004460
GO:0072341	modified amino acid binding	molecular_function	0.40733	1	1	324	13	8731	0		1	BGIBMGA013705
GO:0065008	regulation of biological quality	biological_process	0.4102	1	3	324	64	8731	2	BGIBMGA010253,BGIBMGA011424	1	BGIBMGA008120
GO:0000428	DNA-directed RNA polymerase complex	cellular_component	0.41198	1	1	324	14	8731	0		1	Novel01260
GO:0055029	nuclear DNA-directed RNA polymerase complex	cellular_component	0.41198	1	1	324	14	8731	0		1	Novel01260
GO:0009084	glutamine family amino acid biosynthetic process	biological_process	0.41504	1	1	324	14	8731	0		1	BGIBMGA006364
GO:1901564	organonitrogen compound metabolic process	biological_process	0.4164	1	19	324	477	8731	8	BGIBMGA001648,BGIBMGA004251,BGIBMGA001129,BGIBMGA012123,BGIBMGA007860,BGIBMGA000851,Novel00162,BGIBMGA006257	11	BGIBMGA010797,BGIBMGA014323,BGIBMGA005899,BGIBMGA006364,BGIBMGA013705,BGIBMGA001160,BGIBMGA009131,Novel01255,BGIBMGA011712,Novel00055,BGIBMGA007111
GO:0008757	S-adenosylmethionine-dependent methyltransferase activity	molecular_function	0.41721	1	2	324	38	8731	0		2	BGIBMGA013705,BGIBMGA004208
GO:0003774	motor activity	molecular_function	0.41788	1	3	324	61	8731	1	BGIBMGA003039	2	BGIBMGA014226,BGIBMGA014227
GO:0033014	tetrapyrrole biosynthetic process	biological_process	0.41873	1	1	324	14	8731	1	BGIBMGA001648	0
GO:0008652	cellular amino acid biosynthetic process	biological_process	0.41917	1	2	324	38	8731	1	BGIBMGA012123	1	BGIBMGA006364
GO:0006505	GPI anchor metabolic process	biological_process	0.4249	1	1	324	14	8731	1	BGIBMGA000121	0
GO:0072527	pyrimidine-containing compound metabolic process	biological_process	0.42519	1	1	324	15	8731	0		1	BGIBMGA007111
GO:0008168	methyltransferase activity	molecular_function	0.42569	1	5	324	113	8731	3	BGIBMGA005460,BGIBMGA009901,BGIBMGA004408	2	BGIBMGA013705,BGIBMGA004208
GO:0030286	dynein complex	cellular_component	0.42656	1	1	324	13	8731	1	BGIBMGA003039	0
GO:0009072	aromatic amino acid family metabolic process	biological_process	0.42667	1	1	324	14	8731	1	BGIBMGA007860	0
GO:0009069	serine family amino acid metabolic process	biological_process	0.42671	1	1	324	15	8731	1	BGIBMGA012123	0
GO:0003678	DNA helicase activity	molecular_function	0.42988	1	1	324	14	8731	1	BGIBMGA008087	0
GO:0030880	RNA polymerase complex	cellular_component	0.42996	1	1	324	15	8731	0		1	Novel01260
GO:0046148	pigment biosynthetic process	biological_process	0.43402	1	1	324	15	8731	1	BGIBMGA001648	0
GO:0016874	ligase activity	molecular_function	0.43535	1	8	324	189	8731	4	BGIBMGA004837,BGIBMGA000851,BGIBMGA006152,BGIBMGA001343	4	BGIBMGA010797,BGIBMGA001160,Novel01255,Novel01194
GO:0033013	tetrapyrrole metabolic process	biological_process	0.43961	1	1	324	15	8731	1	BGIBMGA001648	0
GO:0000041	transition metal ion transport	biological_process	0.44669	1	1	324	16	8731	1	BGIBMGA011424	0
GO:0006664	glycolipid metabolic process	biological_process	0.44779	1	1	324	15	8731	1	BGIBMGA000121	0
GO:0005623	cell	cellular_component	0.44955	1	121	324	3203	8731	44	BGIBMGA005604,BGIBMGA000217,Novel00455,BGIBMGA014055,BGIBMGA006484,Novel00162,BGIBMGA009854,BGIBMGA008758,BGIBMGA014538,BGIBMGA004933,BGIBMGA008869,BGIBMGA011658,BGIBMGA001069,BGIBMGA000120,BGIBMGA000087,BGIBMGA002527,BGIBMGA010460,BGIBMGA014578,BGIBMGA003278,BGIBMGA000851,BGIBMGA008087,BGIBMGA011543,BGIBMGA003950,BGIBMGA009193,BGIBMGA014261,BGIBMGA003913,BGIBMGA011391,BGIBMGA012292,BGIBMGA006664…	77	Novel00235,BGIBMGA001375,BGIBMGA008687,BGIBMGA004426,Novel00895,BGIBMGA013994,BGIBMGA011577,BGIBMGA007350,Novel00237,Novel01194,Novel00833,Novel01151,BGIBMGA009716,Novel01147,BGIBMGA010720,BGIBMGA006005,BGIBMGA007111,Novel00421,BGIBMGA012782,BGIBMGA003558,Novel00823,Novel00606,Novel00248,BGIBMGA005726,BGIBMGA009629,BGIBMGA009720,BGIBMGA013945,BGIBMGA012082,BGIBMGA008744,BGIBMGA006540,BGIBMGA00262…
GO:0009163	nucleoside biosynthetic process	biological_process	0.45254	1	2	324	42	8731	1	Novel00162	1	BGIBMGA007111
GO:0042455	ribonucleoside biosynthetic process	biological_process	0.45254	1	2	324	42	8731	1	Novel00162	1	BGIBMGA007111
GO:1901659	glycosyl compound biosynthetic process	biological_process	0.45254	1	2	324	42	8731	1	Novel00162	1	BGIBMGA007111
GO:0042440	pigment metabolic process	biological_process	0.45436	1	1	324	16	8731	1	BGIBMGA001648	0
GO:0016741	transferase activity, transferring one-carbon groups	molecular_function	0.45497	1	5	324	117	8731	3	BGIBMGA009901,BGIBMGA004408,BGIBMGA005460	2	BGIBMGA004208,BGIBMGA013705
GO:0009165	nucleotide biosynthetic process	biological_process	0.45556	1	4	324	93	8731	1	Novel00162	3	BGIBMGA001160,Novel01255,BGIBMGA007111
GO:0006629	lipid metabolic process	biological_process	0.46072	1	8	324	195	8731	5	BGIBMGA006559,BGIBMGA001129,BGIBMGA004708,BGIBMGA000121,BGIBMGA005537	3	BGIBMGA008283,BGIBMGA004157,BGIBMGA002578
GO:0032940	secretion by cell	biological_process	0.46123	1	1	324	16	8731	1	BGIBMGA005512	0
GO:0046903	secretion	biological_process	0.46123	1	1	324	16	8731	1	BGIBMGA005512	0
GO:0009063	cellular amino acid catabolic process	biological_process	0.46138	1	1	324	16	8731	0		1	BGIBMGA014323
GO:0022402	cell cycle process	biological_process	0.46392	1	1	324	16	8731	0		1	Novel00797
GO:0046872	metal ion binding	molecular_function	0.46453	1	56	324	1455	8731	25	BGIBMGA009901,BGIBMGA008758,BGIBMGA004447,BGIBMGA003913,Novel00858,BGIBMGA001204,BGIBMGA003804,BGIBMGA006664,BGIBMGA003279,BGIBMGA005320,BGIBMGA013109,BGIBMGA010253,BGIBMGA008537,Novel00860,BGIBMGA002773,BGIBMGA012871,BGIBMGA000087,BGIBMGA006374,BGIBMGA004948,BGIBMGA001069,BGIBMGA009441,BGIBMGA011424,BGIBMGA014538,BGIBMGA010957,BGIBMGA008771	31	BGIBMGA001202,BGIBMGA012782,BGIBMGA005876,BGIBMGA005726,Novel01255,BGIBMGA002307,BGIBMGA008315,BGIBMGA006937,BGIBMGA008743,Novel01194,BGIBMGA010720,BGIBMGA001375,BGIBMGA008687,BGIBMGA013448,Novel00895,BGIBMGA012961,BGIBMGA010679,BGIBMGA006246,BGIBMGA008800,BGIBMGA012807,Novel00649,BGIBMGA001684,BGIBMGA008283,BGIBMGA004964,BGIBMGA014451,BGIBMGA008756,BGIBMGA002620,BGIBMGA008744,BGIBMGA006238,BGIBM…
GO:0004252	serine-type endopeptidase activity	molecular_function	0.47081	1	7	324	177	8731	4	BGIBMGA012788,BGIBMGA011051,BGIBMGA007046,BGIBMGA007194	3	BGIBMGA013746,BGIBMGA004460,BGIBMGA009551
GO:0015711	organic anion transport	biological_process	0.47086	1	1	324	16	8731	1	BGIBMGA011391	0
GO:0006260	DNA replication	biological_process	0.47256	1	3	324	67	8731	0		3	Novel00606,Novel01491,BGIBMGA009708
GO:0020037	heme binding	molecular_function	0.47376	1	6	324	146	8731	3	Novel00860,Novel00858,BGIBMGA006518	3	BGIBMGA002307,Novel00649,BGIBMGA012740
GO:0046906	tetrapyrrole binding	molecular_function	0.47376	1	6	324	146	8731	3	Novel00858,Novel00860,BGIBMGA006518	3	BGIBMGA002307,BGIBMGA012740,Novel00649
GO:0019725	cellular homeostasis	biological_process	0.47669	1	2	324	44	8731	1	BGIBMGA011424	1	BGIBMGA008120
GO:0006733	oxidoreduction coenzyme metabolic process	biological_process	0.47913	1	1	324	17	8731	0		1	BGIBMGA001160
GO:0005875	microtubule associated complex	cellular_component	0.47913	1	1	324	16	8731	1	BGIBMGA003039	0
GO:0051188	cofactor biosynthetic process	biological_process	0.4843	1	2	324	43	8731	1	BGIBMGA001648	1	BGIBMGA001160
GO:0051726	regulation of cell cycle	biological_process	0.48587	1	1	324	17	8731	0		1	Novel00797
GO:0016763	transferase activity, transferring pentosyl groups	molecular_function	0.4866	1	1	324	17	8731	1	BGIBMGA011774	0
GO:0045259	proton-transporting ATP synthase complex	cellular_component	0.48813	1	1	324	19	8731	1	Novel00162	0
GO:0004519	endonuclease activity	molecular_function	0.49089	1	2	324	39	8731	2	BGIBMGA011543,BGIBMGA011775	0
GO:0030054	cell junction	cellular_component	0.49349	1	1	324	18	8731	1	BGIBMGA000452	0
GO:0006869	lipid transport	biological_process	0.49399	1	1	324	17	8731	0		1	BGIBMGA013108
GO:0010876	lipid localization	biological_process	0.49399	1	1	324	17	8731	0		1	BGIBMGA013108
GO:0008289	lipid binding	molecular_function	0.49498	1	2	324	44	8731	1	BGIBMGA002773	1	BGIBMGA013108
GO:0016597	amino acid binding	molecular_function	0.49648	1	1	324	17	8731	0		1	BGIBMGA013705
GO:1901293	nucleoside phosphate biosynthetic process	biological_process	0.49856	1	4	324	98	8731	1	Novel00162	3	BGIBMGA001160,Novel01255,BGIBMGA007111
GO:0000287	magnesium ion binding	molecular_function	0.49886	1	2	324	43	8731	0		2	BGIBMGA008315,Novel01255
GO:0016788	hydrolase activity, acting on ester bonds	molecular_function	0.50138	1	11	324	278	8731	7	BGIBMGA011543,BGIBMGA012871,BGIBMGA001830,BGIBMGA012292,BGIBMGA006559,BGIBMGA001291,BGIBMGA011775	4	BGIBMGA009872,BGIBMGA002043,BGIBMGA006582,BGIBMGA008283
GO:0044455	mitochondrial membrane part	cellular_component	0.50664	1	1	324	21	8731	1	Novel00162	0
GO:0015985	energy coupled proton transport, down electrochemical gradient	biological_process	0.5073	1	1	324	20	8731	1	Novel00162	0
GO:0015986	ATP synthesis coupled proton transport	biological_process	0.5073	1	1	324	20	8731	1	Novel00162	0
GO:0005856	cytoskeleton	cellular_component	0.50803	1	5	324	123	8731	1	BGIBMGA003039	4	BGIBMGA002259,BGIBMGA014227,BGIBMGA013945,BGIBMGA014226
GO:0006807	nitrogen compound metabolic process	biological_process	0.5094	1	49	324	1307	8731	23	BGIBMGA007860,BGIBMGA001129,BGIBMGA004251,BGIBMGA011775,BGIBMGA001648,BGIBMGA011987,BGIBMGA004948,BGIBMGA012871,BGIBMGA006257,BGIBMGA014578,BGIBMGA003278,BGIBMGA002778,BGIBMGA000851,BGIBMGA012123,BGIBMGA011774,BGIBMGA008087,BGIBMGA005460,BGIBMGA011543,BGIBMGA012948,Novel00162,BGIBMGA006484,BGIBMGA009854,BGIBMGA006415	26	BGIBMGA005899,BGIBMGA014323,Novel01491,BGIBMGA014049,BGIBMGA002671,BGIBMGA009131,Novel01260,BGIBMGA013705,BGIBMGA009708,BGIBMGA014227,BGIBMGA010797,BGIBMGA013924,BGIBMGA010471,BGIBMGA000305,BGIBMGA006364,Novel01255,BGIBMGA008315,Novel01132,BGIBMGA001160,BGIBMGA007111,Novel00055,Novel00421,BGIBMGA012994,BGIBMGA003558,Novel00606,BGIBMGA011712
GO:0005777	peroxisome	cellular_component	0.50946	1	1	324	18	8731	0		1	BGIBMGA002578
GO:0042579	microbody	cellular_component	0.50946	1	1	324	18	8731	0		1	BGIBMGA002578
GO:0009156	ribonucleoside monophosphate biosynthetic process	biological_process	0.50979	1	1	324	18	8731	0		1	BGIBMGA007111
GO:0009161	ribonucleoside monophosphate metabolic process	biological_process	0.50979	1	1	324	18	8731	0		1	BGIBMGA007111
GO:0005525	GTP binding	molecular_function	0.51109	1	6	324	158	8731	2	BGIBMGA000217,BGIBMGA006257	4	Novel01255,BGIBMGA009131,BGIBMGA004277,BGIBMGA004276
GO:0032561	guanyl ribonucleotide binding	molecular_function	0.51109	1	6	324	158	8731	2	BGIBMGA006257,BGIBMGA000217	4	BGIBMGA009131,Novel01255,BGIBMGA004277,BGIBMGA004276
GO:0016866	intramolecular transferase activity	molecular_function	0.51157	1	1	324	19	8731	1	BGIBMGA011987	0
GO:0005667	transcription factor complex	cellular_component	0.5146	1	1	324	19	8731	0		1	Novel01260
GO:0043167	ion binding	molecular_function	0.51514	1	94	324	2470	8731	42	BGIBMGA004613,BGIBMGA003913,Novel00858,BGIBMGA001204,BGIBMGA006664,BGIBMGA006801,BGIBMGA000851,BGIBMGA013109,BGIBMGA010253,BGIBMGA008087,BGIBMGA000973,BGIBMGA005320,BGIBMGA004948,BGIBMGA004614,BGIBMGA006257,BGIBMGA002773,BGIBMGA002778,BGIBMGA006374,BGIBMGA011424,BGIBMGA008771,BGIBMGA003039,BGIBMGA000236,BGIBMGA007194,BGIBMGA004447,BGIBMGA003804,BGIBMGA009901,BGIBMGA008758,BGIBMGA012123,BGIBMGA008…	52	Novel01255,BGIBMGA008315,BGIBMGA001160,BGIBMGA001202,BGIBMGA005876,BGIBMGA014226,BGIBMGA004995,BGIBMGA009708,BGIBMGA010797,BGIBMGA013448,BGIBMGA012961,BGIBMGA010471,BGIBMGA008743,BGIBMGA011964,BGIBMGA004277,BGIBMGA008800,Novel00649,BGIBMGA006417,BGIBMGA010679,BGIBMGA002259,BGIBMGA005899,BGIBMGA004964,BGIBMGA008756,BGIBMGA014451,BGIBMGA000063,BGIBMGA002307,BGIBMGA006937,BGIBMGA002905,Novel00609,BG…
GO:0004175	endopeptidase activity	molecular_function	0.52137	1	11	324	291	8731	6	BGIBMGA001069,BGIBMGA011051,BGIBMGA012788,BGIBMGA007046,BGIBMGA003279,BGIBMGA007194	5	BGIBMGA004460,BGIBMGA009139,BGIBMGA009551,BGIBMGA000529,BGIBMGA013746
GO:0008083	growth factor activity	molecular_function	0.52275	1	1	324	23	8731	0		1	Novel01065
GO:0042623	ATPase activity, coupled	molecular_function	0.52323	1	6	324	150	8731	4	BGIBMGA002778,BGIBMGA006526,BGIBMGA008087,BGIBMGA007194	2	BGIBMGA005726,Novel00609
GO:0016765	transferase activity, transferring alkyl or aryl (other than methyl) groups	molecular_function	0.52355	1	1	324	20	8731	1	BGIBMGA011658	0
GO:0090407	organophosphate biosynthetic process	biological_process	0.52511	1	5	324	128	8731	2	Novel00162,BGIBMGA000121	3	BGIBMGA001160,Novel01255,BGIBMGA007111
GO:0009123	nucleoside monophosphate metabolic process	biological_process	0.52756	1	1	324	19	8731	0		1	BGIBMGA007111
GO:0009124	nucleoside monophosphate biosynthetic process	biological_process	0.52756	1	1	324	19	8731	0		1	BGIBMGA007111
GO:0015291	secondary active transmembrane transporter activity	molecular_function	0.52803	1	2	324	46	8731	0		2	BGIBMGA006005,BGIBMGA003960
GO:0008080	N-acetyltransferase activity	molecular_function	0.52878	1	1	324	21	8731	1	BGIBMGA009207	0
GO:0003674	molecular_function	molecular_function	0.53056	1	292	324	7842	8731	123	BGIBMGA005320,BGIBMGA005460,BGIBMGA006544,BGIBMGA012166,BGIBMGA006415,BGIBMGA003786,BGIBMGA014261,BGIBMGA001204,BGIBMGA004837,BGIBMGA008771,BGIBMGA002773,BGIBMGA010812,BGIBMGA004948,BGIBMGA012025,BGIBMGA006905,BGIBMGA007509,BGIBMGA012948,BGIBMGA004881,BGIBMGA001699,BGIBMGA006484,BGIBMGA002349,BGIBMGA012728,BGIBMGA011707,Novel00860,BGIBMGA010460,BGIBMGA014618,BGIBMGA011658,BGIBMGA011543,BGIBMGA000…	169	BGIBMGA008743,BGIBMGA001703,BGIBMGA012585,Novel00818,Novel01065,Novel01148,BGIBMGA012831,Novel01255,BGIBMGA004635,BGIBMGA004964,BGIBMGA000529,BGIBMGA002259,BGIBMGA005899,BGIBMGA000347,BGIBMGA012740,Novel00829,BGIBMGA000572,BGIBMGA008146,Novel01154,Novel01153,BGIBMGA008800,Novel00649,BGIBMGA014057,BGIBMGA009716,BGIBMGA013994,BGIBMGA001293,BGIBMGA004426,BGIBMGA002905,Novel00606,Novel00248,BGIBMGA01…
GO:0004518	nuclease activity	molecular_function	0.53207	1	3	324	70	8731	3	BGIBMGA011775,BGIBMGA011543,BGIBMGA001830	0
GO:0019001	guanyl nucleotide binding	molecular_function	0.53276	1	6	324	162	8731	2	BGIBMGA000217,BGIBMGA006257	4	Novel01255,BGIBMGA009131,BGIBMGA004276,BGIBMGA004277
GO:0016705	oxidoreductase activity, acting on paired donors, with incorporation or reduction of molecular oxygen	molecular_function	0.53935	1	5	324	129	8731	2	Novel00860,Novel00858	3	Novel00649,Novel01511,BGIBMGA002307
GO:0005634	nucleus	cellular_component	0.53956	1	22	324	583	8731	9	BGIBMGA006484,BGIBMGA003913,BGIBMGA006415,BGIBMGA003278,BGIBMGA008758,BGIBMGA009854,BGIBMGA014578,BGIBMGA008771,BGIBMGA001129	13	Novel01260,BGIBMGA001684,Novel00606,BGIBMGA003558,Novel00797,Novel00421,Novel00895,BGIBMGA009708,BGIBMGA010720,Novel01194,BGIBMGA014451,BGIBMGA008756,BGIBMGA000305
GO:0031981	nuclear lumen	cellular_component	0.54047	1	2	324	48	8731	0		2	Novel01260,Novel00606
GO:0016891	endoribonuclease activity, producing 5'-phosphomonoesters	molecular_function	0.5405	1	1	324	20	8731	1	BGIBMGA011543	0
GO:0009166	nucleotide catabolic process	biological_process	0.54187	1	5	324	133	8731	3	BGIBMGA012948,BGIBMGA006257,BGIBMGA012871	2	BGIBMGA014049,BGIBMGA009131
GO:1901292	nucleoside phosphate catabolic process	biological_process	0.54187	1	5	324	133	8731	3	BGIBMGA012948,BGIBMGA012871,BGIBMGA006257	2	BGIBMGA014049,BGIBMGA009131
GO:0000785	chromatin	cellular_component	0.54636	1	1	324	24	8731	1	BGIBMGA014578	0
GO:0000786	nucleosome	cellular_component	0.54636	1	1	324	24	8731	1	BGIBMGA014578	0
GO:0032993	protein-DNA complex	cellular_component	0.54636	1	1	324	24	8731	1	BGIBMGA014578	0
GO:0016616	oxidoreductase activity, acting on the CH-OH group of donors, NAD or NADP as acceptor	molecular_function	0.54746	1	3	324	75	8731	1	BGIBMGA009042	2	BGIBMGA006246,BGIBMGA006364
GO:0044428	nuclear part	cellular_component	0.54812	1	3	324	76	8731	0		3	Novel01194,Novel01260,Novel00606
GO:0016782	transferase activity, transferring sulfur-containing groups	molecular_function	0.55035	1	1	324	21	8731	1	Novel01415	0
GO:0006323	DNA packaging	biological_process	0.55039	1	1	324	24	8731	1	BGIBMGA014578	0
GO:0006334	nucleosome assembly	biological_process	0.55039	1	1	324	24	8731	1	BGIBMGA014578	0
GO:0031497	chromatin assembly	biological_process	0.55039	1	1	324	24	8731	1	BGIBMGA014578	0
GO:0034728	nucleosome organization	biological_process	0.55039	1	1	324	24	8731	1	BGIBMGA014578	0
GO:0065004	protein-DNA complex assembly	biological_process	0.55039	1	1	324	24	8731	1	BGIBMGA014578	0
GO:0071824	protein-DNA complex subunit organization	biological_process	0.55039	1	1	324	24	8731	1	BGIBMGA014578	0
GO:0006026	aminoglycan catabolic process	biological_process	0.55303	1	1	324	22	8731	0		1	BGIBMGA005899
GO:0004527	exonuclease activity	molecular_function	0.55638	1	1	324	21	8731	1	BGIBMGA001830	0
GO:0000151	ubiquitin ligase complex	cellular_component	0.56149	1	1	324	21	8731	0		1	Novel01194
GO:0046434	organophosphate catabolic process	biological_process	0.56333	1	5	324	136	8731	3	BGIBMGA012948,BGIBMGA006257,BGIBMGA012871	2	BGIBMGA014049,BGIBMGA009131
GO:0016407	acetyltransferase activity	molecular_function	0.56537	1	1	324	23	8731	1	BGIBMGA009207	0
GO:0016410	N-acyltransferase activity	molecular_function	0.56547	1	1	324	23	8731	1	BGIBMGA009207	0
GO:0006333	chromatin assembly or disassembly	biological_process	0.56603	1	1	324	25	8731	1	BGIBMGA014578	0
GO:0033177	proton-transporting two-sector ATPase complex, proton-transporting domain	cellular_component	0.56688	1	1	324	24	8731	1	Novel00162	0
GO:0034641	cellular nitrogen compound metabolic process	biological_process	0.56754	1	45	324	1224	8731	23	BGIBMGA012948,BGIBMGA011543,BGIBMGA008087,BGIBMGA011774,BGIBMGA005460,BGIBMGA000851,BGIBMGA012123,BGIBMGA009854,BGIBMGA006415,BGIBMGA006484,Novel00162,BGIBMGA011987,BGIBMGA004251,BGIBMGA001648,BGIBMGA011775,BGIBMGA007860,BGIBMGA001129,BGIBMGA002778,BGIBMGA003278,BGIBMGA006257,BGIBMGA012871,BGIBMGA014578,BGIBMGA004948	22	BGIBMGA006364,BGIBMGA000305,BGIBMGA010471,BGIBMGA010797,BGIBMGA009708,BGIBMGA014227,Novel00606,BGIBMGA003558,BGIBMGA011712,BGIBMGA007111,Novel00421,BGIBMGA008315,Novel01132,BGIBMGA001160,Novel01255,BGIBMGA014323,Novel01491,BGIBMGA014049,BGIBMGA002671,Novel01260,BGIBMGA013705,BGIBMGA009131
GO:0016769	transferase activity, transferring nitrogenous groups	molecular_function	0.56843	1	1	324	21	8731	0		1	BGIBMGA011964
GO:0003887	DNA-directed DNA polymerase activity	molecular_function	0.57029	1	1	324	21	8731	0		1	BGIBMGA008315
GO:0009260	ribonucleotide biosynthetic process	biological_process	0.57206	1	2	324	52	8731	1	Novel00162	1	BGIBMGA007111
GO:0046390	ribose phosphate biosynthetic process	biological_process	0.57206	1	2	324	52	8731	1	Novel00162	1	BGIBMGA007111
GO:0008654	phospholipid biosynthetic process	biological_process	0.57403	1	1	324	22	8731	1	BGIBMGA000121	0
GO:0009117	nucleotide metabolic process	biological_process	0.57528	1	9	324	250	8731	4	BGIBMGA006257,BGIBMGA012871,BGIBMGA012948,Novel00162	5	BGIBMGA007111,BGIBMGA009131,Novel01255,BGIBMGA014049,BGIBMGA001160
GO:0034655	nucleobase-containing compound catabolic process	biological_process	0.57625	1	5	324	138	8731	3	BGIBMGA012871,BGIBMGA006257,BGIBMGA012948	2	BGIBMGA009131,BGIBMGA014049
GO:0008170	N-methyltransferase activity	molecular_function	0.57974	1	1	324	22	8731	0		1	BGIBMGA013705
GO:0006164	purine nucleotide biosynthetic process	biological_process	0.58059	1	2	324	53	8731	1	Novel00162	1	Novel01255
GO:0002376	immune system process	biological_process	0.58334	1	1	324	27	8731	0		1	Novel01065
GO:0006955	immune response	biological_process	0.58334	1	1	324	27	8731	0		1	Novel01065
GO:0019842	vitamin binding	molecular_function	0.58428	1	1	324	22	8731	0		1	BGIBMGA013705
GO:0004930	G-protein coupled receptor activity	molecular_function	0.58456	1	2	324	52	8731	2	BGIBMGA010460,BGIBMGA014261	0
GO:0031406	carboxylic acid binding	molecular_function	0.58464	1	1	324	22	8731	0		1	BGIBMGA013705
GO:0051258	protein polymerization	biological_process	0.58594	1	1	324	23	8731	0		1	BGIBMGA009131
GO:0016043	cellular component organization	biological_process	0.58698	1	6	324	169	8731	2	BGIBMGA001129,BGIBMGA014578	4	Novel00237,Novel01152,BGIBMGA009131,Novel00248
GO:0034622	cellular macromolecular complex assembly	biological_process	0.59037	1	2	324	56	8731	1	BGIBMGA014578	1	BGIBMGA009131
GO:0005507	copper ion binding	molecular_function	0.59518	1	1	324	24	8731	1	BGIBMGA010253	0
GO:0043414	macromolecule methylation	biological_process	0.59603	1	1	324	24	8731	1	BGIBMGA005460	0
GO:0004842	ubiquitin-protein ligase activity	molecular_function	0.60217	1	1	324	23	8731	0		1	Novel01194
GO:0019787	small conjugating protein ligase activity	molecular_function	0.60217	1	1	324	23	8731	0		1	Novel01194
GO:0044270	cellular nitrogen compound catabolic process	biological_process	0.60307	1	5	324	142	8731	3	BGIBMGA012948,BGIBMGA012871,BGIBMGA006257	2	BGIBMGA014049,BGIBMGA009131
GO:0006753	nucleoside phosphate metabolic process	biological_process	0.60594	1	9	324	256	8731	4	Novel00162,BGIBMGA012871,BGIBMGA006257,BGIBMGA012948	5	Novel01255,BGIBMGA009131,BGIBMGA014049,BGIBMGA001160,BGIBMGA007111
GO:0016893	endonuclease activity, active with either ribo- or deoxyribonucleic acids and producing 5'-phosphomonoesters	molecular_function	0.60688	1	1	324	24	8731	1	BGIBMGA011543	0
GO:0006754	ATP biosynthetic process	biological_process	0.60904	1	1	324	26	8731	1	Novel00162	0
GO:0006396	RNA processing	biological_process	0.61228	1	4	324	109	8731	2	BGIBMGA011775,BGIBMGA011543	2	BGIBMGA002671,BGIBMGA010471
GO:0006352	DNA-dependent transcription, initiation	biological_process	0.61282	1	1	324	26	8731	0		1	Novel01260
GO:0004222	metalloendopeptidase activity	molecular_function	0.61302	1	2	324	53	8731	1	BGIBMGA003279	1	BGIBMGA000529
GO:0005506	iron ion binding	molecular_function	0.61489	1	5	324	141	8731	3	BGIBMGA011424,Novel00860,Novel00858	2	BGIBMGA002307,Novel00649
GO:0046700	heterocycle catabolic process	biological_process	0.6154	1	5	324	144	8731	3	BGIBMGA012871,BGIBMGA006257,BGIBMGA012948	2	BGIBMGA009131,BGIBMGA014049
GO:0019439	aromatic compound catabolic process	biological_process	0.61644	1	5	324	144	8731	3	BGIBMGA012948,BGIBMGA006257,BGIBMGA012871	2	BGIBMGA014049,BGIBMGA009131
GO:0043233	organelle lumen	cellular_component	0.61651	1	2	324	55	8731	0		2	Novel00606,Novel01260
GO:0070013	intracellular organelle lumen	cellular_component	0.61651	1	2	324	55	8731	0		2	Novel00606,Novel01260
GO:0006259	DNA metabolic process	biological_process	0.61678	1	7	324	198	8731	3	BGIBMGA004948,BGIBMGA014578,BGIBMGA002778	4	BGIBMGA009708,Novel00606,BGIBMGA008315,Novel01491
GO:0005615	extracellular space	cellular_component	0.61729	1	1	324	28	8731	0		1	BGIBMGA013448
GO:0016053	organic acid biosynthetic process	biological_process	0.61957	1	2	324	55	8731	1	BGIBMGA012123	1	BGIBMGA006364
GO:0046394	carboxylic acid biosynthetic process	biological_process	0.61957	1	2	324	55	8731	1	BGIBMGA012123	1	BGIBMGA006364
GO:0072522	purine-containing compound biosynthetic process	biological_process	0.62183	1	2	324	57	8731	1	Novel00162	1	Novel01255
GO:0016052	carbohydrate catabolic process	biological_process	0.62461	1	1	324	25	8731	0		1	BGIBMGA005899
GO:0015662	ATPase activity, coupled to transmembrane movement of ions, phosphorylative mechanism	molecular_function	0.62618	1	1	324	25	8731	0		1	BGIBMGA005726
GO:0006399	tRNA metabolic process	biological_process	0.62799	1	3	324	84	8731	2	BGIBMGA000851,BGIBMGA011775	1	BGIBMGA010797
GO:1901361	organic cyclic compound catabolic process	biological_process	0.62853	1	5	324	146	8731	3	BGIBMGA012871,BGIBMGA006257,BGIBMGA012948	2	BGIBMGA009131,BGIBMGA014049
GO:0051537	2 iron, 2 sulfur cluster binding	molecular_function	0.63155	1	1	324	22	8731	0		1	BGIBMGA013118
GO:0044422	organelle part	cellular_component	0.63226	1	11	324	320	8731	4	BGIBMGA003039,Novel00162,BGIBMGA014578,BGIBMGA000121	7	BGIBMGA009708,BGIBMGA014227,BGIBMGA002259,Novel01260,Novel01194,BGIBMGA014226,Novel00606
GO:0044446	intracellular organelle part	cellular_component	0.63226	1	11	324	320	8731	4	BGIBMGA003039,Novel00162,BGIBMGA014578,BGIBMGA000121	7	BGIBMGA002259,BGIBMGA014227,BGIBMGA009708,Novel01260,Novel01194,Novel00606,BGIBMGA014226
GO:0016021	integral to membrane	cellular_component	0.63477	1	28	324	782	8731	16	BGIBMGA014055,Novel00573,Novel01232,BGIBMGA009193,BGIBMGA000121,BGIBMGA008869,BGIBMGA005604,BGIBMGA010460,BGIBMGA006544,BGIBMGA007722,Novel00048,BGIBMGA014261,BGIBMGA014245,BGIBMGA000424,BGIBMGA001146,BGIBMGA011391	12	Novel00379,BGIBMGA011577,BGIBMGA004511,BGIBMGA006540,BGIBMGA013435,BGIBMGA012082,Novel00055,BGIBMGA003960,Novel00609,Novel00552,BGIBMGA006005,BGIBMGA010934
GO:0005743	mitochondrial inner membrane	cellular_component	0.63884	1	1	324	31	8731	1	Novel00162	0
GO:0019866	organelle inner membrane	cellular_component	0.63884	1	1	324	31	8731	1	Novel00162	0
GO:0052689	carboxylic ester hydrolase activity	molecular_function	0.63956	1	1	324	28	8731	1	BGIBMGA006559	0
GO:0005099	Ras GTPase activator activity	molecular_function	0.64275	1	1	324	26	8731	1	BGIBMGA001699	0
GO:0065003	macromolecular complex assembly	biological_process	0.64435	1	2	324	61	8731	1	BGIBMGA014578	1	BGIBMGA009131
GO:0044255	cellular lipid metabolic process	biological_process	0.64493	1	4	324	117	8731	3	BGIBMGA000121,BGIBMGA005537,BGIBMGA001129	1	BGIBMGA002578
GO:0016758	transferase activity, transferring hexosyl groups	molecular_function	0.6463	1	3	324	86	8731	2	BGIBMGA000121,BGIBMGA010286	1	BGIBMGA010287
GO:0071103	DNA conformation change	biological_process	0.647	1	1	324	30	8731	1	BGIBMGA014578	0
GO:0006418	tRNA aminoacylation for protein translation	biological_process	0.64775	1	2	324	56	8731	1	BGIBMGA000851	1	BGIBMGA010797
GO:0008033	tRNA processing	biological_process	0.65039	1	1	324	28	8731	1	BGIBMGA011775	0
GO:0031974	membrane-enclosed lumen	cellular_component	0.6519	1	2	324	60	8731	0		2	Novel00606,Novel01260
GO:0043623	cellular protein complex assembly	biological_process	0.65347	1	1	324	28	8731	0		1	BGIBMGA009131
GO:0050660	flavin adenine dinucleotide binding	molecular_function	0.65436	1	3	324	85	8731	1	BGIBMGA000236	2	BGIBMGA013118,BGIBMGA011308
GO:0008236	serine-type peptidase activity	molecular_function	0.65509	1	7	324	209	8731	4	BGIBMGA012788,BGIBMGA011051,BGIBMGA007194,BGIBMGA007046	3	BGIBMGA013746,BGIBMGA004460,BGIBMGA009551
GO:0017171	serine hydrolase activity	molecular_function	0.65509	1	7	324	209	8731	4	BGIBMGA007046,BGIBMGA007194,BGIBMGA011051,BGIBMGA012788	3	BGIBMGA009551,BGIBMGA004460,BGIBMGA013746
GO:0043038	amino acid activation	biological_process	0.65663	1	2	324	57	8731	1	BGIBMGA000851	1	BGIBMGA010797
GO:0043039	tRNA aminoacylation	biological_process	0.65663	1	2	324	57	8731	1	BGIBMGA000851	1	BGIBMGA010797
GO:0055086	nucleobase-containing small molecule metabolic process	biological_process	0.65732	1	9	324	267	8731	4	BGIBMGA006257,BGIBMGA012871,BGIBMGA012948,Novel00162	5	BGIBMGA007111,BGIBMGA009131,Novel01255,BGIBMGA014049,BGIBMGA001160
GO:0004221	ubiquitin thiolesterase activity	molecular_function	0.65797	1	1	324	27	8731	1	BGIBMGA012292	0
GO:0043168	anion binding	molecular_function	0.65822	1	40	324	1096	8731	18	BGIBMGA003039,BGIBMGA000236,BGIBMGA007194,BGIBMGA006526,BGIBMGA002778,BGIBMGA014618,BGIBMGA006257,BGIBMGA004614,BGIBMGA002773,BGIBMGA008087,BGIBMGA002682,BGIBMGA006801,BGIBMGA000851,BGIBMGA012123,BGIBMGA000973,BGIBMGA000974,BGIBMGA000217,BGIBMGA004613	22	BGIBMGA014536,BGIBMGA013945,BGIBMGA013705,BGIBMGA009131,BGIBMGA013118,BGIBMGA006417,BGIBMGA010679,BGIBMGA010797,BGIBMGA009708,BGIBMGA011964,BGIBMGA004277,BGIBMGA011308,BGIBMGA010471,BGIBMGA001160,BGIBMGA000063,Novel01255,BGIBMGA005726,BGIBMGA014226,BGIBMGA004995,BGIBMGA004276,BGIBMGA002905,Novel00609
GO:0006644	phospholipid metabolic process	biological_process	0.66158	1	2	324	60	8731	2	BGIBMGA000121,BGIBMGA005537	0
GO:0004725	protein tyrosine phosphatase activity	molecular_function	0.66327	1	1	324	28	8731	0		1	BGIBMGA006582
GO:0031224	intrinsic to membrane	cellular_component	0.6658	1	28	324	793	8731	16	BGIBMGA005604,BGIBMGA008869,BGIBMGA009193,BGIBMGA000121,Novel00573,Novel01232,BGIBMGA014055,BGIBMGA000424,BGIBMGA014245,BGIBMGA014261,BGIBMGA011391,BGIBMGA001146,BGIBMGA006544,BGIBMGA010460,Novel00048,BGIBMGA007722	12	BGIBMGA013435,BGIBMGA012082,BGIBMGA011577,Novel00379,BGIBMGA006540,BGIBMGA004511,Novel00552,BGIBMGA006005,BGIBMGA010934,Novel00609,BGIBMGA003960,Novel00055
GO:0016829	lyase activity	molecular_function	0.66615	1	3	324	90	8731	1	BGIBMGA001648	2	BGIBMGA004276,BGIBMGA004277
GO:0004620	phospholipase activity	molecular_function	0.66894	1	1	324	30	8731	0		1	BGIBMGA008283
GO:0006631	fatty acid metabolic process	biological_process	0.67231	1	1	324	29	8731	0		1	BGIBMGA002578
GO:0009142	nucleoside triphosphate biosynthetic process	biological_process	0.67298	1	1	324	31	8731	1	Novel00162	0
GO:0009145	purine nucleoside triphosphate biosynthetic process	biological_process	0.67298	1	1	324	31	8731	1	Novel00162	0
GO:0009201	ribonucleoside triphosphate biosynthetic process	biological_process	0.67298	1	1	324	31	8731	1	Novel00162	0
GO:0009206	purine ribonucleoside triphosphate biosynthetic process	biological_process	0.67298	1	1	324	31	8731	1	Novel00162	0
GO:0016757	transferase activity, transferring glycosyl groups	molecular_function	0.67407	1	4	324	119	8731	3	BGIBMGA000121,BGIBMGA011774,BGIBMGA010286	1	BGIBMGA010287
GO:0022804	active transmembrane transporter activity	molecular_function	0.67472	1	4	324	120	8731	0		4	BGIBMGA005726,BGIBMGA003960,BGIBMGA006005,Novel00609
GO:0005543	phospholipid binding	molecular_function	0.67642	1	1	324	29	8731	1	BGIBMGA002773	0
GO:0004857	enzyme inhibitor activity	molecular_function	0.67801	1	2	324	58	8731	1	BGIBMGA004340	1	Novel00797
GO:0019637	organophosphate metabolic process	biological_process	0.67861	1	11	324	329	8731	6	Novel00162,BGIBMGA000121,BGIBMGA012948,BGIBMGA006257,BGIBMGA012871,BGIBMGA005537	5	BGIBMGA014049,BGIBMGA001160,BGIBMGA009131,Novel01255,BGIBMGA007111
GO:0044723	single-organism carbohydrate metabolic process	biological_process	0.67972	1	3	324	90	8731	1	BGIBMGA006905	2	BGIBMGA004276,BGIBMGA004277
GO:0036094	small molecule binding	molecular_function	0.68121	1	42	324	1162	8731	20	BGIBMGA000973,BGIBMGA000974,BGIBMGA000217,BGIBMGA008087,BGIBMGA002682,BGIBMGA004881,BGIBMGA000851,BGIBMGA006801,BGIBMGA004613,BGIBMGA007194,BGIBMGA000236,BGIBMGA003039,BGIBMGA009042,BGIBMGA002778,BGIBMGA014618,BGIBMGA006526,BGIBMGA012871,BGIBMGA011707,BGIBMGA006257,BGIBMGA004614	22	BGIBMGA004277,BGIBMGA011308,BGIBMGA010471,BGIBMGA010797,BGIBMGA009708,BGIBMGA004276,BGIBMGA014226,BGIBMGA005726,Novel00609,BGIBMGA001160,BGIBMGA004635,Novel01255,BGIBMGA000063,BGIBMGA014536,BGIBMGA004882,BGIBMGA013945,BGIBMGA013118,BGIBMGA006246,BGIBMGA010679,BGIBMGA006417,BGIBMGA013705,BGIBMGA009131
GO:0000166	nucleotide binding	molecular_function	0.68186	1	41	324	1136	8731	20	BGIBMGA000217,BGIBMGA000974,BGIBMGA000973,BGIBMGA000851,BGIBMGA006801,BGIBMGA004881,BGIBMGA008087,BGIBMGA002682,BGIBMGA004613,BGIBMGA007194,BGIBMGA009042,BGIBMGA003039,BGIBMGA000236,BGIBMGA012871,BGIBMGA006257,BGIBMGA011707,BGIBMGA004614,BGIBMGA006526,BGIBMGA014618,BGIBMGA002778	21	BGIBMGA011308,BGIBMGA010471,BGIBMGA004277,BGIBMGA009708,BGIBMGA010797,Novel00609,BGIBMGA014226,BGIBMGA005726,BGIBMGA004276,Novel01255,BGIBMGA000063,BGIBMGA001160,BGIBMGA004635,BGIBMGA013945,BGIBMGA004882,BGIBMGA014536,BGIBMGA006246,BGIBMGA006417,BGIBMGA010679,BGIBMGA013118,BGIBMGA009131
GO:1901265	nucleoside phosphate binding	molecular_function	0.68186	1	41	324	1136	8731	20	BGIBMGA000217,BGIBMGA000973,BGIBMGA000974,BGIBMGA006801,BGIBMGA000851,BGIBMGA004881,BGIBMGA002682,BGIBMGA008087,BGIBMGA004613,BGIBMGA007194,BGIBMGA009042,BGIBMGA003039,BGIBMGA000236,BGIBMGA011707,BGIBMGA004614,BGIBMGA006257,BGIBMGA012871,BGIBMGA006526,BGIBMGA014618,BGIBMGA002778	21	BGIBMGA011308,BGIBMGA010471,BGIBMGA004277,BGIBMGA009708,BGIBMGA010797,Novel00609,BGIBMGA005726,BGIBMGA014226,BGIBMGA004276,BGIBMGA000063,Novel01255,BGIBMGA001160,BGIBMGA004635,BGIBMGA013945,BGIBMGA004882,BGIBMGA014536,BGIBMGA006417,BGIBMGA010679,BGIBMGA006246,BGIBMGA013118,BGIBMGA009131
GO:0042578	phosphoric ester hydrolase activity	molecular_function	0.68631	1	4	324	122	8731	0		4	BGIBMGA006582,BGIBMGA009872,BGIBMGA008283,BGIBMGA002043
GO:0016042	lipid catabolic process	biological_process	0.6873	1	1	324	31	8731	0		1	BGIBMGA002578
GO:1901137	carbohydrate derivative biosynthetic process	biological_process	0.69622	1	3	324	95	8731	2	Novel00162,BGIBMGA000121	1	BGIBMGA007111
GO:0005789	endoplasmic reticulum membrane	cellular_component	0.69797	1	1	324	31	8731	1	BGIBMGA000121	0
GO:0042175	nuclear outer membrane-endoplasmic reticulum membrane network	cellular_component	0.69797	1	1	324	31	8731	1	BGIBMGA000121	0
GO:0004812	aminoacyl-tRNA ligase activity	molecular_function	0.70112	1	2	324	62	8731	1	BGIBMGA000851	1	BGIBMGA010797
GO:0016875	ligase activity, forming carbon-oxygen bonds	molecular_function	0.70112	1	2	324	62	8731	1	BGIBMGA000851	1	BGIBMGA010797
GO:0016876	ligase activity, forming aminoacyl-tRNA and related compounds	molecular_function	0.70112	1	2	324	62	8731	1	BGIBMGA000851	1	BGIBMGA010797
GO:0045454	cell redox homeostasis	biological_process	0.70187	1	1	324	33	8731	0		1	BGIBMGA008120
GO:0044248	cellular catabolic process	biological_process	0.70262	1	8	324	247	8731	4	BGIBMGA012948,BGIBMGA006257,BGIBMGA012871,BGIBMGA012292	4	BGIBMGA002578,BGIBMGA014323,BGIBMGA014049,BGIBMGA009131
GO:0016790	thiolester hydrolase activity	molecular_function	0.70513	1	1	324	31	8731	1	BGIBMGA012292	0
GO:0032787	monocarboxylic acid metabolic process	biological_process	0.70962	1	1	324	32	8731	0		1	BGIBMGA002578
GO:0043933	macromolecular complex subunit organization	biological_process	0.71115	1	2	324	69	8731	1	BGIBMGA014578	1	BGIBMGA009131
GO:0016310	phosphorylation	biological_process	0.71318	1	10	324	299	8731	6	BGIBMGA002682,BGIBMGA006801,BGIBMGA011166,BGIBMGA000974,BGIBMGA000973,BGIBMGA005537	4	BGIBMGA000063,BGIBMGA004276,BGIBMGA004277,BGIBMGA006417
GO:0044283	small molecule biosynthetic process	biological_process	0.71465	1	2	324	66	8731	1	BGIBMGA012123	1	BGIBMGA006364
GO:0006461	protein complex assembly	biological_process	0.71879	1	1	324	33	8731	0		1	BGIBMGA009131
GO:0070271	protein complex biogenesis	biological_process	0.71879	1	1	324	33	8731	0		1	BGIBMGA009131
GO:0006810	transport	biological_process	0.71957	1	32	324	932	8731	17	BGIBMGA005512,BGIBMGA006257,BGIBMGA000120,BGIBMGA001146,BGIBMGA014245,BGIBMGA008869,BGIBMGA004933,BGIBMGA011424,BGIBMGA003046,Novel00162,BGIBMGA011391,BGIBMGA004447,BGIBMGA009193,Novel01232,BGIBMGA014055,BGIBMGA003950,BGIBMGA005604	15	BGIBMGA003960,BGIBMGA010934,BGIBMGA006540,Novel00379,BGIBMGA013435,BGIBMGA012082,BGIBMGA005726,Novel00609,Novel00055,BGIBMGA013108,BGIBMGA006005,BGIBMGA004511,BGIBMGA011577,BGIBMGA007350,BGIBMGA004426
GO:0051234	establishment of localization	biological_process	0.71957	1	32	324	932	8731	17	BGIBMGA005604,BGIBMGA009193,BGIBMGA014055,Novel01232,BGIBMGA003950,Novel00162,BGIBMGA011391,BGIBMGA004447,BGIBMGA011424,BGIBMGA003046,BGIBMGA008869,BGIBMGA004933,BGIBMGA001146,BGIBMGA000120,BGIBMGA014245,BGIBMGA005512,BGIBMGA006257	15	BGIBMGA004426,BGIBMGA004511,BGIBMGA011577,BGIBMGA007350,BGIBMGA013108,BGIBMGA006005,BGIBMGA005726,Novel00609,Novel00055,BGIBMGA012082,BGIBMGA013435,BGIBMGA006540,Novel00379,BGIBMGA010934,BGIBMGA003960
GO:0048523	negative regulation of cellular process	biological_process	0.72617	1	1	324	35	8731	0		1	Novel00797
GO:0009108	coenzyme biosynthetic process	biological_process	0.7291	1	1	324	34	8731	0		1	BGIBMGA001160
GO:0012505	endomembrane system	cellular_component	0.72956	1	2	324	67	8731	2	BGIBMGA000120,BGIBMGA000121	0
GO:0044432	endoplasmic reticulum part	cellular_component	0.73156	1	1	324	34	8731	1	BGIBMGA000121	0
GO:0016853	isomerase activity	molecular_function	0.73224	1	2	324	70	8731	2	BGIBMGA011987,BGIBMGA002349	0
GO:0022607	cellular component assembly	biological_process	0.73244	1	2	324	72	8731	1	BGIBMGA014578	1	BGIBMGA009131
GO:0031966	mitochondrial membrane	cellular_component	0.73257	1	1	324	39	8731	1	Novel00162	0
GO:0006811	ion transport	biological_process	0.73379	1	8	324	254	8731	5	BGIBMGA003046,BGIBMGA011424,BGIBMGA004447,BGIBMGA011391,Novel00162	3	BGIBMGA006005,BGIBMGA003960,BGIBMGA005726
GO:0044711	single-organism biosynthetic process	biological_process	0.73744	1	2	324	69	8731	1	BGIBMGA012123	1	BGIBMGA006364
GO:0042626	ATPase activity, coupled to transmembrane movement of substances	molecular_function	0.73822	1	2	324	68	8731	0		2	Novel00609,BGIBMGA005726
GO:0043492	ATPase activity, coupled to movement of substances	molecular_function	0.73822	1	2	324	68	8731	0		2	Novel00609,BGIBMGA005726
GO:0006470	protein dephosphorylation	biological_process	0.74006	1	1	324	35	8731	0		1	BGIBMGA006582
GO:0034660	ncRNA metabolic process	biological_process	0.74036	1	3	324	100	8731	2	BGIBMGA000851,BGIBMGA011775	1	BGIBMGA010797
GO:0051179	localization	biological_process	0.74046	1	32	324	941	8731	17	BGIBMGA005604,BGIBMGA003950,BGIBMGA014055,Novel01232,BGIBMGA009193,BGIBMGA004447,BGIBMGA011391,Novel00162,BGIBMGA003046,BGIBMGA011424,BGIBMGA004933,BGIBMGA008869,BGIBMGA014245,BGIBMGA001146,BGIBMGA000120,BGIBMGA006257,BGIBMGA005512	15	BGIBMGA004426,BGIBMGA007350,BGIBMGA011577,BGIBMGA004511,BGIBMGA006005,BGIBMGA013108,Novel00055,Novel00609,BGIBMGA005726,BGIBMGA013435,BGIBMGA012082,Novel00379,BGIBMGA006540,BGIBMGA010934,BGIBMGA003960
GO:0042451	purine nucleoside biosynthetic process	biological_process	0.7415	1	1	324	37	8731	1	Novel00162	0
GO:0046129	purine ribonucleoside biosynthetic process	biological_process	0.7415	1	1	324	37	8731	1	Novel00162	0
GO:0031072	heat shock protein binding	molecular_function	0.74196	1	1	324	35	8731	1	BGIBMGA014120	0
GO:0051186	cofactor metabolic process	biological_process	0.74882	1	2	324	71	8731	1	BGIBMGA001648	1	BGIBMGA001160
GO:0006325	chromatin organization	biological_process	0.75111	1	1	324	39	8731	1	BGIBMGA014578	0
GO:0043228	non-membrane-bounded organelle	cellular_component	0.75191	1	10	324	329	8731	4	BGIBMGA014578,Novel00455,BGIBMGA008087,BGIBMGA003039	6	Novel00606,BGIBMGA014226,BGIBMGA002259,BGIBMGA013945,BGIBMGA014227,BGIBMGA009708
GO:0043232	intracellular non-membrane-bounded organelle	cellular_component	0.75191	1	10	324	329	8731	4	Novel00455,BGIBMGA014578,BGIBMGA008087,BGIBMGA003039	6	Novel00606,BGIBMGA014226,BGIBMGA009708,BGIBMGA002259,BGIBMGA013945,BGIBMGA014227
GO:0035639	purine ribonucleoside triphosphate binding	molecular_function	0.75366	1	31	324	896	8731	15	BGIBMGA000217,BGIBMGA007194,BGIBMGA000974,BGIBMGA000973,BGIBMGA000851,BGIBMGA006801,BGIBMGA003039,BGIBMGA002682,BGIBMGA008087,BGIBMGA004614,BGIBMGA006257,BGIBMGA006526,BGIBMGA014618,BGIBMGA002778,BGIBMGA004613	16	BGIBMGA010471,BGIBMGA004277,BGIBMGA009708,BGIBMGA013945,BGIBMGA010797,BGIBMGA014536,Novel00609,BGIBMGA010679,BGIBMGA006417,BGIBMGA014226,BGIBMGA005726,BGIBMGA004276,Novel01255,BGIBMGA000063,BGIBMGA009131,BGIBMGA001160
GO:0005654	nucleoplasm	cellular_component	0.75376	1	1	324	37	8731	0		1	Novel01260
GO:0044451	nucleoplasm part	cellular_component	0.75376	1	1	324	37	8731	0		1	Novel01260
GO:0006725	cellular aromatic compound metabolic process	biological_process	0.75448	1	39	324	1144	8731	21	Novel00162,BGIBMGA006484,BGIBMGA009854,BGIBMGA006415,BGIBMGA000851,BGIBMGA011774,BGIBMGA008087,BGIBMGA005460,BGIBMGA011543,BGIBMGA012948,BGIBMGA004948,BGIBMGA012871,BGIBMGA006257,BGIBMGA014578,BGIBMGA003278,BGIBMGA002778,BGIBMGA007860,BGIBMGA001129,BGIBMGA001648,BGIBMGA011775,BGIBMGA011987	18	Novel01255,BGIBMGA008315,BGIBMGA001160,Novel01132,BGIBMGA007111,Novel00421,BGIBMGA003558,Novel00606,BGIBMGA009708,BGIBMGA014227,BGIBMGA010797,BGIBMGA010471,BGIBMGA000305,BGIBMGA009131,Novel01260,Novel01491,BGIBMGA014049,BGIBMGA002671
GO:0046483	heterocycle metabolic process	biological_process	0.75533	1	39	324	1145	8731	20	BGIBMGA009854,BGIBMGA006415,Novel00162,BGIBMGA006484,BGIBMGA011543,BGIBMGA012948,BGIBMGA000851,BGIBMGA008087,BGIBMGA011774,BGIBMGA005460,BGIBMGA006257,BGIBMGA012871,BGIBMGA014578,BGIBMGA002778,BGIBMGA003278,BGIBMGA004948,BGIBMGA011987,BGIBMGA001129,BGIBMGA001648,BGIBMGA011775	19	BGIBMGA007111,Novel00421,Novel00606,BGIBMGA003558,Novel01255,BGIBMGA008315,BGIBMGA001160,Novel01132,BGIBMGA000305,BGIBMGA010471,BGIBMGA006364,BGIBMGA009708,BGIBMGA014227,BGIBMGA010797,BGIBMGA009131,Novel01260,Novel01491,BGIBMGA002671,BGIBMGA014049
GO:0071840	cellular component organization or biogenesis	biological_process	0.75572	1	6	324	202	8731	2	BGIBMGA014578,BGIBMGA001129	4	BGIBMGA009131,Novel01152,Novel00237,Novel00248
GO:0048519	negative regulation of biological process	biological_process	0.75579	1	1	324	38	8731	0		1	Novel00797
GO:0016887	ATPase activity	molecular_function	0.7573	1	7	324	220	8731	5	BGIBMGA008087,BGIBMGA006526,BGIBMGA003039,BGIBMGA002778,BGIBMGA007194	2	BGIBMGA005726,Novel00609
GO:0005179	hormone activity	molecular_function	0.75731	1	1	324	45	8731	0		1	BGIBMGA000667
GO:0001883	purine nucleoside binding	molecular_function	0.75819	1	31	324	898	8731	15	BGIBMGA006526,BGIBMGA014618,BGIBMGA002778,BGIBMGA006257,BGIBMGA004614,BGIBMGA004613,BGIBMGA000974,BGIBMGA000973,BGIBMGA000217,BGIBMGA007194,BGIBMGA008087,BGIBMGA002682,BGIBMGA003039,BGIBMGA006801,BGIBMGA000851	16	BGIBMGA005726,BGIBMGA014226,BGIBMGA004276,BGIBMGA010679,BGIBMGA006417,Novel00609,BGIBMGA001160,BGIBMGA000063,BGIBMGA009131,Novel01255,BGIBMGA004277,BGIBMGA010471,BGIBMGA010797,BGIBMGA014536,BGIBMGA009708,BGIBMGA013945
GO:0032549	ribonucleoside binding	molecular_function	0.75819	1	31	324	898	8731	15	BGIBMGA000974,BGIBMGA000973,BGIBMGA007194,BGIBMGA000217,BGIBMGA008087,BGIBMGA002682,BGIBMGA003039,BGIBMGA006801,BGIBMGA000851,BGIBMGA014618,BGIBMGA002778,BGIBMGA006526,BGIBMGA004614,BGIBMGA006257,BGIBMGA004613	16	BGIBMGA004277,BGIBMGA010471,BGIBMGA014536,BGIBMGA010797,BGIBMGA013945,BGIBMGA009708,BGIBMGA004276,BGIBMGA005726,BGIBMGA014226,BGIBMGA010679,BGIBMGA006417,Novel00609,BGIBMGA001160,BGIBMGA009131,BGIBMGA000063,Novel01255
GO:0032550	purine ribonucleoside binding	molecular_function	0.75819	1	31	324	898	8731	15	BGIBMGA004613,BGIBMGA004614,BGIBMGA006257,BGIBMGA006526,BGIBMGA014618,BGIBMGA002778,BGIBMGA006801,BGIBMGA000851,BGIBMGA002682,BGIBMGA008087,BGIBMGA003039,BGIBMGA000217,BGIBMGA007194,BGIBMGA000973,BGIBMGA000974	16	BGIBMGA009131,BGIBMGA000063,Novel01255,BGIBMGA001160,BGIBMGA010679,BGIBMGA006417,Novel00609,BGIBMGA005726,BGIBMGA014226,BGIBMGA004276,BGIBMGA009708,BGIBMGA013945,BGIBMGA010797,BGIBMGA014536,BGIBMGA010471,BGIBMGA004277
GO:0032555	purine ribonucleotide binding	molecular_function	0.75819	1	31	324	898	8731	15	BGIBMGA004613,BGIBMGA006526,BGIBMGA002778,BGIBMGA014618,BGIBMGA004614,BGIBMGA006257,BGIBMGA002682,BGIBMGA008087,BGIBMGA003039,BGIBMGA006801,BGIBMGA000851,BGIBMGA000974,BGIBMGA000973,BGIBMGA000217,BGIBMGA007194	16	BGIBMGA001160,BGIBMGA009131,BGIBMGA000063,Novel01255,BGIBMGA005726,BGIBMGA014226,BGIBMGA004276,BGIBMGA010679,BGIBMGA006417,Novel00609,BGIBMGA010797,BGIBMGA014536,BGIBMGA009708,BGIBMGA013945,BGIBMGA004277,BGIBMGA010471
GO:0046983	protein dimerization activity	molecular_function	0.75947	1	1	324	38	8731	1	BGIBMGA006415	0
GO:0008026	ATP-dependent helicase activity	molecular_function	0.75958	1	2	324	69	8731	2	BGIBMGA006526,BGIBMGA008087	0
GO:0070035	purine NTP-dependent helicase activity	molecular_function	0.75958	1	2	324	69	8731	2	BGIBMGA008087,BGIBMGA006526	0
GO:1901360	organic cyclic compound metabolic process	biological_process	0.76153	1	40	324	1175	8731	21	BGIBMGA006484,Novel00162,BGIBMGA006415,BGIBMGA009854,BGIBMGA000851,BGIBMGA005460,BGIBMGA011774,BGIBMGA008087,BGIBMGA011543,BGIBMGA012948,BGIBMGA004948,BGIBMGA014578,BGIBMGA012871,BGIBMGA006257,BGIBMGA003278,BGIBMGA002778,BGIBMGA001129,BGIBMGA007860,BGIBMGA001648,BGIBMGA011775,BGIBMGA011987	19	Novel01255,BGIBMGA001160,Novel01132,BGIBMGA008315,Novel00421,BGIBMGA007111,BGIBMGA003558,Novel00606,BGIBMGA014227,BGIBMGA009708,BGIBMGA010797,BGIBMGA010471,BGIBMGA000305,BGIBMGA006364,BGIBMGA009131,Novel01260,Novel01491,BGIBMGA002671,BGIBMGA014049
GO:0003777	microtubule motor activity	molecular_function	0.76199	1	1	324	36	8731	1	BGIBMGA003039	0
GO:0007049	cell cycle	biological_process	0.76465	1	1	324	38	8731	0		1	Novel00797
GO:0001882	nucleoside binding	molecular_function	0.76486	1	31	324	901	8731	15	BGIBMGA000851,BGIBMGA006801,BGIBMGA003039,BGIBMGA008087,BGIBMGA002682,BGIBMGA000217,BGIBMGA007194,BGIBMGA000973,BGIBMGA000974,BGIBMGA004613,BGIBMGA004614,BGIBMGA006257,BGIBMGA006526,BGIBMGA014618,BGIBMGA002778	16	BGIBMGA009708,BGIBMGA013945,BGIBMGA010797,BGIBMGA014536,BGIBMGA010471,BGIBMGA004277,Novel01255,BGIBMGA009131,BGIBMGA000063,BGIBMGA001160,Novel00609,BGIBMGA010679,BGIBMGA006417,BGIBMGA014226,BGIBMGA005726,BGIBMGA004276
GO:0006281	DNA repair	biological_process	0.76634	1	2	324	71	8731	1	BGIBMGA004948	1	BGIBMGA008315
GO:0017076	purine nucleotide binding	molecular_function	0.76944	1	31	324	904	8731	15	BGIBMGA008087,BGIBMGA002682,BGIBMGA003039,BGIBMGA006801,BGIBMGA000851,BGIBMGA000973,BGIBMGA000974,BGIBMGA000217,BGIBMGA007194,BGIBMGA004613,BGIBMGA006526,BGIBMGA014618,BGIBMGA002778,BGIBMGA006257,BGIBMGA004614	16	BGIBMGA010797,BGIBMGA014536,BGIBMGA009708,BGIBMGA013945,BGIBMGA004277,BGIBMGA010471,BGIBMGA001160,BGIBMGA009131,BGIBMGA000063,Novel01255,BGIBMGA005726,BGIBMGA014226,BGIBMGA004276,BGIBMGA010679,BGIBMGA006417,Novel00609
GO:0005740	mitochondrial envelope	cellular_component	0.77058	1	1	324	44	8731	1	Novel00162	0
GO:0006913	nucleocytoplasmic transport	biological_process	0.77291	1	1	324	41	8731	1	BGIBMGA006257	0
GO:0051169	nuclear transport	biological_process	0.77291	1	1	324	41	8731	1	BGIBMGA006257	0
GO:0051336	regulation of hydrolase activity	biological_process	0.773	1	1	324	38	8731	1	BGIBMGA004340	0
GO:0006974	response to DNA damage stimulus	biological_process	0.77323	1	2	324	72	8731	1	BGIBMGA004948	1	BGIBMGA008315
GO:0044425	membrane part	cellular_component	0.77379	1	30	324	899	8731	18	Novel00162,BGIBMGA011391,BGIBMGA000120,BGIBMGA001146,BGIBMGA000424,BGIBMGA014245,BGIBMGA014261,Novel00048,BGIBMGA007722,BGIBMGA006544,BGIBMGA010460,BGIBMGA005604,BGIBMGA008869,BGIBMGA009193,BGIBMGA000121,Novel01232,Novel00573,BGIBMGA014055	12	BGIBMGA010934,Novel00552,BGIBMGA006005,Novel00609,BGIBMGA003960,Novel00055,BGIBMGA013435,BGIBMGA012082,BGIBMGA006540,BGIBMGA004511,BGIBMGA011577,Novel00379
GO:0032553	ribonucleotide binding	molecular_function	0.77536	1	31	324	906	8731	15	BGIBMGA000217,BGIBMGA007194,BGIBMGA000974,BGIBMGA000973,BGIBMGA000851,BGIBMGA006801,BGIBMGA003039,BGIBMGA008087,BGIBMGA002682,BGIBMGA006257,BGIBMGA004614,BGIBMGA006526,BGIBMGA014618,BGIBMGA002778,BGIBMGA004613	16	BGIBMGA010471,BGIBMGA004277,BGIBMGA009708,BGIBMGA013945,BGIBMGA010797,BGIBMGA014536,Novel00609,BGIBMGA010679,BGIBMGA006417,BGIBMGA014226,BGIBMGA005726,BGIBMGA004276,Novel01255,BGIBMGA000063,BGIBMGA009131,BGIBMGA001160
GO:0004497	monooxygenase activity	molecular_function	0.77632	1	1	324	38	8731	0		1	BGIBMGA006968
GO:0015399	primary active transmembrane transporter activity	molecular_function	0.77753	1	2	324	74	8731	0		2	BGIBMGA005726,Novel00609
GO:0015405	P-P-bond-hydrolysis-driven transmembrane transporter activity	molecular_function	0.77753	1	2	324	74	8731	0		2	BGIBMGA005726,Novel00609
GO:0007218	neuropeptide signaling pathway	biological_process	0.77778	1	1	324	44	8731	1	BGIBMGA006544	0
GO:0016820	hydrolase activity, acting on acid anhydrides, catalyzing transmembrane movement of substances	molecular_function	0.7799	1	2	324	75	8731	0		2	BGIBMGA005726,Novel00609
GO:0046034	ATP metabolic process	biological_process	0.7802	1	1	324	41	8731	1	Novel00162	0
GO:0005102	receptor binding	molecular_function	0.78111	1	2	324	84	8731	0		2	BGIBMGA000667,Novel01065
GO:0033554	cellular response to stress	biological_process	0.78496	1	2	324	74	8731	1	BGIBMGA004948	1	BGIBMGA008315
GO:0006139	nucleobase-containing compound metabolic process	biological_process	0.7859	1	37	324	1105	8731	19	BGIBMGA005460,BGIBMGA011774,BGIBMGA008087,BGIBMGA000851,BGIBMGA012948,BGIBMGA011543,BGIBMGA006484,Novel00162,BGIBMGA006415,BGIBMGA009854,BGIBMGA011775,BGIBMGA001129,BGIBMGA011987,BGIBMGA004948,BGIBMGA003278,BGIBMGA002778,BGIBMGA014578,BGIBMGA012871,BGIBMGA006257	18	BGIBMGA010797,BGIBMGA014227,BGIBMGA009708,BGIBMGA010471,BGIBMGA000305,BGIBMGA001160,Novel01132,BGIBMGA008315,Novel01255,BGIBMGA003558,Novel00606,Novel00421,BGIBMGA007111,Novel01491,BGIBMGA002671,BGIBMGA014049,Novel01260,BGIBMGA009131
GO:0006796	phosphate-containing compound metabolic process	biological_process	0.78807	1	21	324	645	8731	11	BGIBMGA006257,BGIBMGA012871,Novel00162,BGIBMGA011166,BGIBMGA012948,BGIBMGA000121,BGIBMGA000974,BGIBMGA000973,BGIBMGA005537,BGIBMGA002682,BGIBMGA006801	10	BGIBMGA004276,BGIBMGA006417,BGIBMGA007111,BGIBMGA001160,BGIBMGA006582,BGIBMGA000063,BGIBMGA009131,Novel01255,BGIBMGA004277,BGIBMGA014049
GO:0071822	protein complex subunit organization	biological_process	0.79095	1	1	324	41	8731	0		1	BGIBMGA009131
GO:0006793	phosphorus metabolic process	biological_process	0.79254	1	21	324	647	8731	11	BGIBMGA002682,BGIBMGA006801,BGIBMGA000121,BGIBMGA000974,BGIBMGA000973,BGIBMGA012948,BGIBMGA005537,Novel00162,BGIBMGA011166,BGIBMGA006257,BGIBMGA012871	10	BGIBMGA014049,BGIBMGA004277,BGIBMGA006582,BGIBMGA001160,BGIBMGA000063,BGIBMGA009131,Novel01255,BGIBMGA004276,BGIBMGA007111,BGIBMGA006417
GO:0043565	sequence-specific DNA binding	molecular_function	0.795	1	6	324	219	8731	2	BGIBMGA006415,BGIBMGA006484	4	Novel01260,BGIBMGA003558,BGIBMGA014227,BGIBMGA000305
GO:0051276	chromosome organization	biological_process	0.79712	1	1	324	44	8731	1	BGIBMGA014578	0
GO:0042625	ATPase activity, coupled to transmembrane movement of ions	molecular_function	0.79797	1	1	324	42	8731	0		1	BGIBMGA005726
GO:0008270	zinc ion binding	molecular_function	0.79971	1	32	324	953	8731	14	BGIBMGA008537,BGIBMGA005320,BGIBMGA003279,BGIBMGA001204,BGIBMGA006664,BGIBMGA003913,BGIBMGA008758,BGIBMGA009901,BGIBMGA014538,BGIBMGA008771,BGIBMGA010957,BGIBMGA001069,BGIBMGA004948,BGIBMGA000087	18	BGIBMGA008687,Novel00895,BGIBMGA001375,BGIBMGA010720,BGIBMGA008743,Novel01194,BGIBMGA001202,BGIBMGA012782,BGIBMGA008744,BGIBMGA006238,BGIBMGA002620,BGIBMGA004964,BGIBMGA008756,BGIBMGA014451,BGIBMGA001684,BGIBMGA012807,BGIBMGA008800,BGIBMGA010679
GO:0006732	coenzyme metabolic process	biological_process	0.80052	1	1	324	42	8731	0		1	BGIBMGA001160
GO:0030001	metal ion transport	biological_process	0.80217	1	2	324	81	8731	2	BGIBMGA004447,BGIBMGA011424	0
GO:0044429	mitochondrial part	cellular_component	0.80372	1	1	324	48	8731	1	Novel00162	0
GO:0034470	ncRNA processing	biological_process	0.80453	1	1	324	43	8731	1	BGIBMGA011775	0
GO:0043227	membrane-bounded organelle	cellular_component	0.8106	1	25	324	775	8731	11	BGIBMGA008771,BGIBMGA001129,BGIBMGA000121,Novel00162,BGIBMGA006484,BGIBMGA003913,BGIBMGA006415,BGIBMGA003278,BGIBMGA008758,BGIBMGA009854,BGIBMGA014578	14	Novel00895,BGIBMGA009708,BGIBMGA010720,Novel01194,BGIBMGA008756,BGIBMGA014451,BGIBMGA002578,BGIBMGA000305,BGIBMGA001684,Novel01260,Novel00606,BGIBMGA003558,Novel00797,Novel00421
GO:0043231	intracellular membrane-bounded organelle	cellular_component	0.8106	1	25	324	775	8731	11	BGIBMGA003913,Novel00162,BGIBMGA006484,BGIBMGA014578,BGIBMGA009854,BGIBMGA008758,BGIBMGA003278,BGIBMGA006415,BGIBMGA001129,BGIBMGA008771,BGIBMGA000121	14	Novel01260,BGIBMGA001684,Novel00421,Novel00797,BGIBMGA003558,Novel00606,BGIBMGA009708,Novel00895,BGIBMGA000305,Novel01194,BGIBMGA014451,BGIBMGA002578,BGIBMGA008756,BGIBMGA010720
GO:1901575	organic substance catabolic process	biological_process	0.81085	1	9	324	307	8731	4	BGIBMGA012871,BGIBMGA006257,BGIBMGA012948,BGIBMGA012292	5	BGIBMGA002578,BGIBMGA009131,BGIBMGA005899,BGIBMGA014323,BGIBMGA014049
GO:0046914	transition metal ion binding	molecular_function	0.81281	1	38	324	1130	8731	18	BGIBMGA010253,BGIBMGA008537,BGIBMGA003279,BGIBMGA005320,BGIBMGA003913,Novel00858,BGIBMGA001204,BGIBMGA006664,BGIBMGA009901,BGIBMGA008758,BGIBMGA014538,BGIBMGA011424,BGIBMGA010957,BGIBMGA008771,BGIBMGA004948,BGIBMGA001069,Novel00860,BGIBMGA000087	20	BGIBMGA001375,BGIBMGA008687,Novel00895,BGIBMGA008743,Novel01194,BGIBMGA010720,BGIBMGA002307,BGIBMGA001202,BGIBMGA012782,BGIBMGA004964,BGIBMGA008756,BGIBMGA014451,BGIBMGA002620,BGIBMGA008744,BGIBMGA006238,BGIBMGA008800,BGIBMGA012807,Novel00649,BGIBMGA001684,BGIBMGA010679
GO:0007018	microtubule-based movement	biological_process	0.81335	1	1	324	42	8731	1	BGIBMGA003039	0
GO:0003779	actin binding	molecular_function	0.81448	1	1	324	41	8731	0		1	BGIBMGA010471
GO:0016469	proton-transporting two-sector ATPase complex	cellular_component	0.81549	1	1	324	48	8731	1	Novel00162	0
GO:0043234	protein complex	cellular_component	0.81583	1	11	324	371	8731	3	BGIBMGA000120,Novel00162,BGIBMGA003039	8	Novel01194,Novel00606,BGIBMGA014226,BGIBMGA002259,BGIBMGA014227,BGIBMGA009131,BGIBMGA009708,Novel01260
GO:0016311	dephosphorylation	biological_process	0.8189	1	1	324	44	8731	0		1	BGIBMGA006582
GO:0006928	cellular component movement	biological_process	0.82023	1	1	324	43	8731	1	BGIBMGA003039	0
GO:0004721	phosphoprotein phosphatase activity	molecular_function	0.82288	1	1	324	45	8731	0		1	BGIBMGA006582
GO:0015630	microtubule cytoskeleton	cellular_component	0.82314	1	1	324	43	8731	1	BGIBMGA003039	0
GO:0005524	ATP binding	molecular_function	0.82317	1	25	324	756	8731	13	BGIBMGA014618,BGIBMGA002778,BGIBMGA006526,BGIBMGA004614,BGIBMGA004613,BGIBMGA000973,BGIBMGA000974,BGIBMGA007194,BGIBMGA003039,BGIBMGA002682,BGIBMGA008087,BGIBMGA000851,BGIBMGA006801	12	BGIBMGA014226,BGIBMGA005726,Novel00609,BGIBMGA010679,BGIBMGA006417,BGIBMGA001160,BGIBMGA000063,BGIBMGA010471,BGIBMGA014536,BGIBMGA010797,BGIBMGA013945,BGIBMGA009708
GO:0032559	adenyl ribonucleotide binding	molecular_function	0.82713	1	25	324	758	8731	13	BGIBMGA006526,BGIBMGA014618,BGIBMGA002778,BGIBMGA004614,BGIBMGA004613,BGIBMGA000973,BGIBMGA000974,BGIBMGA007194,BGIBMGA008087,BGIBMGA002682,BGIBMGA003039,BGIBMGA006801,BGIBMGA000851	12	BGIBMGA005726,BGIBMGA014226,BGIBMGA010679,BGIBMGA006417,Novel00609,BGIBMGA001160,BGIBMGA000063,BGIBMGA010471,BGIBMGA010797,BGIBMGA014536,BGIBMGA009708,BGIBMGA013945
GO:0006818	hydrogen transport	biological_process	0.82952	1	1	324	50	8731	1	Novel00162	0
GO:0015992	proton transport	biological_process	0.82952	1	1	324	50	8731	1	Novel00162	0
GO:0030554	adenyl nucleotide binding	molecular_function	0.83079	1	25	324	760	8731	13	BGIBMGA000973,BGIBMGA000974,BGIBMGA007194,BGIBMGA002682,BGIBMGA008087,BGIBMGA003039,BGIBMGA006801,BGIBMGA000851,BGIBMGA002778,BGIBMGA014618,BGIBMGA006526,BGIBMGA004614,BGIBMGA004613	12	BGIBMGA010471,BGIBMGA014536,BGIBMGA010797,BGIBMGA013945,BGIBMGA009708,BGIBMGA005726,BGIBMGA014226,BGIBMGA010679,BGIBMGA006417,Novel00609,BGIBMGA001160,BGIBMGA000063
GO:0005096	GTPase activator activity	molecular_function	0.8333	1	1	324	45	8731	1	BGIBMGA001699	0
GO:0009152	purine ribonucleotide biosynthetic process	biological_process	0.83844	1	1	324	49	8731	1	Novel00162	0
GO:0016740	transferase activity	molecular_function	0.8398	1	29	324	893	8731	17	BGIBMGA011166,BGIBMGA010286,BGIBMGA011658,BGIBMGA009207,BGIBMGA009901,BGIBMGA005460,BGIBMGA002682,BGIBMGA004062,BGIBMGA011774,BGIBMGA006801,BGIBMGA004408,Novel01415,BGIBMGA007860,BGIBMGA002211,BGIBMGA000121,BGIBMGA000974,BGIBMGA000973	12	BGIBMGA013705,BGIBMGA008315,BGIBMGA002222,BGIBMGA000063,BGIBMGA004208,BGIBMGA004276,BGIBMGA010287,BGIBMGA006417,BGIBMGA000572,Novel01491,BGIBMGA004277,BGIBMGA011964
GO:0031967	organelle envelope	cellular_component	0.84663	1	1	324	54	8731	1	Novel00162	0
GO:0016791	phosphatase activity	molecular_function	0.8476	1	2	324	87	8731	0		2	BGIBMGA006582,BGIBMGA009872
GO:0008047	enzyme activator activity	molecular_function	0.85713	1	1	324	49	8731	1	BGIBMGA001699	0
GO:0050790	regulation of catalytic activity	biological_process	0.85735	1	1	324	50	8731	1	BGIBMGA004340	0
GO:1901565	organonitrogen compound catabolic process	biological_process	0.85749	1	4	324	164	8731	1	BGIBMGA006257	3	BGIBMGA014323,BGIBMGA005899,BGIBMGA009131
GO:0006812	cation transport	biological_process	0.85922	1	4	324	166	8731	3	Novel00162,BGIBMGA011424,BGIBMGA004447	1	BGIBMGA005726
GO:0042221	response to chemical stimulus	biological_process	0.86027	1	1	324	52	8731	0		1	BGIBMGA013994
GO:0016779	nucleotidyltransferase activity	molecular_function	0.86083	1	2	324	91	8731	0		2	BGIBMGA008315,Novel01491
GO:0016192	vesicle-mediated transport	biological_process	0.8611	1	2	324	92	8731	1	BGIBMGA005512	1	BGIBMGA007350
GO:0006030	chitin metabolic process	biological_process	0.86134	1	1	324	51	8731	0		1	BGIBMGA005899
GO:0065009	regulation of molecular function	biological_process	0.86304	1	1	324	51	8731	1	BGIBMGA004340	0
GO:0090304	nucleic acid metabolic process	biological_process	0.86455	1	26	324	835	8731	13	BGIBMGA014578,BGIBMGA006415,BGIBMGA003278,BGIBMGA002778,BGIBMGA009854,BGIBMGA004948,BGIBMGA006484,BGIBMGA011543,BGIBMGA011987,BGIBMGA001129,BGIBMGA000851,BGIBMGA011775,BGIBMGA005460	13	Novel00421,BGIBMGA003558,Novel00606,Novel01132,Novel01260,BGIBMGA008315,BGIBMGA010471,BGIBMGA000305,BGIBMGA014227,BGIBMGA009708,Novel01491,BGIBMGA002671,BGIBMGA010797
GO:0016614	oxidoreductase activity, acting on CH-OH group of donors	molecular_function	0.86913	1	3	324	126	8731	1	BGIBMGA009042	2	BGIBMGA006246,BGIBMGA006364
GO:0006040	amino sugar metabolic process	biological_process	0.87177	1	1	324	53	8731	0		1	BGIBMGA005899
GO:1901071	glucosamine-containing compound metabolic process	biological_process	0.87177	1	1	324	53	8731	0		1	BGIBMGA005899
GO:0006511	ubiquitin-dependent protein catabolic process	biological_process	0.87251	1	1	324	53	8731	1	BGIBMGA012292	0
GO:0019941	modification-dependent protein catabolic process	biological_process	0.87251	1	1	324	53	8731	1	BGIBMGA012292	0
GO:0043632	modification-dependent macromolecule catabolic process	biological_process	0.87251	1	1	324	53	8731	1	BGIBMGA012292	0
GO:0009119	ribonucleoside metabolic process	biological_process	0.87635	1	4	324	171	8731	2	BGIBMGA006257,Novel00162	2	BGIBMGA009131,BGIBMGA007111
GO:0050896	response to stimulus	biological_process	0.87669	1	25	324	822	8731	11	BGIBMGA004613,BGIBMGA004948,BGIBMGA014261,BGIBMGA014618,BGIBMGA006544,BGIBMGA004614,BGIBMGA006257,BGIBMGA010460,BGIBMGA001699,BGIBMGA006518,BGIBMGA000217	14	BGIBMGA008315,BGIBMGA008283,Novel00552,BGIBMGA000063,BGIBMGA002043,BGIBMGA004103,BGIBMGA013545,BGIBMGA012740,BGIBMGA014536,BGIBMGA013994,BGIBMGA013448,Novel01065,BGIBMGA012197,BGIBMGA004540
GO:0030414	peptidase inhibitor activity	molecular_function	0.87688	1	1	324	50	8731	1	BGIBMGA004340	0
GO:0061134	peptidase regulator activity	molecular_function	0.87688	1	1	324	50	8731	1	BGIBMGA004340	0
GO:0031090	organelle membrane	cellular_component	0.88035	1	2	324	100	8731	2	Novel00162,BGIBMGA000121	0
GO:0005783	endoplasmic reticulum	cellular_component	0.88043	1	1	324	56	8731	1	BGIBMGA000121	0
GO:0044085	cellular component biogenesis	biological_process	0.88542	1	2	324	101	8731	1	BGIBMGA014578	1	BGIBMGA009131
GO:0016301	kinase activity	molecular_function	0.88699	1	9	324	328	8731	5	BGIBMGA000973,BGIBMGA000974,BGIBMGA002682,BGIBMGA011166,BGIBMGA006801	4	BGIBMGA004276,BGIBMGA004277,BGIBMGA006417,BGIBMGA000063
GO:0008092	cytoskeletal protein binding	molecular_function	0.88706	1	1	324	54	8731	0		1	BGIBMGA010471
GO:0009056	catabolic process	biological_process	0.88853	1	9	324	339	8731	4	BGIBMGA012292,BGIBMGA006257,BGIBMGA012871,BGIBMGA012948	5	BGIBMGA009131,BGIBMGA014323,BGIBMGA005899,BGIBMGA014049,BGIBMGA002578
GO:0004888	transmembrane signaling receptor activity	molecular_function	0.88935	1	3	324	135	8731	2	BGIBMGA010460,BGIBMGA014261	1	Novel00262
GO:0009057	macromolecule catabolic process	biological_process	0.88947	1	2	324	99	8731	1	BGIBMGA012292	1	BGIBMGA005899
GO:0007186	G-protein coupled receptor signaling pathway	biological_process	0.89046	1	4	324	181	8731	3	BGIBMGA006544,BGIBMGA010460,BGIBMGA014261	1	Novel00552
GO:0044238	primary metabolic process	biological_process	0.8977	1	91	324	2697	8731	46	BGIBMGA014035,BGIBMGA006484,Novel00162,BGIBMGA009854,BGIBMGA012123,BGIBMGA003996,BGIBMGA003279,Novel00455,BGIBMGA000974,BGIBMGA006905,BGIBMGA012948,BGIBMGA001069,BGIBMGA012871,BGIBMGA002527,BGIBMGA014578,BGIBMGA003278,BGIBMGA004062,BGIBMGA005537,BGIBMGA006559,BGIBMGA012292,BGIBMGA004837,BGIBMGA011051,BGIBMGA006415,BGIBMGA000851,BGIBMGA006801,BGIBMGA006152,BGIBMGA011774,BGIBMGA008087,BGIBMGA005460…	45	BGIBMGA000063,Novel01132,BGIBMGA007111,Novel00421,Novel00055,BGIBMGA003558,Novel00606,BGIBMGA011712,BGIBMGA004276,BGIBMGA011609,BGIBMGA006364,BGIBMGA009131,BGIBMGA009139,Novel01260,BGIBMGA012807,BGIBMGA004460,BGIBMGA013705,BGIBMGA008283,BGIBMGA011607,BGIBMGA014189,BGIBMGA014323,BGIBMGA002671,BGIBMGA005556,BGIBMGA006238,BGIBMGA005239,Novel01255,BGIBMGA009551,BGIBMGA006582,BGIBMGA008315,BGIBMGA0011…
GO:0034220	ion transmembrane transport	biological_process	0.89847	1	1	324	63	8731	1	Novel00162	0
GO:1901136	carbohydrate derivative catabolic process	biological_process	0.90106	1	3	324	144	8731	1	BGIBMGA006257	2	BGIBMGA005899,BGIBMGA009131
GO:0009259	ribonucleotide metabolic process	biological_process	0.90303	1	4	324	181	8731	2	Novel00162,BGIBMGA006257	2	BGIBMGA009131,BGIBMGA007111
GO:0019693	ribose phosphate metabolic process	biological_process	0.90303	1	4	324	181	8731	2	Novel00162,BGIBMGA006257	2	BGIBMGA009131,BGIBMGA007111
GO:0003723	RNA binding	molecular_function	0.90319	1	5	324	214	8731	3	BGIBMGA011987,BGIBMGA004408,BGIBMGA011543	2	Novel01491,BGIBMGA002671
GO:0016070	RNA metabolic process	biological_process	0.90395	1	19	324	656	8731	10	BGIBMGA005460,BGIBMGA011775,BGIBMGA000851,BGIBMGA001129,BGIBMGA011987,BGIBMGA011543,BGIBMGA006484,BGIBMGA009854,BGIBMGA006415,BGIBMGA003278	9	BGIBMGA010797,BGIBMGA002671,BGIBMGA014227,BGIBMGA000305,BGIBMGA010471,Novel01260,Novel01132,BGIBMGA003558,Novel00421
GO:0043226	organelle	cellular_component	0.90449	1	32	324	1051	8731	14	BGIBMGA014578,BGIBMGA003278,BGIBMGA000121,BGIBMGA008771,BGIBMGA001129,BGIBMGA003039,BGIBMGA009854,BGIBMGA008758,BGIBMGA006415,BGIBMGA003913,Novel00162,BGIBMGA006484,Novel00455,BGIBMGA008087	18	Novel00797,Novel01260,BGIBMGA001684,BGIBMGA014451,BGIBMGA008756,BGIBMGA013945,BGIBMGA002259,Novel00421,BGIBMGA014226,BGIBMGA003558,Novel00606,BGIBMGA000305,Novel01194,BGIBMGA002578,BGIBMGA010720,BGIBMGA009708,BGIBMGA014227,Novel00895
GO:0043229	intracellular organelle	cellular_component	0.90449	1	32	324	1051	8731	14	BGIBMGA000121,BGIBMGA003039,BGIBMGA008771,BGIBMGA001129,BGIBMGA003278,BGIBMGA014578,Novel00455,BGIBMGA008087,BGIBMGA009854,BGIBMGA008758,BGIBMGA006415,Novel00162,BGIBMGA006484,BGIBMGA003913	18	BGIBMGA014451,BGIBMGA008756,BGIBMGA013945,BGIBMGA002259,Novel00797,Novel01260,BGIBMGA001684,BGIBMGA010720,BGIBMGA000305,Novel01194,BGIBMGA002578,Novel00895,BGIBMGA009708,BGIBMGA014227,BGIBMGA003558,BGIBMGA014226,Novel00606,Novel00421
GO:0009116	nucleoside metabolic process	biological_process	0.90473	1	4	324	182	8731	2	Novel00162,BGIBMGA006257	2	BGIBMGA009131,BGIBMGA007111
GO:1901657	glycosyl compound metabolic process	biological_process	0.90473	1	4	324	182	8731	2	Novel00162,BGIBMGA006257	2	BGIBMGA009131,BGIBMGA007111
GO:0022857	transmembrane transporter activity	molecular_function	0.90765	1	13	324	472	8731	6	Novel01232,BGIBMGA014055,Novel00162,BGIBMGA011391,BGIBMGA003046,BGIBMGA005604	7	BGIBMGA005726,BGIBMGA004511,Novel00609,BGIBMGA003960,Novel00379,BGIBMGA012082,BGIBMGA006005
GO:0006163	purine nucleotide metabolic process	biological_process	0.90929	1	4	324	184	8731	2	Novel00162,BGIBMGA006257	2	BGIBMGA009131,Novel01255
GO:0003924	GTPase activity	molecular_function	0.91015	1	2	324	109	8731	1	BGIBMGA006257	1	BGIBMGA009131
GO:0051649	establishment of localization in cell	biological_process	0.91078	1	4	324	185	8731	3	BGIBMGA006257,BGIBMGA005512,BGIBMGA000120	1	BGIBMGA007350
GO:0044257	cellular protein catabolic process	biological_process	0.91079	1	1	324	63	8731	1	BGIBMGA012292	0
GO:0051603	proteolysis involved in cellular protein catabolic process	biological_process	0.91079	1	1	324	63	8731	1	BGIBMGA012292	0
GO:0031975	envelope	cellular_component	0.91186	1	1	324	68	8731	1	Novel00162	0
GO:0006022	aminoglycan metabolic process	biological_process	0.91191	1	1	324	64	8731	0		1	BGIBMGA005899
GO:0004872	receptor activity	molecular_function	0.91336	1	5	324	216	8731	3	BGIBMGA010460,BGIBMGA014261,BGIBMGA006544	2	BGIBMGA005876,Novel00262
GO:0005739	mitochondrion	cellular_component	0.91352	1	1	324	72	8731	1	Novel00162	0
GO:0071704	organic substance metabolic process	biological_process	0.91628	1	93	324	2776	8731	48	BGIBMGA012292,BGIBMGA006559,BGIBMGA004837,BGIBMGA011051,BGIBMGA006415,BGIBMGA006801,BGIBMGA000851,BGIBMGA006152,BGIBMGA008087,BGIBMGA011774,BGIBMGA005460,BGIBMGA007046,BGIBMGA011543,BGIBMGA012788,BGIBMGA000973,BGIBMGA005320,BGIBMGA010812,BGIBMGA004948,BGIBMGA006257,BGIBMGA002778,BGIBMGA008988,BGIBMGA007860,BGIBMGA004708,BGIBMGA001129,BGIBMGA001648,BGIBMGA011775,BGIBMGA007194,BGIBMGA000121,BGIBMGA…	45	Novel01255,BGIBMGA009551,BGIBMGA008315,BGIBMGA006582,BGIBMGA001160,BGIBMGA009708,BGIBMGA004157,BGIBMGA014227,BGIBMGA010797,BGIBMGA000305,BGIBMGA010471,BGIBMGA002578,BGIBMGA004277,BGIBMGA006417,BGIBMGA013746,BGIBMGA005899,BGIBMGA000572,BGIBMGA014049,Novel01491,BGIBMGA000529,BGIBMGA000063,Novel01132,BGIBMGA007111,Novel00055,Novel00421,Novel00606,BGIBMGA003558,BGIBMGA004276,BGIBMGA011712,BGIBMGA0116…
GO:0004386	helicase activity	molecular_function	0.91792	1	2	324	104	8731	2	BGIBMGA008087,BGIBMGA006526	0
GO:0016772	transferase activity, transferring phosphorus-containing groups	molecular_function	0.91956	1	13	324	474	8731	6	BGIBMGA000974,BGIBMGA000973,BGIBMGA004062,BGIBMGA002682,BGIBMGA011166,BGIBMGA006801	7	BGIBMGA004277,BGIBMGA004276,BGIBMGA006417,Novel01491,BGIBMGA000572,BGIBMGA008315,BGIBMGA000063
GO:0072521	purine-containing compound metabolic process	biological_process	0.91991	1	4	324	189	8731	2	BGIBMGA006257,Novel00162	2	BGIBMGA009131,Novel01255
GO:0006996	organelle organization	biological_process	0.92098	1	2	324	113	8731	2	BGIBMGA001129,BGIBMGA014578	0
GO:0051641	cellular localization	biological_process	0.92177	1	4	324	190	8731	3	BGIBMGA006257,BGIBMGA005512,BGIBMGA000120	1	BGIBMGA007350
GO:0006184	GTP catabolic process	biological_process	0.92194	1	2	324	113	8731	1	BGIBMGA006257	1	BGIBMGA009131
GO:1901069	guanosine-containing compound catabolic process	biological_process	0.92194	1	2	324	113	8731	1	BGIBMGA006257	1	BGIBMGA009131
GO:0018130	heterocycle biosynthetic process	biological_process	0.92233	1	17	324	616	8731	7	BGIBMGA001648,BGIBMGA001129,BGIBMGA006484,Novel00162,BGIBMGA006415,BGIBMGA003278,BGIBMGA009854	10	BGIBMGA014227,BGIBMGA006364,BGIBMGA000305,Novel01132,BGIBMGA001160,Novel01260,Novel01255,BGIBMGA003558,Novel00421,BGIBMGA007111
GO:0044271	cellular nitrogen compound biosynthetic process	biological_process	0.92245	1	17	324	616	8731	8	Novel00162,BGIBMGA006484,BGIBMGA009854,BGIBMGA003278,BGIBMGA006415,BGIBMGA004251,BGIBMGA001648,BGIBMGA001129	9	Novel01260,BGIBMGA001160,Novel01132,Novel01255,BGIBMGA003558,BGIBMGA007111,Novel00421,BGIBMGA014227,BGIBMGA000305
GO:0044265	cellular macromolecule catabolic process	biological_process	0.92362	1	1	324	67	8731	1	BGIBMGA012292	0
GO:0007017	microtubule-based process	biological_process	0.92737	1	1	324	66	8731	1	BGIBMGA003039	0
GO:0015078	hydrogen ion transmembrane transporter activity	molecular_function	0.9306	1	1	324	76	8731	1	Novel00162	0
GO:0016747	transferase activity, transferring acyl groups other than amino-acyl groups	molecular_function	0.93132	1	1	324	70	8731	1	BGIBMGA009207	0
GO:0046039	GTP metabolic process	biological_process	0.93255	1	2	324	118	8731	1	BGIBMGA006257	1	BGIBMGA009131
GO:0009144	purine nucleoside triphosphate metabolic process	biological_process	0.93266	1	3	324	159	8731	2	Novel00162,BGIBMGA006257	1	BGIBMGA009131
GO:0009199	ribonucleoside triphosphate metabolic process	biological_process	0.93266	1	3	324	159	8731	2	BGIBMGA006257,Novel00162	1	BGIBMGA009131
GO:0009205	purine ribonucleoside triphosphate metabolic process	biological_process	0.93266	1	3	324	159	8731	2	Novel00162,BGIBMGA006257	1	BGIBMGA009131
GO:0009141	nucleoside triphosphate metabolic process	biological_process	0.9342	1	3	324	160	8731	2	Novel00162,BGIBMGA006257	1	BGIBMGA009131
GO:1901068	guanosine-containing compound metabolic process	biological_process	0.93477	1	2	324	119	8731	1	BGIBMGA006257	1	BGIBMGA009131
GO:0006355	regulation of transcription, DNA-dependent	biological_process	0.93727	1	10	324	409	8731	5	BGIBMGA009854,BGIBMGA006415,BGIBMGA003278,BGIBMGA001129,BGIBMGA006484	5	BGIBMGA000305,Novel00421,BGIBMGA003558,BGIBMGA014227,Novel01132
GO:0051252	regulation of RNA metabolic process	biological_process	0.93727	1	10	324	409	8731	5	BGIBMGA001129,BGIBMGA006484,BGIBMGA009854,BGIBMGA006415,BGIBMGA003278	5	BGIBMGA014227,Novel01132,BGIBMGA000305,Novel00421,BGIBMGA003558
GO:2001141	regulation of RNA biosynthetic process	biological_process	0.93727	1	10	324	409	8731	5	BGIBMGA009854,BGIBMGA003278,BGIBMGA006415,BGIBMGA001129,BGIBMGA006484	5	BGIBMGA000305,Novel00421,BGIBMGA003558,BGIBMGA014227,Novel01132
GO:0006152	purine nucleoside catabolic process	biological_process	0.93752	1	2	324	120	8731	1	BGIBMGA006257	1	BGIBMGA009131
GO:0009143	nucleoside triphosphate catabolic process	biological_process	0.93752	1	2	324	120	8731	1	BGIBMGA006257	1	BGIBMGA009131
GO:0009146	purine nucleoside triphosphate catabolic process	biological_process	0.93752	1	2	324	120	8731	1	BGIBMGA006257	1	BGIBMGA009131
GO:0009154	purine ribonucleotide catabolic process	biological_process	0.93752	1	2	324	120	8731	1	BGIBMGA006257	1	BGIBMGA009131
GO:0009164	nucleoside catabolic process	biological_process	0.93752	1	2	324	120	8731	1	BGIBMGA006257	1	BGIBMGA009131
GO:0009203	ribonucleoside triphosphate catabolic process	biological_process	0.93752	1	2	324	120	8731	1	BGIBMGA006257	1	BGIBMGA009131
GO:0009207	purine ribonucleoside triphosphate catabolic process	biological_process	0.93752	1	2	324	120	8731	1	BGIBMGA006257	1	BGIBMGA009131
GO:0009261	ribonucleotide catabolic process	biological_process	0.93752	1	2	324	120	8731	1	BGIBMGA006257	1	BGIBMGA009131
GO:0042454	ribonucleoside catabolic process	biological_process	0.93752	1	2	324	120	8731	1	BGIBMGA006257	1	BGIBMGA009131
GO:0046130	purine ribonucleoside catabolic process	biological_process	0.93752	1	2	324	120	8731	1	BGIBMGA006257	1	BGIBMGA009131
GO:1901658	glycosyl compound catabolic process	biological_process	0.93752	1	2	324	120	8731	1	BGIBMGA006257	1	BGIBMGA009131
GO:0006195	purine nucleotide catabolic process	biological_process	0.93952	1	2	324	121	8731	1	BGIBMGA006257	1	BGIBMGA009131
GO:0072523	purine-containing compound catabolic process	biological_process	0.93952	1	2	324	121	8731	1	BGIBMGA006257	1	BGIBMGA009131
GO:0030163	protein catabolic process	biological_process	0.94042	1	1	324	73	8731	1	BGIBMGA012292	0
GO:0003735	structural constituent of ribosome	molecular_function	0.9411	1	2	324	132	8731	2	Novel00455,BGIBMGA008087	0
GO:0008610	lipid biosynthetic process	biological_process	0.94183	1	1	324	73	8731	1	BGIBMGA000121	0
GO:0034654	nucleobase-containing compound biosynthetic process	biological_process	0.94225	1	15	324	573	8731	6	BGIBMGA001129,BGIBMGA006484,Novel00162,BGIBMGA006415,BGIBMGA003278,BGIBMGA009854	9	BGIBMGA014227,Novel01255,Novel01132,BGIBMGA001160,Novel01260,Novel00421,BGIBMGA007111,BGIBMGA000305,BGIBMGA003558
GO:0019438	aromatic compound biosynthetic process	biological_process	0.94306	1	16	324	605	8731	7	Novel00162,BGIBMGA006484,BGIBMGA006415,BGIBMGA003278,BGIBMGA009854,BGIBMGA001648,BGIBMGA001129	9	Novel01132,BGIBMGA001160,Novel01260,Novel01255,BGIBMGA003558,Novel00421,BGIBMGA007111,BGIBMGA014227,BGIBMGA000305
GO:0038023	signaling receptor activity	molecular_function	0.94386	1	3	324	160	8731	2	BGIBMGA014261,BGIBMGA010460	1	Novel00262
GO:0042278	purine nucleoside metabolic process	biological_process	0.94493	1	3	324	166	8731	2	Novel00162,BGIBMGA006257	1	BGIBMGA009131
GO:0046128	purine ribonucleoside metabolic process	biological_process	0.94493	1	3	324	166	8731	2	BGIBMGA006257,Novel00162	1	BGIBMGA009131
GO:0005083	small GTPase regulator activity	molecular_function	0.94549	1	1	324	73	8731	1	BGIBMGA001699	0
GO:0017111	nucleoside-triphosphatase activity	molecular_function	0.9456	1	12	324	464	8731	6	BGIBMGA003039,BGIBMGA008087,BGIBMGA002778,BGIBMGA006526,BGIBMGA007194,BGIBMGA006257	6	BGIBMGA014227,BGIBMGA009708,BGIBMGA009131,BGIBMGA014226,BGIBMGA005726,Novel00609
GO:1901362	organic cyclic compound biosynthetic process	biological_process	0.94608	1	17	324	639	8731	7	BGIBMGA001648,BGIBMGA001129,Novel00162,BGIBMGA006484,BGIBMGA009854,BGIBMGA006415,BGIBMGA003278	10	BGIBMGA014227,BGIBMGA006364,BGIBMGA000305,Novel01260,BGIBMGA001160,Novel01132,Novel01255,BGIBMGA003558,BGIBMGA007111,Novel00421
GO:0032991	macromolecular complex	cellular_component	0.94712	1	14	324	562	8731	6	Novel00455,BGIBMGA014578,BGIBMGA003039,Novel00162,BGIBMGA008087,BGIBMGA000120	8	BGIBMGA014226,Novel00606,Novel01194,Novel01260,BGIBMGA009708,BGIBMGA009131,BGIBMGA014227,BGIBMGA002259
GO:0009889	regulation of biosynthetic process	biological_process	0.94787	1	10	324	420	8731	5	BGIBMGA006484,BGIBMGA001129,BGIBMGA009854,BGIBMGA003278,BGIBMGA006415	5	Novel01132,BGIBMGA014227,BGIBMGA003558,BGIBMGA000305,Novel00421
GO:0010556	regulation of macromolecule biosynthetic process	biological_process	0.94787	1	10	324	420	8731	5	BGIBMGA001129,BGIBMGA006484,BGIBMGA009854,BGIBMGA006415,BGIBMGA003278	5	BGIBMGA014227,Novel01132,BGIBMGA000305,Novel00421,BGIBMGA003558
GO:0031326	regulation of cellular biosynthetic process	biological_process	0.94787	1	10	324	420	8731	5	BGIBMGA006484,BGIBMGA001129,BGIBMGA003278,BGIBMGA006415,BGIBMGA009854	5	Novel01132,BGIBMGA014227,BGIBMGA003558,Novel00421,BGIBMGA000305
GO:2000112	regulation of cellular macromolecule biosynthetic process	biological_process	0.94787	1	10	324	420	8731	5	BGIBMGA009854,BGIBMGA003278,BGIBMGA006415,BGIBMGA001129,BGIBMGA006484	5	BGIBMGA000305,Novel00421,BGIBMGA003558,BGIBMGA014227,Novel01132
GO:0046907	intracellular transport	biological_process	0.94881	1	3	324	169	8731	2	BGIBMGA000120,BGIBMGA006257	1	BGIBMGA007350
GO:0071702	organic substance transport	biological_process	0.94905	1	5	324	244	8731	2	BGIBMGA011391,BGIBMGA006257	3	BGIBMGA013108,Novel00055,BGIBMGA007350
GO:0004871	signal transducer activity	molecular_function	0.9534	1	4	324	205	8731	2	BGIBMGA014261,BGIBMGA010460	2	BGIBMGA008283,Novel00262
GO:0060089	molecular transducer activity	molecular_function	0.9534	1	4	324	205	8731	2	BGIBMGA010460,BGIBMGA014261	2	Novel00262,BGIBMGA008283
GO:0004713	protein tyrosine kinase activity	molecular_function	0.95359	1	4	324	197	8731	2	BGIBMGA000974,BGIBMGA006801	2	BGIBMGA006417,BGIBMGA000063
GO:0016462	pyrophosphatase activity	molecular_function	0.95389	1	12	324	473	8731	6	BGIBMGA008087,BGIBMGA003039,BGIBMGA007194,BGIBMGA006257,BGIBMGA002778,BGIBMGA006526	6	BGIBMGA014227,BGIBMGA009131,BGIBMGA009708,Novel00609,BGIBMGA005726,BGIBMGA014226
GO:0005840	ribosome	cellular_component	0.95448	1	2	324	141	8731	2	BGIBMGA008087,Novel00455	0
GO:0016818	hydrolase activity, acting on acid anhydrides, in phosphorus-containing anhydrides	molecular_function	0.95465	1	12	324	474	8731	6	BGIBMGA008087,BGIBMGA003039,BGIBMGA006257,BGIBMGA007194,BGIBMGA006526,BGIBMGA002778	6	BGIBMGA009131,BGIBMGA009708,BGIBMGA014227,Novel00609,BGIBMGA005726,BGIBMGA014226
GO:0010468	regulation of gene expression	biological_process	0.95472	1	10	324	427	8731	5	BGIBMGA001129,BGIBMGA006484,BGIBMGA003278,BGIBMGA006415,BGIBMGA009854	5	BGIBMGA014227,Novel01132,Novel00421,BGIBMGA000305,BGIBMGA003558
GO:0007155	cell adhesion	biological_process	0.95493	1	1	324	79	8731	0		1	BGIBMGA005876
GO:0022610	biological adhesion	biological_process	0.95493	1	1	324	79	8731	0		1	BGIBMGA005876
GO:0005215	transporter activity	molecular_function	0.95494	1	15	324	578	8731	7	BGIBMGA003950,Novel01232,BGIBMGA014055,BGIBMGA003046,BGIBMGA005604,BGIBMGA011391,Novel00162	8	Novel00609,BGIBMGA003960,Novel00379,BGIBMGA005726,BGIBMGA004511,BGIBMGA006005,BGIBMGA012082,BGIBMGA004426
GO:0009150	purine ribonucleotide metabolic process	biological_process	0.96116	1	3	324	178	8731	2	Novel00162,BGIBMGA006257	1	BGIBMGA009131
GO:0043412	macromolecule modification	biological_process	0.96122	1	11	324	448	8731	8	BGIBMGA006152,BGIBMGA006801,BGIBMGA004837,BGIBMGA005460,BGIBMGA011987,BGIBMGA000974,BGIBMGA000973,BGIBMGA000121	3	BGIBMGA000063,BGIBMGA006582,BGIBMGA006417
GO:0022891	substrate-specific transmembrane transporter activity	molecular_function	0.96213	1	7	324	326	8731	3	BGIBMGA003046,Novel00162,BGIBMGA011391	4	BGIBMGA003960,BGIBMGA006005,BGIBMGA012082,BGIBMGA005726
GO:0044424	intracellular part	cellular_component	0.96216	1	40	324	1362	8731	17	BGIBMGA007860,BGIBMGA008771,BGIBMGA001129,BGIBMGA003039,BGIBMGA000121,BGIBMGA011658,BGIBMGA014578,BGIBMGA003278,BGIBMGA000851,BGIBMGA008087,Novel00455,BGIBMGA003913,BGIBMGA006484,Novel00162,BGIBMGA008758,BGIBMGA009854,BGIBMGA006415	23	BGIBMGA002259,BGIBMGA013945,BGIBMGA008756,BGIBMGA014451,Novel01260,BGIBMGA001684,BGIBMGA013705,Novel00797,BGIBMGA009708,BGIBMGA014227,BGIBMGA010797,Novel00895,BGIBMGA000305,BGIBMGA010471,BGIBMGA002578,Novel01194,BGIBMGA010720,Novel01255,BGIBMGA007111,Novel00421,Novel00606,BGIBMGA014226,BGIBMGA003558
GO:0007166	cell surface receptor signaling pathway	biological_process	0.96261	1	4	324	223	8731	3	BGIBMGA006544,BGIBMGA014261,BGIBMGA010460	1	Novel00552
GO:0006351	transcription, DNA-dependent	biological_process	0.96297	1	11	324	468	8731	5	BGIBMGA006415,BGIBMGA003278,BGIBMGA009854,BGIBMGA001129,BGIBMGA006484	6	Novel00421,BGIBMGA000305,BGIBMGA003558,BGIBMGA014227,Novel01132,Novel01260
GO:0016773	phosphotransferase activity, alcohol group as acceptor	molecular_function	0.96303	1	7	324	315	8731	4	BGIBMGA006801,BGIBMGA004062,BGIBMGA000973,BGIBMGA000974	3	BGIBMGA000063,BGIBMGA006417,BGIBMGA000572
GO:0016817	hydrolase activity, acting on acid anhydrides	molecular_function	0.96357	1	12	324	487	8731	6	BGIBMGA002778,BGIBMGA006526,BGIBMGA007194,BGIBMGA006257,BGIBMGA008087,BGIBMGA003039	6	BGIBMGA005726,BGIBMGA014226,Novel00609,BGIBMGA014227,BGIBMGA009131,BGIBMGA009708
GO:0004672	protein kinase activity	molecular_function	0.96427	1	5	324	246	8731	3	BGIBMGA006801,BGIBMGA000974,BGIBMGA000973	2	BGIBMGA006417,BGIBMGA000063
GO:0006468	protein phosphorylation	biological_process	0.96439	1	5	324	246	8731	3	BGIBMGA000974,BGIBMGA000973,BGIBMGA006801	2	BGIBMGA006417,BGIBMGA000063
GO:0032774	RNA biosynthetic process	biological_process	0.96481	1	11	324	471	8731	5	BGIBMGA009854,BGIBMGA003278,BGIBMGA006415,BGIBMGA001129,BGIBMGA006484	6	BGIBMGA000305,Novel00421,BGIBMGA003558,BGIBMGA014227,Novel01260,Novel01132
GO:0060255	regulation of macromolecule metabolic process	biological_process	0.96501	1	10	324	440	8731	5	BGIBMGA009854,BGIBMGA003278,BGIBMGA006415,BGIBMGA006484,BGIBMGA001129	5	BGIBMGA003558,BGIBMGA000305,Novel00421,Novel01132,BGIBMGA014227
GO:0004674	protein serine/threonine kinase activity	molecular_function	0.96634	1	4	324	209	8731	2	BGIBMGA000974,BGIBMGA006801	2	BGIBMGA000063,BGIBMGA006417
GO:0015672	monovalent inorganic cation transport	biological_process	0.96649	1	1	324	93	8731	1	Novel00162	0
GO:0003677	DNA binding	molecular_function	0.96713	1	18	324	702	8731	7	BGIBMGA001884,BGIBMGA004948,BGIBMGA006484,BGIBMGA014578,BGIBMGA002778,BGIBMGA006415,BGIBMGA008087	11	BGIBMGA008315,Novel01260,Novel00606,BGIBMGA003558,BGIBMGA005251,BGIBMGA009708,BGIBMGA014227,BGIBMGA000305,BGIBMGA004964,BGIBMGA008756,BGIBMGA010720
GO:0005737	cytoplasm	cellular_component	0.96754	1	15	324	615	8731	8	BGIBMGA000121,Novel00455,BGIBMGA008087,Novel00162,BGIBMGA007860,BGIBMGA011658,BGIBMGA000851,BGIBMGA001129	7	BGIBMGA007111,BGIBMGA010471,BGIBMGA002578,BGIBMGA010797,BGIBMGA013705,Novel01255,BGIBMGA013945
GO:0001071	nucleic acid binding transcription factor activity	molecular_function	0.96857	1	5	324	266	8731	3	BGIBMGA001129,BGIBMGA006484,BGIBMGA006415	2	BGIBMGA014227,Novel01132
GO:0003700	sequence-specific DNA binding transcription factor activity	molecular_function	0.96857	1	5	324	266	8731	3	BGIBMGA001129,BGIBMGA006415,BGIBMGA006484	2	BGIBMGA014227,Novel01132
GO:1901576	organic substance biosynthetic process	biological_process	0.96963	1	29	324	1057	8731	13	BGIBMGA004251,BGIBMGA008087,BGIBMGA001648,BGIBMGA000851,BGIBMGA001129,BGIBMGA012123,BGIBMGA000121,Novel00455,BGIBMGA006484,Novel00162,BGIBMGA009854,BGIBMGA003278,BGIBMGA006415	16	BGIBMGA010797,Novel01491,BGIBMGA009708,BGIBMGA014227,BGIBMGA006364,BGIBMGA004277,BGIBMGA000305,Novel01260,Novel01132,BGIBMGA001160,Novel01255,Novel00606,BGIBMGA003558,BGIBMGA004276,BGIBMGA007111,Novel00421
GO:0033036	macromolecule localization	biological_process	0.97021	1	4	324	228	8731	1	BGIBMGA006257	3	Novel00055,BGIBMGA007350,BGIBMGA013108
GO:0030234	enzyme regulator activity	molecular_function	0.97106	1	3	324	176	8731	2	BGIBMGA004340,BGIBMGA001699	1	Novel00797
GO:0019219	regulation of nucleobase-containing compound metabolic process	biological_process	0.97141	1	10	324	449	8731	5	BGIBMGA001129,BGIBMGA006484,BGIBMGA003278,BGIBMGA006415,BGIBMGA009854	5	BGIBMGA014227,Novel01132,Novel00421,BGIBMGA000305,BGIBMGA003558
GO:0051171	regulation of nitrogen compound metabolic process	biological_process	0.97141	1	10	324	449	8731	5	BGIBMGA006484,BGIBMGA001129,BGIBMGA009854,BGIBMGA003278,BGIBMGA006415	5	Novel01132,BGIBMGA014227,BGIBMGA003558,BGIBMGA000305,Novel00421
GO:0019222	regulation of metabolic process	biological_process	0.97202	1	11	324	485	8731	6	BGIBMGA001129,BGIBMGA006484,BGIBMGA004340,BGIBMGA009854,BGIBMGA006415,BGIBMGA003278	5	BGIBMGA014227,Novel01132,BGIBMGA000305,Novel00421,BGIBMGA003558
GO:0009058	biosynthetic process	biological_process	0.97361	1	30	324	1097	8731	13	BGIBMGA000851,BGIBMGA001129,BGIBMGA012123,BGIBMGA004251,BGIBMGA008087,BGIBMGA001648,Novel00455,BGIBMGA000121,BGIBMGA006484,Novel00162,BGIBMGA009854,BGIBMGA006415,BGIBMGA003278	17	BGIBMGA009708,BGIBMGA014227,BGIBMGA010797,Novel01491,BGIBMGA000305,BGIBMGA006364,BGIBMGA004277,BGIBMGA011964,Novel01255,Novel01260,BGIBMGA001160,Novel01132,BGIBMGA007111,Novel00421,Novel00606,BGIBMGA003558,BGIBMGA004276
GO:0015075	ion transmembrane transporter activity	molecular_function	0.9741	1	6	324	307	8731	3	BGIBMGA003046,BGIBMGA011391,Novel00162	3	BGIBMGA006005,BGIBMGA003960,BGIBMGA005726
GO:1901135	carbohydrate derivative metabolic process	biological_process	0.97522	1	6	324	309	8731	3	BGIBMGA000121,Novel00162,BGIBMGA006257	3	BGIBMGA005899,BGIBMGA009131,BGIBMGA007111
GO:0030695	GTPase regulator activity	molecular_function	0.97738	1	1	324	95	8731	1	BGIBMGA001699	0
GO:0015031	protein transport	biological_process	0.9775	1	3	324	199	8731	1	BGIBMGA006257	2	Novel00055,BGIBMGA007350
GO:0045184	establishment of protein localization	biological_process	0.9775	1	3	324	199	8731	1	BGIBMGA006257	2	BGIBMGA007350,Novel00055
GO:0006886	intracellular protein transport	biological_process	0.97758	1	2	324	153	8731	1	BGIBMGA006257	1	BGIBMGA007350
GO:0031323	regulation of cellular metabolic process	biological_process	0.97908	1	10	324	465	8731	5	BGIBMGA009854,BGIBMGA003278,BGIBMGA006415,BGIBMGA001129,BGIBMGA006484	5	BGIBMGA000305,Novel00421,BGIBMGA003558,BGIBMGA014227,Novel01132
GO:0080090	regulation of primary metabolic process	biological_process	0.97932	1	10	324	465	8731	5	BGIBMGA006484,BGIBMGA001129,BGIBMGA006415,BGIBMGA003278,BGIBMGA009854	5	Novel01132,BGIBMGA014227,BGIBMGA003558,Novel00421,BGIBMGA000305
GO:0006412	translation	biological_process	0.97956	1	4	324	249	8731	3	BGIBMGA008087,BGIBMGA000851,Novel00455	1	BGIBMGA010797
GO:0030529	ribonucleoprotein complex	cellular_component	0.97991	1	2	324	168	8731	2	Novel00455,BGIBMGA008087	0
GO:0060589	nucleoside-triphosphatase regulator activity	molecular_function	0.98043	1	1	324	99	8731	1	BGIBMGA001699	0
GO:0016746	transferase activity, transferring acyl groups	molecular_function	0.98044	1	1	324	102	8731	1	BGIBMGA009207	0
GO:0006464	cellular protein modification process	biological_process	0.98067	1	9	324	413	8731	6	BGIBMGA000121,BGIBMGA000974,BGIBMGA000973,BGIBMGA006152,BGIBMGA006801,BGIBMGA004837	3	BGIBMGA006417,BGIBMGA000063,BGIBMGA006582
GO:0036211	protein modification process	biological_process	0.98067	1	9	324	413	8731	6	BGIBMGA000121,BGIBMGA000974,BGIBMGA000973,BGIBMGA004837,BGIBMGA006801,BGIBMGA006152	3	BGIBMGA006417,BGIBMGA006582,BGIBMGA000063
GO:0034613	cellular protein localization	biological_process	0.9812	1	2	324	158	8731	1	BGIBMGA006257	1	BGIBMGA007350
GO:0070727	cellular macromolecule localization	biological_process	0.9812	1	2	324	158	8731	1	BGIBMGA006257	1	BGIBMGA007350
GO:0008104	protein localization	biological_process	0.98302	1	3	324	208	8731	1	BGIBMGA006257	2	BGIBMGA007350,Novel00055
GO:1901363	heterocyclic compound binding	molecular_function	0.98346	1	75	324	2425	8731	37	BGIBMGA004408,BGIBMGA009042,BGIBMGA009441,BGIBMGA012871,Novel00860,BGIBMGA011707,BGIBMGA014578,BGIBMGA006526,BGIBMGA014618,BGIBMGA004881,BGIBMGA008537,BGIBMGA002682,BGIBMGA006518,BGIBMGA000217,BGIBMGA000974,BGIBMGA006484,BGIBMGA009901,BGIBMGA003039,BGIBMGA000236,BGIBMGA007194,BGIBMGA001830,BGIBMGA011987,BGIBMGA001884,BGIBMGA004948,BGIBMGA006257,BGIBMGA004614,BGIBMGA002778,BGIBMGA000851,BGIBMGA006…	38	BGIBMGA013945,BGIBMGA004882,BGIBMGA002671,BGIBMGA014536,BGIBMGA009131,Novel01260,BGIBMGA013705,BGIBMGA006246,BGIBMGA013118,BGIBMGA001375,BGIBMGA011308,BGIBMGA010720,BGIBMGA000063,BGIBMGA002307,Novel00609,BGIBMGA003558,BGIBMGA005726,Novel00606,BGIBMGA005251,BGIBMGA004276,BGIBMGA012740,Novel01491,BGIBMGA004964,BGIBMGA008756,Novel00649,BGIBMGA006417,BGIBMGA010679,BGIBMGA009708,BGIBMGA014227,BGIBMGA0…
GO:0044249	cellular biosynthetic process	biological_process	0.98388	1	27	324	1039	8731	13	BGIBMGA006484,Novel00162,BGIBMGA009854,BGIBMGA003278,BGIBMGA006415,BGIBMGA004251,BGIBMGA008087,BGIBMGA001648,BGIBMGA000851,BGIBMGA012123,BGIBMGA001129,BGIBMGA000121,Novel00455	14	Novel01260,Novel01132,BGIBMGA001160,Novel01255,Novel00606,BGIBMGA003558,BGIBMGA007111,Novel00421,BGIBMGA010797,Novel01491,BGIBMGA009708,BGIBMGA014227,BGIBMGA006364,BGIBMGA000305
GO:0097159	organic cyclic compound binding	molecular_function	0.98404	1	75	324	2428	8731	37	BGIBMGA000236,BGIBMGA003039,BGIBMGA011987,BGIBMGA007194,BGIBMGA001830,BGIBMGA004948,BGIBMGA001884,BGIBMGA002778,BGIBMGA004614,BGIBMGA006257,BGIBMGA005460,BGIBMGA008087,BGIBMGA000851,BGIBMGA006801,BGIBMGA000973,BGIBMGA011543,BGIBMGA006664,Novel00858,BGIBMGA004613,BGIBMGA006415,BGIBMGA009042,BGIBMGA004408,BGIBMGA009441,BGIBMGA014618,BGIBMGA006526,BGIBMGA014578,BGIBMGA012871,Novel00860,BGIBMGA011707…	38	Novel01491,BGIBMGA012740,BGIBMGA008756,BGIBMGA004964,Novel00649,BGIBMGA010679,BGIBMGA006417,BGIBMGA010797,BGIBMGA014227,BGIBMGA009708,BGIBMGA004277,BGIBMGA010471,BGIBMGA000305,BGIBMGA004635,BGIBMGA001160,BGIBMGA008315,Novel01255,BGIBMGA014226,BGIBMGA002671,BGIBMGA014536,BGIBMGA004882,BGIBMGA013945,BGIBMGA013705,Novel01260,BGIBMGA009131,BGIBMGA013118,BGIBMGA006246,BGIBMGA001375,BGIBMGA010720,BGIBM…
GO:0007264	small GTPase mediated signal transduction	biological_process	0.98515	1	2	324	165	8731	2	BGIBMGA006257,BGIBMGA000217	0
GO:0022892	substrate-specific transporter activity	molecular_function	0.98554	1	7	324	366	8731	3	BGIBMGA011391,Novel00162,BGIBMGA003046	4	BGIBMGA012082,BGIBMGA005726,BGIBMGA006005,BGIBMGA003960
GO:0005622	intracellular	cellular_component	0.98793	1	60	324	2039	8731	28	BGIBMGA006664,Novel00162,BGIBMGA006484,BGIBMGA012292,BGIBMGA003913,BGIBMGA006415,BGIBMGA009854,BGIBMGA008758,BGIBMGA008087,BGIBMGA000851,BGIBMGA011543,BGIBMGA000217,Novel00455,BGIBMGA001069,BGIBMGA004948,BGIBMGA011658,BGIBMGA003278,BGIBMGA014578,BGIBMGA000087,BGIBMGA006257,BGIBMGA003039,BGIBMGA001129,BGIBMGA008771,BGIBMGA007860,BGIBMGA014538,BGIBMGA000121,BGIBMGA004933,BGIBMGA001830	32	Novel01255,BGIBMGA014226,BGIBMGA003558,Novel00606,Novel00421,BGIBMGA012782,BGIBMGA007111,Novel00895,BGIBMGA008687,BGIBMGA010797,BGIBMGA014227,BGIBMGA001375,BGIBMGA009708,BGIBMGA010720,Novel01194,BGIBMGA002578,BGIBMGA008743,BGIBMGA010471,BGIBMGA000305,BGIBMGA012197,BGIBMGA008283,BGIBMGA013705,Novel01260,BGIBMGA001684,BGIBMGA008800,Novel00797,BGIBMGA013945,BGIBMGA002259,BGIBMGA008744,BGIBMGA002620,…
GO:0019538	protein metabolic process	biological_process	0.99023	1	31	324	1181	8731	19	BGIBMGA011051,BGIBMGA002527,BGIBMGA004837,BGIBMGA001069,BGIBMGA012292,BGIBMGA014035,BGIBMGA005320,BGIBMGA000121,BGIBMGA012788,BGIBMGA000974,BGIBMGA000973,BGIBMGA007194,Novel00455,BGIBMGA003279,BGIBMGA007046,BGIBMGA008087,BGIBMGA006152,BGIBMGA006801,BGIBMGA000851	12	BGIBMGA013746,BGIBMGA006417,BGIBMGA004460,BGIBMGA012807,BGIBMGA006582,BGIBMGA009139,BGIBMGA009551,BGIBMGA000063,BGIBMGA000529,BGIBMGA006238,BGIBMGA005556,BGIBMGA010797
GO:0044237	cellular metabolic process	biological_process	0.99037	1	65	324	2206	8731	36	BGIBMGA002778,BGIBMGA006257,BGIBMGA004948,BGIBMGA011987,BGIBMGA000121,BGIBMGA001648,BGIBMGA011775,BGIBMGA001129,BGIBMGA007860,BGIBMGA006415,BGIBMGA004837,BGIBMGA012292,BGIBMGA011166,BGIBMGA000973,BGIBMGA011543,BGIBMGA005460,BGIBMGA011774,BGIBMGA008087,BGIBMGA006152,BGIBMGA000851,BGIBMGA006801,BGIBMGA003278,BGIBMGA011395,BGIBMGA014578,BGIBMGA012871,BGIBMGA011707,BGIBMGA005537,BGIBMGA004251,BGIBMGA…	29	BGIBMGA006417,Novel01491,BGIBMGA014049,BGIBMGA001160,BGIBMGA006582,BGIBMGA008315,Novel01255,BGIBMGA004277,BGIBMGA002578,BGIBMGA010471,BGIBMGA000305,BGIBMGA010797,BGIBMGA014227,BGIBMGA009708,BGIBMGA013705,Novel01260,BGIBMGA009131,BGIBMGA002671,BGIBMGA014323,BGIBMGA011712,BGIBMGA004276,BGIBMGA003558,Novel00606,Novel00055,Novel00421,BGIBMGA007111,Novel01132,BGIBMGA000063,BGIBMGA006364
GO:0016020	membrane	cellular_component	0.99073	1	40	324	1464	8731	22	Novel00048,BGIBMGA007722,BGIBMGA006544,Novel00162,BGIBMGA011391,BGIBMGA014261,Novel01232,BGIBMGA014055,BGIBMGA009193,BGIBMGA003950,BGIBMGA005604,BGIBMGA010460,BGIBMGA006257,BGIBMGA002527,BGIBMGA000120,BGIBMGA001146,BGIBMGA000424,BGIBMGA014245,Novel00573,BGIBMGA008869,BGIBMGA000121,BGIBMGA003046	18	BGIBMGA005726,Novel00055,Novel00609,Novel00552,BGIBMGA006005,BGIBMGA004511,BGIBMGA007350,BGIBMGA011577,BGIBMGA004426,BGIBMGA013994,Novel00262,BGIBMGA003960,BGIBMGA010934,BGIBMGA006540,Novel00379,Novel01491,BGIBMGA012082,BGIBMGA013435
GO:0034645	cellular macromolecule biosynthetic process	biological_process	0.99076	1	19	324	816	8731	9	BGIBMGA000121,Novel00455,BGIBMGA008087,BGIBMGA000851,BGIBMGA001129,BGIBMGA009854,BGIBMGA006415,BGIBMGA003278,BGIBMGA006484	10	BGIBMGA000305,BGIBMGA010797,Novel01491,BGIBMGA009708,BGIBMGA014227,BGIBMGA003558,Novel00606,Novel00421,Novel01260,Novel01132
GO:0009059	macromolecule biosynthetic process	biological_process	0.99123	1	19	324	819	8731	9	BGIBMGA006484,BGIBMGA009854,BGIBMGA003278,BGIBMGA006415,BGIBMGA008087,BGIBMGA000851,BGIBMGA001129,BGIBMGA000121,Novel00455	10	Novel01260,Novel01132,BGIBMGA003558,Novel00606,Novel00421,BGIBMGA010797,Novel01491,BGIBMGA009708,BGIBMGA014227,BGIBMGA000305
GO:0015077	monovalent inorganic cation transmembrane transporter activity	molecular_function	0.99274	1	1	324	135	8731	1	Novel00162	0
GO:0010467	gene expression	biological_process	0.99307	1	19	324	831	8731	10	Novel00455,BGIBMGA011543,BGIBMGA008087,BGIBMGA011775,BGIBMGA000851,BGIBMGA001129,BGIBMGA009854,BGIBMGA006415,BGIBMGA003278,BGIBMGA006484	9	BGIBMGA000305,BGIBMGA010471,BGIBMGA010797,BGIBMGA002671,BGIBMGA014227,BGIBMGA003558,Novel00421,Novel01260,Novel01132
GO:0005216	ion channel activity	molecular_function	0.99317	1	1	324	127	8731	1	BGIBMGA003046	0
GO:0015267	channel activity	molecular_function	0.99317	1	1	324	127	8731	1	BGIBMGA003046	0
GO:0022803	passive transmembrane transporter activity	molecular_function	0.99317	1	1	324	127	8731	1	BGIBMGA003046	0
GO:0022838	substrate-specific channel activity	molecular_function	0.99317	1	1	324	127	8731	1	BGIBMGA003046	0
GO:0044444	cytoplasmic part	cellular_component	0.99413	1	6	324	384	8731	5	BGIBMGA000121,BGIBMGA008087,Novel00162,BGIBMGA001129,Novel00455	1	BGIBMGA002578
GO:0042302	structural constituent of cuticle	molecular_function	0.99447	1	1	324	150	8731	0		1	BGIBMGA000347
GO:0065007	biological regulation	biological_process	0.99462	1	27	324	1108	8731	14	BGIBMGA004340,BGIBMGA000217,BGIBMGA001699,BGIBMGA001129,BGIBMGA010253,BGIBMGA011424,BGIBMGA006415,BGIBMGA003278,BGIBMGA009854,BGIBMGA010460,BGIBMGA006544,BGIBMGA006257,BGIBMGA006484,BGIBMGA014261	13	BGIBMGA012197,BGIBMGA000305,BGIBMGA008120,BGIBMGA013448,BGIBMGA014227,BGIBMGA003558,Novel00421,Novel00797,Novel01132,BGIBMGA008283,BGIBMGA000063,Novel00552,BGIBMGA002043
GO:0023052	signaling	biological_process	0.99508	1	13	324	636	8731	7	BGIBMGA001699,BGIBMGA011924,BGIBMGA014261,BGIBMGA006257,BGIBMGA000217,BGIBMGA006544,BGIBMGA010460	6	BGIBMGA008283,BGIBMGA013448,BGIBMGA000063,Novel00552,BGIBMGA002043,BGIBMGA012197
GO:0044700	single organism signaling	biological_process	0.99508	1	13	324	636	8731	7	BGIBMGA010460,BGIBMGA006544,BGIBMGA000217,BGIBMGA006257,BGIBMGA014261,BGIBMGA011924,BGIBMGA001699	6	BGIBMGA012197,BGIBMGA000063,Novel00552,BGIBMGA002043,BGIBMGA008283,BGIBMGA013448
GO:0003676	nucleic acid binding	molecular_function	0.99519	1	35	324	1356	8731	19	BGIBMGA008537,BGIBMGA008087,BGIBMGA005460,BGIBMGA004881,BGIBMGA011543,BGIBMGA006484,BGIBMGA006664,BGIBMGA006415,BGIBMGA009901,BGIBMGA004408,BGIBMGA009042,BGIBMGA009441,BGIBMGA011987,BGIBMGA001830,BGIBMGA001884,BGIBMGA004948,BGIBMGA006526,BGIBMGA002778,BGIBMGA014578	16	BGIBMGA001375,BGIBMGA009708,BGIBMGA014227,BGIBMGA010720,BGIBMGA000305,BGIBMGA008315,BGIBMGA004635,BGIBMGA003558,Novel00606,BGIBMGA005251,BGIBMGA004882,BGIBMGA002671,Novel01491,BGIBMGA004964,BGIBMGA008756,Novel01260
GO:0022890	inorganic cation transmembrane transporter activity	molecular_function	0.99581	1	1	324	149	8731	1	Novel00162	0
GO:0043170	macromolecule metabolic process	biological_process	0.99649	1	56	324	2011	8731	31	BGIBMGA006415,BGIBMGA009854,BGIBMGA011051,BGIBMGA004837,BGIBMGA006484,BGIBMGA012292,BGIBMGA014035,BGIBMGA005320,BGIBMGA000974,BGIBMGA000973,BGIBMGA012788,BGIBMGA011543,BGIBMGA007046,BGIBMGA003279,Novel00455,BGIBMGA005460,BGIBMGA008087,BGIBMGA006152,BGIBMGA000851,BGIBMGA006801,BGIBMGA003278,BGIBMGA002778,BGIBMGA014578,BGIBMGA002527,BGIBMGA001069,BGIBMGA004948,BGIBMGA011987,BGIBMGA000121,BGIBMGA007…	25	BGIBMGA003558,Novel00606,Novel00421,Novel01132,BGIBMGA006582,BGIBMGA008315,BGIBMGA009551,BGIBMGA000063,BGIBMGA010471,BGIBMGA000305,BGIBMGA010797,BGIBMGA014227,BGIBMGA009708,BGIBMGA013746,BGIBMGA006417,BGIBMGA004460,Novel01260,BGIBMGA012807,BGIBMGA009139,BGIBMGA000529,BGIBMGA006238,BGIBMGA005556,BGIBMGA002671,Novel01491,BGIBMGA005899
GO:0007154	cell communication	biological_process	0.99682	1	13	324	656	8731	7	BGIBMGA011924,BGIBMGA001699,BGIBMGA014261,BGIBMGA006544,BGIBMGA000217,BGIBMGA006257,BGIBMGA010460	6	BGIBMGA008283,BGIBMGA013448,Novel00552,BGIBMGA000063,BGIBMGA002043,BGIBMGA012197
GO:0035556	intracellular signal transduction	biological_process	0.99727	1	3	324	263	8731	2	BGIBMGA000217,BGIBMGA006257	1	BGIBMGA008283
GO:0050789	regulation of biological process	biological_process	0.99745	1	25	324	1085	8731	12	BGIBMGA009854,BGIBMGA003278,BGIBMGA006415,BGIBMGA006257,BGIBMGA006544,BGIBMGA010460,BGIBMGA006484,BGIBMGA014261,BGIBMGA000217,BGIBMGA004340,BGIBMGA001699,BGIBMGA001129	13	BGIBMGA003558,Novel00797,Novel00421,BGIBMGA008283,Novel01132,Novel00552,BGIBMGA000063,BGIBMGA002043,BGIBMGA000305,BGIBMGA012197,BGIBMGA013448,BGIBMGA008120,BGIBMGA014227
GO:0007165	signal transduction	biological_process	0.99746	1	12	324	630	8731	6	BGIBMGA010460,BGIBMGA006257,BGIBMGA006544,BGIBMGA000217,BGIBMGA001699,BGIBMGA014261	6	BGIBMGA012197,BGIBMGA008283,BGIBMGA013448,Novel00552,BGIBMGA000063,BGIBMGA002043
GO:0051716	cellular response to stimulus	biological_process	0.99766	1	14	324	703	8731	7	BGIBMGA001699,BGIBMGA014261,BGIBMGA004948,BGIBMGA010460,BGIBMGA006257,BGIBMGA000217,BGIBMGA006544	7	BGIBMGA013448,BGIBMGA008283,BGIBMGA008315,Novel00552,BGIBMGA002043,BGIBMGA000063,BGIBMGA012197
GO:0050794	regulation of cellular process	biological_process	0.99784	1	24	324	1061	8731	11	BGIBMGA014261,BGIBMGA006484,BGIBMGA006544,BGIBMGA006257,BGIBMGA010460,BGIBMGA009854,BGIBMGA006415,BGIBMGA003278,BGIBMGA001129,BGIBMGA001699,BGIBMGA000217	13	Novel00552,BGIBMGA002043,BGIBMGA000063,Novel01132,BGIBMGA008283,Novel00421,Novel00797,BGIBMGA003558,BGIBMGA014227,BGIBMGA008120,BGIBMGA013448,BGIBMGA000305,BGIBMGA012197
GO:0008324	cation transmembrane transporter activity	molecular_function	0.99913	1	1	324	190	8731	1	Novel00162	0
GO:0044260	cellular macromolecule metabolic process	biological_process	0.99928	1	38	324	1558	8731	22	BGIBMGA011543,Novel00455,BGIBMGA000974,BGIBMGA000973,BGIBMGA000851,BGIBMGA006801,BGIBMGA006152,BGIBMGA008087,BGIBMGA005460,BGIBMGA009854,BGIBMGA006415,BGIBMGA006484,BGIBMGA012292,BGIBMGA004837,BGIBMGA000121,BGIBMGA011987,BGIBMGA001129,BGIBMGA011775,BGIBMGA014578,BGIBMGA003278,BGIBMGA002778,BGIBMGA004948	16	BGIBMGA010471,BGIBMGA000305,BGIBMGA009708,BGIBMGA014227,BGIBMGA010797,Novel00421,BGIBMGA003558,Novel00606,BGIBMGA000063,BGIBMGA006582,BGIBMGA008315,Novel01132,Novel01491,BGIBMGA002671,BGIBMGA006417,Novel01260
GO:0044267	cellular protein metabolic process	biological_process	0.99973	1	14	324	792	8731	10	Novel00455,BGIBMGA000973,BGIBMGA000974,BGIBMGA000121,BGIBMGA000851,BGIBMGA006801,BGIBMGA006152,BGIBMGA012292,BGIBMGA008087,BGIBMGA004837	4	BGIBMGA006417,BGIBMGA000063,BGIBMGA006582,BGIBMGA010797
GO:0005515	protein binding	molecular_function	0.99982	1	60	324	2290	8731	21	BGIBMGA001129,BGIBMGA005364,BGIBMGA009216,BGIBMGA014120,BGIBMGA012127,BGIBMGA009441,BGIBMGA001884,BGIBMGA011658,BGIBMGA012025,BGIBMGA005879,BGIBMGA008988,BGIBMGA013761,BGIBMGA001699,BGIBMGA000966,BGIBMGA002211,BGIBMGA000973,BGIBMGA006484,BGIBMGA003786,BGIBMGA006415,BGIBMGA012166,BGIBMGA003646	39	Novel01511,BGIBMGA008174,BGIBMGA006348,BGIBMGA000888,BGIBMGA004964,BGIBMGA000397,BGIBMGA002620,BGIBMGA002222,BGIBMGA002043,BGIBMGA008283,BGIBMGA010409,BGIBMGA006417,Novel01519,BGIBMGA010659,BGIBMGA008146,BGIBMGA001201,Novel01065,BGIBMGA001293,BGIBMGA008687,Novel01194,BGIBMGA007350,BGIBMGA001703,BGIBMGA000305,BGIBMGA011749,BGIBMGA005597,BGIBMGA010471,BGIBMGA000667,BGIBMGA000063,BGIBMGA011032,BGIBM…
GO:0005488	binding	molecular_function	0.99992	1	168	324	5339	8731	75	BGIBMGA000974,BGIBMGA000966,BGIBMGA000217,BGIBMGA003279,BGIBMGA002682,BGIBMGA008537,BGIBMGA006518,BGIBMGA012123,BGIBMGA009901,BGIBMGA003804,BGIBMGA004447,BGIBMGA009441,BGIBMGA012127,BGIBMGA014120,BGIBMGA005364,BGIBMGA009042,BGIBMGA010957,BGIBMGA013761,BGIBMGA006526,BGIBMGA011395,BGIBMGA012871,BGIBMGA000087,BGIBMGA005879,BGIBMGA014578,BGIBMGA001069,BGIBMGA000973,BGIBMGA011543,BGIBMGA007654,BGIBMGA…	93	Novel00251,BGIBMGA011308,BGIBMGA011749,BGIBMGA007350,Novel01194,Novel00895,BGIBMGA001375,BGIBMGA003558,BGIBMGA005726,BGIBMGA004276,Novel00609,BGIBMGA007111,BGIBMGA012782,BGIBMGA000063,BGIBMGA002307,BGIBMGA006238,BGIBMGA002620,BGIBMGA004882,BGIBMGA014536,BGIBMGA013945,BGIBMGA013118,Novel01519,BGIBMGA001684,BGIBMGA013705,BGIBMGA009131,BGIBMGA000667,BGIBMGA011964,BGIBMGA004277,BGIBMGA005597,BGIBMGA0…
