# Supplementary material for: Transcriptome Analysis of Thermal Parthenogenesis of the Domesticated Silkworm
Source: PLoS One. 2015 Aug 14;10(8):e0135215. doi: 10.1371/journal.pone.0135215 (PMC4537240; doi:10.1371/journal.pone.0135215)
Supplement: S6 Table — (XLS) [file pone.0135215.s006.xls]

GO_accession	Description	Term_type	Over_represented_pValue	Corrected_pValue	DEG_item	DEG_list	Bg_item	Bg_list	Up	Up_Gene_names	Down	Down_Gene_names
GO:0003006	developmental process involved in reproduction	biological_process	3.5357e-24	4.4219e-21	24	323	49	8731	0		24	Novel00248,BGIBMGA009715,Novel01151,Novel00239,Novel01519,Novel00816,Novel01146,Novel00823,Novel01490,BGIBMGA009629,Novel01486,Novel01149,Novel00831,Novel01491,Novel01148,Novel00237,Novel00830,Novel01147,BGIBMGA009716,BGIBMGA003558,Novel01154,Novel01153,Novel01144,Novel00833
GO:0022414	reproductive process	biological_process	1.0805e-23	4.4219e-21	24	323	51	8731	0		24	Novel00237,Novel00830,Novel01148,Novel00831,Novel01491,Novel01149,Novel01486,Novel01144,Novel00833,Novel01153,BGIBMGA003558,Novel01154,Novel01147,BGIBMGA009716,Novel01151,Novel00239,Novel00248,BGIBMGA009715,BGIBMGA009629,Novel00823,Novel01490,Novel01146,Novel00816,Novel01519
GO:0005213	structural constituent of chorion	molecular_function	1.5219e-23	4.4219e-21	23	323	46	8731	0		23	BGIBMGA009715,Novel00248,Novel00239,Novel01151,Novel00816,Novel01146,Novel01519,BGIBMGA009629,Novel00823,Novel01490,Novel01149,Novel01486,Novel00237,Novel00830,Novel01491,Novel00831,Novel01148,Novel01153,Novel01147,BGIBMGA009716,Novel01154,Novel01144,Novel00833
GO:0007292	female gamete generation	biological_process	1.5219e-23	4.4219e-21	23	323	46	8731	0		23	Novel00816,Novel01146,Novel01519,BGIBMGA009629,Novel01490,Novel00823,BGIBMGA009715,Novel00248,Novel00239,Novel01151,Novel01153,BGIBMGA009716,Novel01147,Novel01154,Novel00833,Novel01144,Novel01149,Novel01486,Novel00237,Novel00830,Novel01491,Novel00831,Novel01148
GO:0007304	chorion-containing eggshell formation	biological_process	1.5219e-23	4.4219e-21	23	323	46	8731	0		23	BGIBMGA009629,Novel00823,Novel01490,Novel00816,Novel01146,Novel01519,Novel00239,Novel01151,Novel00248,BGIBMGA009715,Novel00833,Novel01144,Novel01153,Novel01147,BGIBMGA009716,Novel01154,Novel00830,Novel00237,Novel00831,Novel01491,Novel01148,Novel01149,Novel01486
GO:0022412	cellular process involved in reproduction in multicellular organism	biological_process	1.5219e-23	4.4219e-21	23	323	46	8731	0		23	Novel01146,Novel00816,Novel01519,BGIBMGA009629,Novel00823,Novel01490,Novel00248,BGIBMGA009715,Novel01151,Novel00239,Novel01153,Novel01154,BGIBMGA009716,Novel01147,Novel01144,Novel00833,Novel01149,Novel01486,Novel00237,Novel00830,Novel01148,Novel01491,Novel00831
GO:0030703	eggshell formation	biological_process	1.5219e-23	4.4219e-21	23	323	46	8731	0		23	Novel01486,Novel01149,Novel01491,Novel00831,Novel01148,Novel00830,Novel00237,BGIBMGA009716,Novel01147,Novel01154,Novel01153,Novel00833,Novel01144,Novel00248,BGIBMGA009715,Novel01151,Novel00239,Novel01519,Novel00816,Novel01146,Novel01490,Novel00823,BGIBMGA009629
GO:0030707	ovarian follicle cell development	biological_process	1.5219e-23	4.4219e-21	23	323	46	8731	0		23	Novel00248,BGIBMGA009715,Novel01151,Novel00239,Novel01519,Novel01146,Novel00816,Novel01490,Novel00823,BGIBMGA009629,Novel01486,Novel01149,Novel01148,Novel01491,Novel00831,Novel00830,Novel00237,Novel01154,Novel01147,BGIBMGA009716,Novel01153,Novel00833,Novel01144
GO:0042600	chorion	cellular_component	1.5219e-23	4.4219e-21	23	323	46	8731	0		23	Novel01154,BGIBMGA009716,Novel01147,Novel01153,Novel00833,Novel01144,Novel01486,Novel01149,Novel01148,Novel01491,Novel00831,Novel00237,Novel00830,Novel01519,Novel01146,Novel00816,Novel01490,Novel00823,BGIBMGA009629,BGIBMGA009715,Novel00248,Novel01151,Novel00239
GO:0048468	cell development	biological_process	1.5219e-23	4.4219e-21	23	323	46	8731	0		23	Novel01154,Novel01147,BGIBMGA009716,Novel01153,Novel00833,Novel01144,Novel01486,Novel01149,Novel01148,Novel01491,Novel00831,Novel00237,Novel00830,Novel01519,Novel01146,Novel00816,Novel01490,Novel00823,BGIBMGA009629,Novel00248,BGIBMGA009715,Novel00239,Novel01151
GO:0048477	oogenesis	biological_process	1.5219e-23	4.4219e-21	23	323	46	8731	0		23	Novel00833,Novel01144,Novel01154,Novel01147,BGIBMGA009716,Novel01153,Novel01148,Novel00831,Novel01491,Novel00830,Novel00237,Novel01486,Novel01149,Novel00823,Novel01490,BGIBMGA009629,Novel01519,Novel01146,Novel00816,Novel01151,Novel00239,Novel00248,BGIBMGA009715
GO:0007276	gamete generation	biological_process	2.7356e-23	6.2449e-21	23	323	47	8731	0		23	Novel01146,Novel00816,Novel01519,BGIBMGA009629,Novel00823,Novel01490,BGIBMGA009715,Novel00248,Novel00239,Novel01151,Novel01153,Novel01154,BGIBMGA009716,Novel01147,Novel01144,Novel00833,Novel01149,Novel01486,Novel00830,Novel00237,Novel01148,Novel01491,Novel00831
GO:0019953	sexual reproduction	biological_process	2.7356e-23	6.2449e-21	23	323	47	8731	0		23	Novel01519,Novel00816,Novel01146,Novel00823,Novel01490,BGIBMGA009629,BGIBMGA009715,Novel00248,Novel01151,Novel00239,BGIBMGA009716,Novel01147,Novel01154,Novel01153,Novel01144,Novel00833,Novel01486,Novel01149,Novel01491,Novel00831,Novel01148,Novel00830,Novel00237
GO:0044702	single organism reproductive process	biological_process	2.7356e-23	6.2449e-21	23	323	47	8731	0		23	Novel00830,Novel00237,Novel00831,Novel01491,Novel01148,Novel01149,Novel01486,Novel00833,Novel01144,Novel01153,BGIBMGA009716,Novel01147,Novel01154,Novel00239,Novel01151,BGIBMGA009715,Novel00248,BGIBMGA009629,Novel00823,Novel01490,Novel00816,Novel01146,Novel01519
GO:0048869	cellular developmental process	biological_process	4.0435e-23	8.6154e-21	25	323	54	8731	0		25	Novel00237,Novel00830,Novel01148,Novel01491,Novel00831,Novel01149,Novel01486,Novel01144,Novel00833,Novel01153,Novel01152,Novel01154,BGIBMGA009716,Novel01147,Novel01151,Novel00239,Novel00248,BGIBMGA009715,BGIBMGA009629,BGIBMGA010471,Novel01490,Novel00823,Novel01146,Novel00816,Novel01519
GO:0032504	multicellular organism reproduction	biological_process	4.8285e-23	9.0776e-21	23	323	48	8731	0		23	Novel01154,Novel01147,BGIBMGA009716,Novel01153,Novel01144,Novel00833,Novel01486,Novel01149,Novel01148,Novel01491,Novel00831,Novel00237,Novel00830,Novel01519,Novel01146,Novel00816,Novel00823,Novel01490,BGIBMGA009629,Novel00248,BGIBMGA009715,Novel00239,Novel01151
GO:0048609	multicellular organismal reproductive process	biological_process	4.8285e-23	9.0776e-21	23	323	48	8731	0		23	Novel01151,Novel00239,Novel00248,BGIBMGA009715,BGIBMGA009629,Novel01490,Novel00823,Novel01146,Novel00816,Novel01519,Novel00830,Novel00237,Novel01148,Novel00831,Novel01491,Novel01149,Novel01486,Novel00833,Novel01144,Novel01153,Novel01154,BGIBMGA009716,Novel01147
GO:0000003	reproduction	biological_process	5.3644e-23	9.2091e-21	24	323	53	8731	0		24	Novel00248,BGIBMGA009715,Novel00239,Novel01151,Novel00816,Novel01146,Novel01519,BGIBMGA009629,Novel01490,Novel00823,Novel01149,Novel01486,Novel00830,Novel00237,Novel00831,Novel01491,Novel01148,Novel01153,Novel01147,BGIBMGA009716,Novel01154,BGIBMGA003558,Novel00833,Novel01144
GO:0009653	anatomical structure morphogenesis	biological_process	5.4748e-23	9.2091e-21	24	323	52	8731	0		24	Novel01151,Novel00239,BGIBMGA009715,Novel00248,Novel01490,Novel00823,BGIBMGA009629,Novel01519,Novel00816,Novel01146,Novel00831,Novel01491,Novel01148,Novel00237,Novel00830,Novel01486,Novel01149,Novel01144,Novel00833,Novel01147,BGIBMGA009716,Novel01154,Novel01153,Novel01152
GO:0048610	cellular process involved in reproduction	biological_process	8.6079e-23	1.3234e-20	23	323	48	8731	0		23	Novel00816,Novel01146,Novel01519,BGIBMGA009629,Novel00823,Novel01490,BGIBMGA009715,Novel00248,Novel01151,Novel00239,Novel01153,BGIBMGA009716,Novel01147,Novel01154,Novel00833,Novel01144,Novel01149,Novel01486,Novel00830,Novel00237,Novel00831,Novel01491,Novel01148
GO:0048646	anatomical structure formation involved in morphogenesis	biological_process	8.6954e-23	1.3234e-20	23	323	48	8731	0		23	Novel01151,Novel00239,Novel00248,BGIBMGA009715,Novel01490,Novel00823,BGIBMGA009629,Novel01519,Novel01146,Novel00816,Novel01148,Novel01491,Novel00831,Novel00237,Novel00830,Novel01486,Novel01149,Novel00833,Novel01144,Novel01154,Novel01147,BGIBMGA009716,Novel01153
GO:0044767	single-organism developmental process	biological_process	9.8335e-23	1.4285e-20	24	323	54	8731	0		24	Novel00239,Novel01151,BGIBMGA009715,Novel00248,BGIBMGA009629,Novel00823,Novel01490,Novel00816,Novel01146,Novel01519,Novel00830,Novel00237,Novel01491,Novel00831,Novel01148,Novel01149,Novel01486,Novel00833,Novel01144,Novel01153,Novel01152,BGIBMGA009716,Novel01147,Novel01154
GO:0030154	cell differentiation	biological_process	3.2608e-22	4.5311e-20	24	323	52	8731	0		24	BGIBMGA009715,Novel00248,Novel01151,Novel00239,Novel01519,Novel00816,Novel01146,Novel01490,Novel00823,BGIBMGA009629,BGIBMGA010471,Novel01486,Novel01149,Novel01491,Novel00831,Novel01148,Novel00830,Novel00237,Novel01147,BGIBMGA009716,Novel01154,Novel01153,Novel00833,Novel01144
GO:0048856	anatomical structure development	biological_process	5.33e-22	7.0977e-20	25	323	59	8731	0		25	Novel01149,Novel01486,Novel00237,Novel00830,Novel00831,Novel01491,Novel01148,Novel01152,Novel01153,BGIBMGA009716,Novel01147,Novel01154,Novel01144,Novel00833,BGIBMGA009715,Novel00248,Novel00239,Novel01151,Novel00816,Novel01146,Novel01519,BGIBMGA010471,BGIBMGA009629,Novel00823,Novel01490
GO:0030312	external encapsulating structure	cellular_component	2.9524e-18	3.7744e-16	23	323	65	8731	0		23	BGIBMGA009715,Novel00248,Novel01151,Novel00239,Novel01519,Novel01146,Novel00816,Novel00823,Novel01490,BGIBMGA009629,Novel01486,Novel01149,Novel01148,Novel00831,Novel01491,Novel00830,Novel00237,Novel01154,BGIBMGA009716,Novel01147,Novel01153,Novel00833,Novel01144
GO:0032502	developmental process	biological_process	7.848e-15	9.647e-13	26	323	114	8731	0		26	BGIBMGA009629,BGIBMGA010471,Novel01490,Novel00823,Novel00816,Novel01146,Novel01519,Novel00239,Novel01151,BGIBMGA009715,Novel00248,Novel01144,Novel00833,Novel01153,Novel01152,BGIBMGA009716,Novel01147,Novel01154,BGIBMGA003558,Novel00830,Novel00237,Novel01491,Novel00831,Novel01148,Novel01149,Novel01486
GO:0007275	multicellular organismal development	biological_process	8.1844e-14	9.6879e-12	24	323	105	8731	0		24	Novel01154,Novel01147,BGIBMGA009716,Novel01153,Novel00833,Novel01144,Novel01486,Novel01149,Novel01148,Novel01491,Novel00831,Novel00830,Novel00237,Novel01519,Novel01146,Novel00816,Novel00823,Novel01490,BGIBMGA010471,BGIBMGA009629,BGIBMGA009715,Novel00248,Novel00239,Novel01151
GO:0071944	cell periphery	cellular_component	3.8821e-10	4.4312e-08	24	323	145	8731	0		24	Novel00816,Novel01146,BGIBMGA001370,Novel01519,BGIBMGA009629,Novel00823,Novel01490,Novel00248,BGIBMGA009715,Novel00239,Novel01151,Novel01153,BGIBMGA009716,Novel01147,Novel01154,Novel01144,Novel00833,Novel01149,Novel01486,Novel00237,Novel00830,Novel01491,Novel00831,Novel01148
GO:0044707	single-multicellular organism process	biological_process	9.5433e-10	1.0517e-07	24	323	160	8731	0		24	Novel01519,Novel01146,Novel00816,Novel00823,Novel01490,BGIBMGA010471,BGIBMGA009629,BGIBMGA009715,Novel00248,Novel00239,Novel01151,Novel01154,Novel01147,BGIBMGA009716,Novel01153,Novel01144,Novel00833,Novel01486,Novel01149,Novel01148,Novel01491,Novel00831,Novel00830,Novel00237
GO:0032501	multicellular organismal process	biological_process	1.1664e-09	1.2426e-07	24	323	162	8731	0		24	Novel00830,Novel00237,Novel00831,Novel01491,Novel01148,Novel01149,Novel01486,Novel01144,Novel00833,Novel01153,Novel01147,BGIBMGA009716,Novel01154,Novel00239,Novel01151,BGIBMGA009715,Novel00248,BGIBMGA010471,BGIBMGA009629,Novel00823,Novel01490,Novel00816,Novel01146,Novel01519
GO:0005198	structural molecule activity	molecular_function	7.137e-07	7.358e-05	32	323	385	8731	3	Novel00877,BGIBMGA008087,Novel00455	29	Novel00248,BGIBMGA009715,Novel00737,BGIBMGA001347,Novel01144,BGIBMGA009716,Novel01147,BGIBMGA000395,Novel00237,Novel01491,BGIBMGA000347,Novel01149,Novel01486,BGIBMGA009629,Novel00823,Novel01490,Novel00236,Novel00816,Novel01146,BGIBMGA001370,Novel01519,Novel00239,Novel01151,Novel00833,Novel01153,Novel01154,Novel00830,Novel00831,Novel01148
GO:0000902	cell morphogenesis	biological_process	0.00028075	0.02719	3	323	5	8731	0		3	Novel00237,Novel01152,Novel00248
GO:0032989	cellular component morphogenesis	biological_process	0.00028075	0.02719	3	323	5	8731	0		3	Novel00237,Novel00248,Novel01152
GO:0019028	viral capsid	cellular_component	0.0005411	0.050864	5	323	19	8731	2	Novel01415,Novel00005	3	Novel01149,BGIBMGA013026,Novel00833
GO:0016209	antioxidant activity	molecular_function	0.0016793	0.15335	7	323	46	8731	2	BGIBMGA014087,BGIBMGA006518	5	BGIBMGA008120,BGIBMGA005478,BGIBMGA007042,BGIBMGA012740,BGIBMGA013994
GO:0004611	phosphoenolpyruvate carboxykinase activity	molecular_function	0.00192	0.16584	2	323	2	8731	0		2	BGIBMGA004276,BGIBMGA004277
GO:0004613	phosphoenolpyruvate carboxykinase (GTP) activity	molecular_function	0.00192	0.16584	2	323	2	8731	0		2	BGIBMGA004277,BGIBMGA004276
GO:0005578	proteinaceous extracellular matrix	cellular_component	0.0022236	0.18483	4	323	15	8731	1	Novel00005	3	Novel01148,BGIBMGA013448,Novel00236
GO:0044423	virion part	cellular_component	0.0022555	0.18483	5	323	25	8731	2	Novel00005,Novel01415	3	Novel00833,BGIBMGA013026,Novel01149
GO:0006950	response to stress	biological_process	0.0029566	0.23111	14	323	158	8731	7	BGIBMGA003954,BGIBMGA004614,BGIBMGA006518,BGIBMGA004613,BGIBMGA004948,BGIBMGA012027,BGIBMGA014618	7	BGIBMGA007042,BGIBMGA005478,BGIBMGA014536,BGIBMGA013994,BGIBMGA004540,BGIBMGA008315,BGIBMGA012740
GO:0009405	pathogenesis	biological_process	0.0029648	0.23111	3	323	8	8731	2	Novel00521,Novel00877	1	Novel01259
GO:0019012	virion	cellular_component	0.0037915	0.28852	5	323	28	8731	2	Novel00005,Novel01415	3	BGIBMGA013026,Novel00833,Novel01149
GO:0005758	mitochondrial intermembrane space	cellular_component	0.0054878	0.39862	2	323	5	8731	2	BGIBMGA007343,BGIBMGA014607	0
GO:0031970	organelle envelope lumen	cellular_component	0.0054878	0.39862	2	323	5	8731	2	BGIBMGA014607,BGIBMGA007343	0
GO:0003725	double-stranded RNA binding	molecular_function	0.0058769	0.41739	3	323	10	8731	1	BGIBMGA011543	2	BGIBMGA009922,BGIBMGA010840
GO:0006979	response to oxidative stress	biological_process	0.0061496	0.42726	5	323	29	8731	1	BGIBMGA006518	4	BGIBMGA007042,BGIBMGA005478,BGIBMGA012740,BGIBMGA013994
GO:0007033	vacuole organization	biological_process	0.0084899	0.57732	2	323	4	8731	2	BGIBMGA003954,BGIBMGA001129	0
GO:0006094	gluconeogenesis	biological_process	0.010793	0.71861	2	323	4	8731	0		2	BGIBMGA004277,BGIBMGA004276
GO:0044427	chromosomal part	cellular_component	0.012712	0.82136	5	323	41	8731	2	BGIBMGA014583,BGIBMGA014578	3	BGIBMGA014579,BGIBMGA009708,Novel00606
GO:0008150	biological_process	biological_process	0.01285	0.82136	212	323	5160	8731	105	BGIBMGA000974,BGIBMGA011774,BGIBMGA002778,BGIBMGA004447,Novel00005,BGIBMGA006415,BGIBMGA008988,BGIBMGA011395,BGIBMGA000236,BGIBMGA003940,BGIBMGA003046,BGIBMGA012948,BGIBMGA006933,BGIBMGA014245,BGIBMGA010253,BGIBMGA009854,BGIBMGA010812,BGIBMGA014261,BGIBMGA004613,BGIBMGA004837,BGIBMGA006518,BGIBMGA005460,BGIBMGA007397,BGIBMGA000851,BGIBMGA011543,BGIBMGA011424,BGIBMGA004251,BGIBMGA011166,BGIBMGA012…	107	BGIBMGA002483,BGIBMGA000529,BGIBMGA010092,Novel00833,BGIBMGA009708,Novel01152,Novel01153,BGIBMGA012740,Novel00830,Novel00831,BGIBMGA012994,Novel01255,BGIBMGA005876,BGIBMGA008315,BGIBMGA009715,Novel01259,BGIBMGA004540,BGIBMGA013448,BGIBMGA006417,Novel00237,Novel01491,Novel01149,BGIBMGA009131,BGIBMGA012807,BGIBMGA011964,BGIBMGA009629,Novel01146,BGIBMGA001370,Novel01519,BGIBMGA004208,Novel01151,BGIB…
GO:0004601	peroxidase activity	molecular_function	0.014635	0.89948	5	323	36	8731	1	BGIBMGA006518	4	BGIBMGA007042,BGIBMGA005478,BGIBMGA012740,BGIBMGA013994
GO:0016684	oxidoreductase activity, acting on peroxide as acceptor	molecular_function	0.014635	0.89948	5	323	36	8731	1	BGIBMGA006518	4	BGIBMGA007042,BGIBMGA005478,BGIBMGA013994,BGIBMGA012740
GO:0044710	single-organism metabolic process	biological_process	0.014983	0.90349	60	323	1212	8731	28	BGIBMGA010403,BGIBMGA000236,BGIBMGA011395,BGIBMGA006191,BGIBMGA009901,Novel00858,BGIBMGA006905,Novel00860,BGIBMGA012871,BGIBMGA000851,BGIBMGA006559,Novel00592,BGIBMGA012123,BGIBMGA007860,BGIBMGA005537,BGIBMGA009042,BGIBMGA006518,BGIBMGA004708,BGIBMGA005505,BGIBMGA001648,BGIBMGA005460,BGIBMGA010253,BGIBMGA000121,Novel00162,BGIBMGA012948,BGIBMGA001129,BGIBMGA014087,BGIBMGA006367	32	Novel01511,BGIBMGA013118,BGIBMGA012939,BGIBMGA012740,BGIBMGA014049,BGIBMGA004276,BGIBMGA013994,BGIBMGA006419,BGIBMGA010797,BGIBMGA002577,BGIBMGA007111,BGIBMGA010092,BGIBMGA008120,BGIBMGA001160,BGIBMGA002307,BGIBMGA002647,BGIBMGA004208,BGIBMGA002483,BGIBMGA009131,Novel01144,BGIBMGA006246,BGIBMGA005478,BGIBMGA014323,BGIBMGA007042,BGIBMGA004277,BGIBMGA002578,BGIBMGA008044,BGIBMGA008283,BGIBMGA006968…
GO:0019319	hexose biosynthetic process	biological_process	0.015776	0.9154	2	323	5	8731	0		2	BGIBMGA004276,BGIBMGA004277
GO:0046364	monosaccharide biosynthetic process	biological_process	0.015776	0.9154	2	323	5	8731	0		2	BGIBMGA004276,BGIBMGA004277
GO:0031012	extracellular matrix	cellular_component	0.01604	0.9154	4	323	25	8731	1	Novel00005	3	Novel01148,BGIBMGA013448,Novel00236
GO:0044421	extracellular region part	cellular_component	0.018038	1	5	323	44	8731	1	Novel00005	4	Novel00236,BGIBMGA013448,Novel01148,BGIBMGA012939
GO:0000808	origin recognition complex	cellular_component	0.020463	1	2	323	6	8731	0		2	BGIBMGA009708,Novel00606
GO:0016861	intramolecular oxidoreductase activity, interconverting aldoses and ketoses	molecular_function	0.022723	1	2	323	7	8731	1	BGIBMGA002349	1	BGIBMGA009467
GO:0016530	metallochaperone activity	molecular_function	0.023316	1	1	323	1	8731	1	BGIBMGA007343	0
GO:0016531	copper chaperone activity	molecular_function	0.023316	1	1	323	1	8731	1	BGIBMGA007343	0
GO:0000045	autophagic vacuole assembly	biological_process	0.026244	1	1	323	1	8731	1	BGIBMGA003954	0
GO:0009267	cellular response to starvation	biological_process	0.026244	1	1	323	1	8731	1	BGIBMGA003954	0
GO:0016236	macroautophagy	biological_process	0.026244	1	1	323	1	8731	1	BGIBMGA003954	0
GO:0031667	response to nutrient levels	biological_process	0.026244	1	1	323	1	8731	1	BGIBMGA003954	0
GO:0031669	cellular response to nutrient levels	biological_process	0.026244	1	1	323	1	8731	1	BGIBMGA003954	0
GO:0042594	response to starvation	biological_process	0.026244	1	1	323	1	8731	1	BGIBMGA003954	0
GO:0016860	intramolecular oxidoreductase activity	molecular_function	0.029109	1	2	323	8	8731	1	BGIBMGA002349	1	BGIBMGA009467
GO:0008903	hydroxypyruvate isomerase activity	molecular_function	0.032795	1	1	323	1	8731	1	BGIBMGA002349	0
GO:0004342	glucosamine-6-phosphate deaminase activity	molecular_function	0.033607	1	1	323	1	8731	0		1	BGIBMGA009467
GO:0000785	chromatin	cellular_component	0.034581	1	3	323	24	8731	2	BGIBMGA014578,BGIBMGA014583	1	BGIBMGA014579
GO:0000786	nucleosome	cellular_component	0.034581	1	3	323	24	8731	2	BGIBMGA014583,BGIBMGA014578	1	BGIBMGA014579
GO:0032993	protein-DNA complex	cellular_component	0.034581	1	3	323	24	8731	2	BGIBMGA014578,BGIBMGA014583	1	BGIBMGA014579
GO:0044763	single-organism cellular process	biological_process	0.035052	1	77	323	1680	8731	31	Novel00162,Novel00565,BGIBMGA001129,BGIBMGA000120,BGIBMGA014583,BGIBMGA014055,BGIBMGA003950,BGIBMGA012027,BGIBMGA005512,BGIBMGA011424,Novel01232,BGIBMGA009191,BGIBMGA003954,BGIBMGA000217,BGIBMGA003039,BGIBMGA006544,BGIBMGA009193,Novel00945,BGIBMGA005604,BGIBMGA014261,BGIBMGA004948,BGIBMGA014245,BGIBMGA014578,BGIBMGA001146,BGIBMGA007397,BGIBMGA005460,Novel00005,BGIBMGA010460,BGIBMGA003046,BGIBMGA0…	46	Novel01293,BGIBMGA008283,BGIBMGA003955,BGIBMGA012082,Novel01486,BGIBMGA000063,BGIBMGA002043,Novel01144,Novel01147,BGIBMGA007350,Novel01151,Novel01490,Novel00823,BGIBMGA009629,BGIBMGA001370,Novel01519,Novel00816,Novel01146,BGIBMGA006839,Novel00552,BGIBMGA000699,Novel01154,Novel00248,BGIBMGA009715,BGIBMGA008315,BGIBMGA004511,BGIBMGA005876,Novel01491,Novel00237,Novel01149,BGIBMGA014579,BGIBMGA009716…
GO:0004731	purine-nucleoside phosphorylase activity	molecular_function	0.035461	1	1	323	1	8731	1	BGIBMGA011774	0
GO:0006323	DNA packaging	biological_process	0.035878	1	3	323	24	8731	2	BGIBMGA014578,BGIBMGA014583	1	BGIBMGA014579
GO:0006334	nucleosome assembly	biological_process	0.035878	1	3	323	24	8731	2	BGIBMGA014583,BGIBMGA014578	1	BGIBMGA014579
GO:0031497	chromatin assembly	biological_process	0.035878	1	3	323	24	8731	2	BGIBMGA014578,BGIBMGA014583	1	BGIBMGA014579
GO:0034728	nucleosome organization	biological_process	0.035878	1	3	323	24	8731	2	BGIBMGA014578,BGIBMGA014583	1	BGIBMGA014579
GO:0065004	protein-DNA complex assembly	biological_process	0.035878	1	3	323	24	8731	2	BGIBMGA014583,BGIBMGA014578	1	BGIBMGA014579
GO:0071824	protein-DNA complex subunit organization	biological_process	0.035878	1	3	323	24	8731	2	BGIBMGA014578,BGIBMGA014583	1	BGIBMGA014579
GO:0004553	hydrolase activity, hydrolyzing O-glycosyl compounds	molecular_function	0.03599	1	9	323	113	8731	6	BGIBMGA005537,BGIBMGA006905,BGIBMGA001129,BGIBMGA010812,BGIBMGA003996,Novel00005	3	BGIBMGA011609,BGIBMGA011607,BGIBMGA014189
GO:0006333	chromatin assembly or disassembly	biological_process	0.039882	1	3	323	25	8731	2	BGIBMGA014578,BGIBMGA014583	1	BGIBMGA014579
GO:0055076	transition metal ion homeostasis	biological_process	0.040181	1	2	323	9	8731	2	BGIBMGA011424,BGIBMGA010253	0
GO:0004806	triglyceride lipase activity	molecular_function	0.041846	1	1	323	1	8731	1	BGIBMGA006559	0
GO:0004560	alpha-L-fucosidase activity	molecular_function	0.042312	1	1	323	1	8731	1	BGIBMGA006905	0
GO:0006004	fucose metabolic process	biological_process	0.042312	1	1	323	1	8731	1	BGIBMGA006905	0
GO:0015928	fucosidase activity	molecular_function	0.042312	1	1	323	1	8731	1	BGIBMGA006905	0
GO:0004470	malic enzyme activity	molecular_function	0.042515	1	1	323	1	8731	0		1	BGIBMGA006419
GO:0016619	malate dehydrogenase (oxaloacetate-decarboxylating) activity	molecular_function	0.042515	1	1	323	1	8731	0		1	BGIBMGA006419
GO:0003952	NAD+ synthase (glutamine-hydrolyzing) activity	molecular_function	0.044312	1	1	323	1	8731	0		1	BGIBMGA001160
GO:0004322	ferroxidase activity	molecular_function	0.044585	1	1	323	1	8731	0		1	BGIBMGA008044
GO:0016722	oxidoreductase activity, oxidizing metal ions	molecular_function	0.044585	1	1	323	1	8731	0		1	BGIBMGA008044
GO:0016724	oxidoreductase activity, oxidizing metal ions, oxygen as acceptor	molecular_function	0.044585	1	1	323	1	8731	0		1	BGIBMGA008044
GO:0008948	oxaloacetate decarboxylase activity	molecular_function	0.044707	1	1	323	1	8731	1	Novel00945	0
GO:0035725	sodium ion transmembrane transport	biological_process	0.044707	1	1	323	1	8731	1	Novel00945	0
GO:0071436	sodium ion export	biological_process	0.044707	1	1	323	1	8731	1	Novel00945	0
GO:0016043	cellular component organization	biological_process	0.044762	1	11	323	169	8731	5	BGIBMGA014583,BGIBMGA001129,BGIBMGA014607,BGIBMGA003954,BGIBMGA014578	6	Novel00237,Novel00248,BGIBMGA009131,BGIBMGA014579,Novel01152,BGIBMGA001370
GO:0016831	carboxy-lyase activity	molecular_function	0.045371	1	3	323	21	8731	1	Novel00945	2	BGIBMGA004277,BGIBMGA004276
GO:0016798	hydrolase activity, acting on glycosyl bonds	molecular_function	0.046975	1	9	323	119	8731	6	BGIBMGA010812,BGIBMGA003996,Novel00005,BGIBMGA005537,BGIBMGA001129,BGIBMGA006905	3	BGIBMGA011607,BGIBMGA014189,BGIBMGA011609
GO:0050497	transferase activity, transferring alkylthio groups	molecular_function	0.047835	1	1	323	1	8731	1	Novel01415	0
GO:0050524	coenzyme-B sulfoethylthiotransferase activity	molecular_function	0.047835	1	1	323	1	8731	1	Novel01415	0
GO:0003824	catalytic activity	molecular_function	0.05375	1	145	323	3441	8731	80	BGIBMGA008988,BGIBMGA003940,BGIBMGA011395,BGIBMGA000236,Novel00005,BGIBMGA011774,BGIBMGA000974,BGIBMGA001343,BGIBMGA004447,BGIBMGA002778,BGIBMGA000851,BGIBMGA011543,BGIBMGA006518,BGIBMGA004837,BGIBMGA005460,BGIBMGA010253,BGIBMGA010812,BGIBMGA009207,BGIBMGA002349,BGIBMGA006933,BGIBMGA012948,BGIBMGA010403,BGIBMGA009441,BGIBMGA003039,BGIBMGA002769,BGIBMGA007194,Novel00945,BGIBMGA011166,BGIBMGA010286…	65	BGIBMGA012994,BGIBMGA012740,BGIBMGA009708,BGIBMGA000529,BGIBMGA010092,BGIBMGA002483,Novel01491,BGIBMGA006417,BGIBMGA012807,BGIBMGA009131,Novel01259,BGIBMGA008315,Novel01255,BGIBMGA008952,BGIBMGA010287,BGIBMGA014189,BGIBMGA008401,BGIBMGA010797,BGIBMGA014057,BGIBMGA013994,BGIBMGA002577,BGIBMGA011964,BGIBMGA004208,BGIBMGA002886,BGIBMGA000063,BGIBMGA002043,BGIBMGA006246,BGIBMGA006968,BGIBMGA002222,BG…
GO:0017038	protein import	biological_process	0.054444	1	2	323	11	8731	2	BGIBMGA014607,BGIBMGA009572	0
GO:0009991	response to extracellular stimulus	biological_process	0.056778	1	1	323	2	8731	1	BGIBMGA003954	0
GO:0031668	cellular response to extracellular stimulus	biological_process	0.056778	1	1	323	2	8731	1	BGIBMGA003954	0
GO:0071496	cellular response to external stimulus	biological_process	0.056778	1	1	323	2	8731	1	BGIBMGA003954	0
GO:0016627	oxidoreductase activity, acting on the CH-CH group of donors	molecular_function	0.057408	1	4	323	37	8731	1	BGIBMGA000236	3	BGIBMGA002578,BGIBMGA007111,BGIBMGA002577
GO:0055070	copper ion homeostasis	biological_process	0.058245	1	1	323	2	8731	1	BGIBMGA010253	0
GO:0055065	metal ion homeostasis	biological_process	0.060131	1	2	323	11	8731	2	BGIBMGA011424,BGIBMGA010253	0
GO:0004325	ferrochelatase activity	molecular_function	0.060949	1	1	323	2	8731	1	BGIBMGA001648	0
GO:0006783	heme biosynthetic process	biological_process	0.060949	1	1	323	2	8731	1	BGIBMGA001648	0
GO:0005694	chromosome	cellular_component	0.061231	1	5	323	58	8731	2	BGIBMGA014578,BGIBMGA014583	3	Novel00606,BGIBMGA009708,BGIBMGA014579
GO:0005576	extracellular region	cellular_component	0.062451	1	14	323	249	8731	5	BGIBMGA011424,Novel00521,BGIBMGA006911,BGIBMGA004340,Novel00005	9	BGIBMGA001347,BGIBMGA000667,BGIBMGA013448,Novel00236,BGIBMGA012939,Novel01148,BGIBMGA005119,Novel01259,BGIBMGA004454
GO:0004089	carbonate dehydratase activity	molecular_function	0.064384	1	1	323	2	8731	0		1	BGIBMGA002647
GO:0009451	RNA modification	biological_process	0.06524	1	3	323	27	8731	3	BGIBMGA006191,BGIBMGA011987,BGIBMGA005460	0
GO:0016491	oxidoreductase activity	molecular_function	0.066151	1	33	323	679	8731	14	BGIBMGA009042,BGIBMGA006518,BGIBMGA005505,BGIBMGA014087,BGIBMGA010253,BGIBMGA004341,BGIBMGA010403,BGIBMGA000236,BGIBMGA011395,BGIBMGA003940,Novel00860,BGIBMGA002939,BGIBMGA011270,Novel00858	19	Novel01144,BGIBMGA006246,BGIBMGA005478,BGIBMGA007042,BGIBMGA002886,BGIBMGA012831,BGIBMGA008044,BGIBMGA002578,BGIBMGA006968,BGIBMGA013994,BGIBMGA006419,BGIBMGA002577,Novel01511,BGIBMGA013118,BGIBMGA012740,BGIBMGA002483,BGIBMGA007111,BGIBMGA008120,BGIBMGA002307
GO:0019239	deaminase activity	molecular_function	0.06625	1	2	323	11	8731	0		2	BGIBMGA009467,BGIBMGA012939
GO:0006506	GPI anchor biosynthetic process	biological_process	0.067577	1	2	323	11	8731	2	BGIBMGA000121,Novel00592	0
GO:0006661	phosphatidylinositol biosynthetic process	biological_process	0.067577	1	2	323	11	8731	2	Novel00592,BGIBMGA000121	0
GO:0006044	N-acetylglucosamine metabolic process	biological_process	0.070753	1	1	323	2	8731	0		1	BGIBMGA009467
GO:0006595	polyamine metabolic process	biological_process	0.071713	1	1	323	2	8731	1	BGIBMGA004251	0
GO:0006596	polyamine biosynthetic process	biological_process	0.071713	1	1	323	2	8731	1	BGIBMGA004251	0
GO:0009309	amine biosynthetic process	biological_process	0.071713	1	1	323	2	8731	1	BGIBMGA004251	0
GO:0042401	cellular biogenic amine biosynthetic process	biological_process	0.071713	1	1	323	2	8731	1	BGIBMGA004251	0
GO:0004602	glutathione peroxidase activity	molecular_function	0.072467	1	1	323	2	8731	0		1	BGIBMGA013994
GO:0050801	ion homeostasis	biological_process	0.072586	1	2	323	12	8731	2	BGIBMGA010253,BGIBMGA011424	0
GO:0055080	cation homeostasis	biological_process	0.072586	1	2	323	12	8731	2	BGIBMGA010253,BGIBMGA011424	0
GO:0004835	tubulin-tyrosine ligase activity	molecular_function	0.073026	1	2	323	11	8731	2	BGIBMGA006152,BGIBMGA004837	0
GO:0016634	oxidoreductase activity, acting on the CH-CH group of donors, oxygen as acceptor	molecular_function	0.073102	1	2	323	11	8731	0		2	BGIBMGA002578,BGIBMGA007111
GO:0007034	vacuolar transport	biological_process	0.073332	1	1	323	2	8731	1	BGIBMGA000120	0
GO:0030904	retromer complex	cellular_component	0.073332	1	1	323	2	8731	1	BGIBMGA000120	0
GO:0004650	polygalacturonase activity	molecular_function	0.074923	1	1	323	2	8731	1	BGIBMGA005537	0
GO:0071103	DNA conformation change	biological_process	0.07591	1	3	323	30	8731	2	BGIBMGA014578,BGIBMGA014583	1	BGIBMGA014579
GO:0045017	glycerolipid biosynthetic process	biological_process	0.076256	1	2	323	12	8731	2	BGIBMGA000121,Novel00592	0
GO:0046474	glycerophospholipid biosynthetic process	biological_process	0.076256	1	2	323	12	8731	2	Novel00592,BGIBMGA000121	0
GO:0004152	dihydroorotate dehydrogenase activity	molecular_function	0.077118	1	1	323	2	8731	0		1	BGIBMGA007111
GO:0004158	dihydroorotate oxidase activity	molecular_function	0.077118	1	1	323	2	8731	0		1	BGIBMGA007111
GO:0016635	oxidoreductase activity, acting on the CH-CH group of donors, quinone or related compound as acceptor	molecular_function	0.077118	1	1	323	2	8731	0		1	BGIBMGA007111
GO:0008479	queuine tRNA-ribosyltransferase activity	molecular_function	0.078987	1	1	323	2	8731	1	BGIBMGA006191	0
GO:0008616	queuosine biosynthetic process	biological_process	0.078987	1	1	323	2	8731	1	BGIBMGA006191	0
GO:0046116	queuosine metabolic process	biological_process	0.078987	1	1	323	2	8731	1	BGIBMGA006191	0
GO:0006497	protein lipidation	biological_process	0.079395	1	2	323	12	8731	2	Novel00592,BGIBMGA000121	0
GO:0042157	lipoprotein metabolic process	biological_process	0.079395	1	2	323	12	8731	2	BGIBMGA000121,Novel00592	0
GO:0042158	lipoprotein biosynthetic process	biological_process	0.079395	1	2	323	12	8731	2	BGIBMGA000121,Novel00592	0
GO:0004814	arginine-tRNA ligase activity	molecular_function	0.079809	1	1	323	2	8731	1	BGIBMGA000851	0
GO:0006420	arginyl-tRNA aminoacylation	biological_process	0.079809	1	1	323	2	8731	1	BGIBMGA000851	0
GO:0006643	membrane lipid metabolic process	biological_process	0.080531	1	3	323	25	8731	3	Novel00592,BGIBMGA001129,BGIBMGA000121	0
GO:0009247	glycolipid biosynthetic process	biological_process	0.080536	1	2	323	12	8731	2	BGIBMGA000121,Novel00592	0
GO:0046467	membrane lipid biosynthetic process	biological_process	0.080536	1	2	323	12	8731	2	BGIBMGA000121,Novel00592	0
GO:0008484	sulfuric ester hydrolase activity	molecular_function	0.080805	1	2	323	12	8731	2	BGIBMGA001291,Novel00565	0
GO:1901566	organonitrogen compound biosynthetic process	biological_process	0.081687	1	9	323	142	8731	5	BGIBMGA001648,BGIBMGA004251,BGIBMGA012123,Novel00162,BGIBMGA006191	4	Novel01255,BGIBMGA001160,BGIBMGA007111,BGIBMGA010092
GO:0048878	chemical homeostasis	biological_process	0.08456	1	2	323	13	8731	2	BGIBMGA010253,BGIBMGA011424	0
GO:0008271	secondary active sulfate transmembrane transporter activity	molecular_function	0.085308	1	1	323	2	8731	0		1	BGIBMGA003960
GO:0005452	inorganic anion exchanger activity	molecular_function	0.08751	1	1	323	2	8731	0		1	BGIBMGA006005
GO:0015301	anion:anion antiporter activity	molecular_function	0.08751	1	1	323	2	8731	0		1	BGIBMGA006005
GO:0001726	ruffle	cellular_component	0.090673	1	1	323	2	8731	0		1	BGIBMGA001370
GO:0005200	structural constituent of cytoskeleton	molecular_function	0.090673	1	1	323	2	8731	0		1	BGIBMGA001370
GO:0007016	cytoskeletal anchoring at plasma membrane	biological_process	0.090673	1	1	323	2	8731	0		1	BGIBMGA001370
GO:0031252	cell leading edge	cellular_component	0.090673	1	1	323	2	8731	0		1	BGIBMGA001370
GO:0042995	cell projection	cellular_component	0.090673	1	1	323	2	8731	0		1	BGIBMGA001370
GO:0008898	homocysteine S-methyltransferase activity	molecular_function	0.090897	1	1	323	3	8731	0		1	BGIBMGA004208
GO:0042168	heme metabolic process	biological_process	0.091103	1	1	323	3	8731	1	BGIBMGA001648	0
GO:0044699	single-organism process	biological_process	0.092727	1	82	323	1901	8731	34	BGIBMGA005460,BGIBMGA001146,BGIBMGA007397,BGIBMGA014245,BGIBMGA014578,BGIBMGA005604,BGIBMGA014261,BGIBMGA004948,BGIBMGA008869,BGIBMGA014607,BGIBMGA003046,BGIBMGA004447,BGIBMGA007343,BGIBMGA010460,Novel00005,BGIBMGA003950,BGIBMGA014583,BGIBMGA014055,BGIBMGA001129,BGIBMGA000120,Novel00565,Novel00162,BGIBMGA009572,BGIBMGA003039,BGIBMGA006544,BGIBMGA009193,Novel00945,BGIBMGA000217,Novel01232,BGIBMGA0…	48	BGIBMGA014579,BGIBMGA009716,BGIBMGA011577,BGIBMGA013448,Novel01491,Novel00237,Novel01149,BGIBMGA004511,BGIBMGA005876,Novel00248,BGIBMGA009715,BGIBMGA008315,Novel00833,BGIBMGA005726,Novel01153,Novel01152,Novel00831,Novel01148,Novel00830,BGIBMGA003960,BGIBMGA012197,BGIBMGA010471,BGIBMGA006005,Novel00239,BGIBMGA008120,BGIBMGA010092,Novel01144,Novel01147,BGIBMGA007350,Novel01486,BGIBMGA000063,BGIBMGA…
GO:0007006	mitochondrial membrane organization	biological_process	0.093397	1	1	323	4	8731	1	BGIBMGA014607	0
GO:0007007	inner mitochondrial membrane organization	biological_process	0.093397	1	1	323	4	8731	1	BGIBMGA014607	0
GO:0042719	mitochondrial intermembrane space protein transporter complex	cellular_component	0.093397	1	1	323	4	8731	1	BGIBMGA014607	0
GO:0045039	protein import into mitochondrial inner membrane	biological_process	0.093397	1	1	323	4	8731	1	BGIBMGA014607	0
GO:0007548	sex differentiation	biological_process	0.095037	1	1	323	3	8731	0		1	BGIBMGA003558
GO:0016830	carbon-carbon lyase activity	molecular_function	0.097561	1	3	323	29	8731	1	Novel00945	2	BGIBMGA004277,BGIBMGA004276
GO:0046488	phosphatidylinositol metabolic process	biological_process	0.10064	1	3	323	28	8731	3	Novel00592,BGIBMGA000121,BGIBMGA005537	0
GO:0022607	cellular component assembly	biological_process	0.10118	1	5	323	72	8731	3	BGIBMGA014578,BGIBMGA003954,BGIBMGA014583	2	BGIBMGA009131,BGIBMGA014579
GO:0006535	cysteine biosynthetic process from serine	biological_process	0.10162	1	1	323	3	8731	1	BGIBMGA012123	0
GO:0019344	cysteine biosynthetic process	biological_process	0.10162	1	1	323	3	8731	1	BGIBMGA012123	0
GO:0004019	adenylosuccinate synthase activity	molecular_function	0.10599	1	1	323	3	8731	0		1	Novel01255
GO:0006505	GPI anchor metabolic process	biological_process	0.10666	1	2	323	14	8731	2	Novel00592,BGIBMGA000121	0
GO:0005664	nuclear origin of replication recognition complex	cellular_component	0.10875	1	1	323	3	8731	0		1	Novel00606
GO:0044454	nuclear chromosome part	cellular_component	0.10875	1	1	323	3	8731	0		1	Novel00606
GO:0006108	malate metabolic process	biological_process	0.11037	1	1	323	3	8731	0		1	BGIBMGA006419
GO:0016615	malate dehydrogenase activity	molecular_function	0.11037	1	1	323	3	8731	0		1	BGIBMGA006419
GO:0090407	organophosphate biosynthetic process	biological_process	0.11052	1	8	323	128	8731	3	BGIBMGA000121,Novel00162,Novel00592	5	Novel01255,BGIBMGA012939,BGIBMGA001160,BGIBMGA007111,BGIBMGA010092
GO:0000213	tRNA-intron endonuclease activity	molecular_function	0.11088	1	1	323	3	8731	1	BGIBMGA011775	0
GO:0000394	RNA splicing, via endonucleolytic cleavage and ligation	biological_process	0.11088	1	1	323	3	8731	1	BGIBMGA011775	0
GO:0006388	tRNA splicing, via endonucleolytic cleavage and ligation	biological_process	0.11088	1	1	323	3	8731	1	BGIBMGA011775	0
GO:0000041	transition metal ion transport	biological_process	0.11186	1	2	323	16	8731	2	BGIBMGA007343,BGIBMGA011424	0
GO:0070925	organelle assembly	biological_process	0.11256	1	1	323	4	8731	1	BGIBMGA003954	0
GO:0017176	phosphatidylinositol N-acetylglucosaminyltransferase activity	molecular_function	0.11354	1	1	323	3	8731	1	Novel00592	0
GO:0006222	UMP biosynthetic process	biological_process	0.1148	1	1	323	3	8731	0		1	BGIBMGA007111
GO:0009173	pyrimidine ribonucleoside monophosphate metabolic process	biological_process	0.1148	1	1	323	3	8731	0		1	BGIBMGA007111
GO:0009174	pyrimidine ribonucleoside monophosphate biosynthetic process	biological_process	0.1148	1	1	323	3	8731	0		1	BGIBMGA007111
GO:0046049	UMP metabolic process	biological_process	0.1148	1	1	323	3	8731	0		1	BGIBMGA007111
GO:0004176	ATP-dependent peptidase activity	molecular_function	0.11623	1	1	323	3	8731	1	BGIBMGA007194	0
GO:0006650	glycerophospholipid metabolic process	biological_process	0.11638	1	3	323	30	8731	3	Novel00592,BGIBMGA000121,BGIBMGA005537	0
GO:0046486	glycerolipid metabolic process	biological_process	0.11638	1	3	323	30	8731	3	Novel00592,BGIBMGA005537,BGIBMGA000121	0
GO:0016903	oxidoreductase activity, acting on the aldehyde or oxo group of donors	molecular_function	0.11647	1	3	323	30	8731	3	BGIBMGA011395,BGIBMGA010403,BGIBMGA011270	0
GO:0034622	cellular macromolecular complex assembly	biological_process	0.11711	1	4	323	56	8731	2	BGIBMGA014578,BGIBMGA014583	2	BGIBMGA009131,BGIBMGA014579
GO:0055114	oxidation-reduction process	biological_process	0.11716	1	28	323	584	8731	10	Novel00858,BGIBMGA010253,Novel00860,BGIBMGA014087,BGIBMGA000236,BGIBMGA011395,BGIBMGA010403,BGIBMGA005505,BGIBMGA009042,BGIBMGA006518	18	BGIBMGA007111,BGIBMGA008120,BGIBMGA002307,BGIBMGA006968,BGIBMGA008044,BGIBMGA002578,BGIBMGA012831,BGIBMGA002483,BGIBMGA013118,Novel01511,BGIBMGA012740,BGIBMGA006246,BGIBMGA002577,BGIBMGA005478,BGIBMGA007042,BGIBMGA013994,Novel01144,BGIBMGA006419
GO:0006996	organelle organization	biological_process	0.11847	1	7	323	113	8731	5	BGIBMGA014578,BGIBMGA003954,BGIBMGA014607,BGIBMGA001129,BGIBMGA014583	2	BGIBMGA001370,BGIBMGA014579
GO:0005912	adherens junction	cellular_component	0.11941	1	1	323	3	8731	0		1	BGIBMGA001370
GO:0005924	cell-substrate adherens junction	cellular_component	0.11941	1	1	323	3	8731	0		1	BGIBMGA001370
GO:0005925	focal adhesion	cellular_component	0.11941	1	1	323	3	8731	0		1	BGIBMGA001370
GO:0030055	cell-substrate junction	cellular_component	0.11941	1	1	323	3	8731	0		1	BGIBMGA001370
GO:0070161	anchoring junction	cellular_component	0.11941	1	1	323	3	8731	0		1	BGIBMGA001370
GO:0071840	cellular component organization or biogenesis	biological_process	0.12041	1	11	323	202	8731	5	BGIBMGA014578,BGIBMGA014607,BGIBMGA003954,BGIBMGA001129,BGIBMGA014583	6	BGIBMGA001370,Novel01152,BGIBMGA014579,BGIBMGA009131,Novel00248,Novel00237
GO:0004457	lactate dehydrogenase activity	molecular_function	0.12127	1	1	323	3	8731	0		1	BGIBMGA002483
GO:0004459	L-lactate dehydrogenase activity	molecular_function	0.12127	1	1	323	3	8731	0		1	BGIBMGA002483
GO:0006664	glycolipid metabolic process	biological_process	0.1214	1	2	323	15	8731	2	BGIBMGA000121,Novel00592	0
GO:0008380	RNA splicing	biological_process	0.12153	1	2	323	13	8731	1	BGIBMGA011775	1	BGIBMGA010471
GO:0007040	lysosome organization	biological_process	0.1229	1	1	323	3	8731	1	BGIBMGA001129	0
GO:0032259	methylation	biological_process	0.123	1	4	323	49	8731	3	BGIBMGA009901,BGIBMGA006367,BGIBMGA005460	1	BGIBMGA004208
GO:0051287	NAD binding	molecular_function	0.12444	1	3	323	33	8731	1	BGIBMGA009042	2	BGIBMGA006246,BGIBMGA006419
GO:0010466	negative regulation of peptidase activity	biological_process	0.12501	1	1	323	4	8731	1	BGIBMGA004340	0
GO:0051346	negative regulation of hydrolase activity	biological_process	0.12501	1	1	323	4	8731	1	BGIBMGA004340	0
GO:0044743	intracellular protein transmembrane import	biological_process	0.12694	1	1	323	5	8731	1	BGIBMGA014607	0
GO:0065002	intracellular protein transmembrane transport	biological_process	0.12694	1	1	323	5	8731	1	BGIBMGA014607	0
GO:0005509	calcium ion binding	molecular_function	0.12766	1	11	323	191	8731	6	BGIBMGA009611,BGIBMGA001935,BGIBMGA013109,BGIBMGA002773,Novel00005,BGIBMGA003804	5	BGIBMGA005478,BGIBMGA013448,BGIBMGA005876,BGIBMGA012961,BGIBMGA008283
GO:0016829	lyase activity	molecular_function	0.12795	1	6	323	90	8731	2	BGIBMGA001648,Novel00945	4	BGIBMGA004276,BGIBMGA004277,BGIBMGA002647,BGIBMGA010092
GO:0009605	response to external stimulus	biological_process	0.12855	1	1	323	4	8731	1	BGIBMGA003954	0
GO:0051920	peroxiredoxin activity	molecular_function	0.12924	1	1	323	4	8731	0		1	Novel01511
GO:0032507	maintenance of protein location in cell	biological_process	0.13127	1	1	323	3	8731	0		1	BGIBMGA001370
GO:0045185	maintenance of protein location	biological_process	0.13127	1	1	323	3	8731	0		1	BGIBMGA001370
GO:0051235	maintenance of location	biological_process	0.13127	1	1	323	3	8731	0		1	BGIBMGA001370
GO:0051651	maintenance of location in cell	biological_process	0.13127	1	1	323	3	8731	0		1	BGIBMGA001370
GO:0006626	protein targeting to mitochondrion	biological_process	0.13531	1	1	323	5	8731	1	BGIBMGA014607	0
GO:0006839	mitochondrial transport	biological_process	0.13531	1	1	323	5	8731	1	BGIBMGA014607	0
GO:0070585	protein localization to mitochondrion	biological_process	0.13531	1	1	323	5	8731	1	BGIBMGA014607	0
GO:0072655	establishment of protein localization to mitochondrion	biological_process	0.13531	1	1	323	5	8731	1	BGIBMGA014607	0
GO:0016892	endoribonuclease activity, producing 3'-phosphomonoesters	molecular_function	0.13701	1	1	323	4	8731	1	BGIBMGA011775	0
GO:0006259	DNA metabolic process	biological_process	0.14039	1	11	323	198	8731	6	BGIBMGA014583,BGIBMGA012027,BGIBMGA004948,BGIBMGA002778,Novel00855,BGIBMGA014578	5	Novel01491,BGIBMGA008315,Novel00606,BGIBMGA014579,BGIBMGA009708
GO:0016763	transferase activity, transferring pentosyl groups	molecular_function	0.14105	1	2	323	17	8731	2	BGIBMGA006191,BGIBMGA011774	0
GO:0030054	cell junction	cellular_component	0.14292	1	2	323	18	8731	1	BGIBMGA000452	1	BGIBMGA001370
GO:0009129	pyrimidine nucleoside monophosphate metabolic process	biological_process	0.14355	1	1	323	4	8731	0		1	BGIBMGA007111
GO:0009130	pyrimidine nucleoside monophosphate biosynthetic process	biological_process	0.14355	1	1	323	4	8731	0		1	BGIBMGA007111
GO:1901137	carbohydrate derivative biosynthetic process	biological_process	0.14535	1	6	323	95	8731	4	BGIBMGA000121,Novel00162,Novel00592,BGIBMGA006191	2	BGIBMGA007111,BGIBMGA010092
GO:0005740	mitochondrial envelope	cellular_component	0.14624	1	3	323	44	8731	3	BGIBMGA014607,Novel00162,BGIBMGA007343	0
GO:0043086	negative regulation of catalytic activity	biological_process	0.14712	1	1	323	5	8731	1	BGIBMGA004340	0
GO:0044092	negative regulation of molecular function	biological_process	0.14712	1	1	323	5	8731	1	BGIBMGA004340	0
GO:0006325	chromatin organization	biological_process	0.14723	1	3	323	39	8731	2	BGIBMGA014578,BGIBMGA014583	1	BGIBMGA014579
GO:0005544	calcium-dependent phospholipid binding	molecular_function	0.14737	1	1	323	4	8731	1	BGIBMGA002773	0
GO:0006534	cysteine metabolic process	biological_process	0.1486	1	1	323	5	8731	1	BGIBMGA012123	0
GO:0008272	sulfate transport	biological_process	0.14928	1	1	323	4	8731	0		1	BGIBMGA003960
GO:0015116	sulfate transmembrane transporter activity	molecular_function	0.14928	1	1	323	4	8731	0		1	BGIBMGA003960
GO:0072348	sulfur compound transport	biological_process	0.14928	1	1	323	4	8731	0		1	BGIBMGA003960
GO:1901682	sulfur compound transmembrane transporter activity	molecular_function	0.14928	1	1	323	4	8731	0		1	BGIBMGA003960
GO:0008242	omega peptidase activity	molecular_function	0.14932	1	1	323	4	8731	1	BGIBMGA012292	0
GO:0004549	tRNA-specific ribonuclease activity	molecular_function	0.15051	1	1	323	4	8731	1	BGIBMGA011775	0
GO:0052547	regulation of peptidase activity	biological_process	0.1522	1	1	323	5	8731	1	BGIBMGA004340	0
GO:0001510	RNA methylation	biological_process	0.15415	1	1	323	5	8731	1	BGIBMGA005460	0
GO:0065003	macromolecular complex assembly	biological_process	0.15459	1	4	323	61	8731	2	BGIBMGA014583,BGIBMGA014578	2	BGIBMGA014579,BGIBMGA009131
GO:0000062	fatty-acyl-CoA binding	molecular_function	0.15474	1	1	323	5	8731	0		1	BGIBMGA002905
GO:0006207	'de novo' pyrimidine nucleobase biosynthetic process	biological_process	0.15679	1	1	323	4	8731	0		1	BGIBMGA007111
GO:0019856	pyrimidine nucleobase biosynthetic process	biological_process	0.15679	1	1	323	4	8731	0		1	BGIBMGA007111
GO:0000323	lytic vacuole	cellular_component	0.15693	1	1	323	4	8731	1	BGIBMGA001129	0
GO:0005764	lysosome	cellular_component	0.15693	1	1	323	4	8731	1	BGIBMGA001129	0
GO:0016894	endonuclease activity, active with either ribo- or deoxyribonucleic acids and producing 3'-phosphomonoesters	molecular_function	0.15823	1	1	323	5	8731	1	BGIBMGA011775	0
GO:0016805	dipeptidase activity	molecular_function	0.15962	1	1	323	6	8731	1	BGIBMGA014035	0
GO:0009070	serine family amino acid biosynthetic process	biological_process	0.16032	1	1	323	5	8731	1	BGIBMGA012123	0
GO:0009156	ribonucleoside monophosphate biosynthetic process	biological_process	0.16061	1	2	323	18	8731	0		2	BGIBMGA012939,BGIBMGA007111
GO:0009161	ribonucleoside monophosphate metabolic process	biological_process	0.16061	1	2	323	18	8731	0		2	BGIBMGA012939,BGIBMGA007111
GO:0071806	protein transmembrane transport	biological_process	0.16316	1	1	323	6	8731	1	BGIBMGA014607	0
GO:1901293	nucleoside phosphate biosynthetic process	biological_process	0.16326	1	6	323	98	8731	1	Novel00162	5	BGIBMGA012939,Novel01255,BGIBMGA007111,BGIBMGA010092,BGIBMGA001160
GO:0006563	L-serine metabolic process	biological_process	0.17016	1	1	323	5	8731	1	BGIBMGA012123	0
GO:0008152	metabolic process	biological_process	0.17102	1	143	323	3603	8731	75	BGIBMGA007046,BGIBMGA005320,BGIBMGA003996,BGIBMGA006801,BGIBMGA011987,BGIBMGA012788,BGIBMGA000973,BGIBMGA006905,BGIBMGA012871,BGIBMGA011658,BGIBMGA006191,BGIBMGA009901,Novel00455,Novel00858,BGIBMGA002527,BGIBMGA011270,BGIBMGA005505,BGIBMGA001648,BGIBMGA005537,BGIBMGA004062,BGIBMGA007860,BGIBMGA014578,BGIBMGA011775,BGIBMGA001291,BGIBMGA004948,BGIBMGA004340,BGIBMGA000121,BGIBMGA006484,BGIBMGA003954…	68	BGIBMGA005726,Novel00606,BGIBMGA004276,BGIBMGA005239,BGIBMGA002671,BGIBMGA010471,BGIBMGA007111,BGIBMGA002307,BGIBMGA008120,BGIBMGA001160,BGIBMGA004460,BGIBMGA014579,BGIBMGA007121,BGIBMGA004277,BGIBMGA002578,BGIBMGA005634,BGIBMGA003558,BGIBMGA004995,BGIBMGA006419,BGIBMGA010679,Novel01511,BGIBMGA013746,BGIBMGA013118,BGIBMGA012939,BGIBMGA014049,BGIBMGA009551,BGIBMGA002647,BGIBMGA000572,BGIBMGA014323…
GO:0004364	glutathione transferase activity	molecular_function	0.17102	1	1	323	6	8731	1	BGIBMGA011658	0
GO:0016782	transferase activity, transferring sulfur-containing groups	molecular_function	0.17182	1	2	323	21	8731	1	Novel01415	1	BGIBMGA006776
GO:0009123	nucleoside monophosphate metabolic process	biological_process	0.17231	1	2	323	19	8731	0		2	BGIBMGA012939,BGIBMGA007111
GO:0009124	nucleoside monophosphate biosynthetic process	biological_process	0.17231	1	2	323	19	8731	0		2	BGIBMGA007111,BGIBMGA012939
GO:0005975	carbohydrate metabolic process	biological_process	0.18014	1	15	323	297	8731	7	BGIBMGA010812,BGIBMGA003996,BGIBMGA004062,Novel00005,BGIBMGA008988,BGIBMGA005537,BGIBMGA006905	8	BGIBMGA011607,BGIBMGA000572,BGIBMGA004276,BGIBMGA004277,BGIBMGA014189,BGIBMGA009467,BGIBMGA005239,BGIBMGA011609
GO:0000228	nuclear chromosome	cellular_component	0.18049	1	1	323	5	8731	0		1	Novel00606
GO:0006730	one-carbon metabolic process	biological_process	0.18117	1	1	323	5	8731	0		1	BGIBMGA002647
GO:0003995	acyl-CoA dehydrogenase activity	molecular_function	0.18259	1	2	323	19	8731	1	BGIBMGA000236	1	BGIBMGA002577
GO:0044429	mitochondrial part	cellular_component	0.1837	1	3	323	48	8731	3	BGIBMGA014607,Novel00162,BGIBMGA007343	0
GO:0005158	insulin receptor binding	molecular_function	0.18572	1	1	323	5	8731	0		1	BGIBMGA001370
GO:0032403	protein complex binding	molecular_function	0.18572	1	1	323	5	8731	0		1	BGIBMGA001370
GO:0019843	rRNA binding	molecular_function	0.18658	1	1	323	7	8731	0		1	BGIBMGA000395
GO:0004527	exonuclease activity	molecular_function	0.18668	1	2	323	21	8731	2	BGIBMGA001830,BGIBMGA000125	0
GO:0009163	nucleoside biosynthetic process	biological_process	0.18706	1	3	323	42	8731	2	Novel00162,BGIBMGA006191	1	BGIBMGA007111
GO:0042455	ribonucleoside biosynthetic process	biological_process	0.18706	1	3	323	42	8731	2	Novel00162,BGIBMGA006191	1	BGIBMGA007111
GO:1901659	glycosyl compound biosynthetic process	biological_process	0.18706	1	3	323	42	8731	2	Novel00162,BGIBMGA006191	1	BGIBMGA007111
GO:0008094	DNA-dependent ATPase activity	molecular_function	0.18706	1	2	323	20	8731	2	BGIBMGA002778,BGIBMGA008087	0
GO:0000150	recombinase activity	molecular_function	0.18809	1	1	323	5	8731	1	Novel00855	0
GO:0008238	exopeptidase activity	molecular_function	0.1887	1	5	323	79	8731	4	BGIBMGA014035,BGIBMGA002527,BGIBMGA005320,BGIBMGA012292	1	BGIBMGA012807
GO:0006206	pyrimidine nucleobase metabolic process	biological_process	0.18974	1	1	323	5	8731	0		1	BGIBMGA007111
GO:0065008	regulation of biological quality	biological_process	0.19107	1	4	323	64	8731	2	BGIBMGA010253,BGIBMGA011424	2	BGIBMGA008120,BGIBMGA001370
GO:0004435	phosphatidylinositol phospholipase C activity	molecular_function	0.19368	1	1	323	5	8731	0		1	BGIBMGA008283
GO:0008239	dipeptidyl-peptidase activity	molecular_function	0.19697	1	1	323	7	8731	1	BGIBMGA014035	0
GO:0004348	glucosylceramidase activity	molecular_function	0.19737	1	1	323	5	8731	1	BGIBMGA001129	0
GO:0016624	oxidoreductase activity, acting on the aldehyde or oxo group of donors, disulfide as acceptor	molecular_function	0.19891	1	1	323	5	8731	1	BGIBMGA011270	0
GO:0000097	sulfur amino acid biosynthetic process	biological_process	0.20028	1	1	323	6	8731	1	BGIBMGA012123	0
GO:0007005	mitochondrion organization	biological_process	0.20124	1	1	323	7	8731	1	BGIBMGA014607	0
GO:0008654	phospholipid biosynthetic process	biological_process	0.2025	1	2	323	22	8731	2	BGIBMGA000121,Novel00592	0
GO:0004383	guanylate cyclase activity	molecular_function	0.2028	1	1	323	6	8731	0		1	BGIBMGA010092
GO:0006182	cGMP biosynthetic process	biological_process	0.2028	1	1	323	6	8731	0		1	BGIBMGA010092
GO:0046068	cGMP metabolic process	biological_process	0.2028	1	1	323	6	8731	0		1	BGIBMGA010092
GO:0052652	cyclic purine nucleotide metabolic process	biological_process	0.2028	1	1	323	6	8731	0		1	BGIBMGA010092
GO:0051276	chromosome organization	biological_process	0.2038	1	3	323	44	8731	2	BGIBMGA014583,BGIBMGA014578	1	BGIBMGA014579
GO:0008172	S-methyltransferase activity	molecular_function	0.20838	1	1	323	6	8731	0		1	BGIBMGA004208
GO:0044281	small molecule metabolic process	biological_process	0.20921	1	27	323	604	8731	11	BGIBMGA009901,Novel00162,BGIBMGA006191,BGIBMGA006367,BGIBMGA012948,BGIBMGA006905,BGIBMGA012871,BGIBMGA012123,BGIBMGA007860,BGIBMGA000851,BGIBMGA005460	16	BGIBMGA010092,BGIBMGA007111,BGIBMGA001160,BGIBMGA004277,BGIBMGA002578,BGIBMGA004208,BGIBMGA009467,Novel01255,BGIBMGA002647,BGIBMGA009131,BGIBMGA012939,BGIBMGA014049,BGIBMGA004276,BGIBMGA014323,BGIBMGA006419,BGIBMGA010797
GO:0000152	nuclear ubiquitin ligase complex	cellular_component	0.21003	1	1	323	6	8731	0		1	Novel01194
GO:0005680	anaphase-promoting complex	cellular_component	0.21003	1	1	323	6	8731	0		1	Novel01194
GO:0043933	macromolecular complex subunit organization	biological_process	0.21096	1	4	323	69	8731	2	BGIBMGA014583,BGIBMGA014578	2	BGIBMGA014579,BGIBMGA009131
GO:0005507	copper ion binding	molecular_function	0.21262	1	2	323	24	8731	2	BGIBMGA007343,BGIBMGA010253	0
GO:0004301	epoxide hydrolase activity	molecular_function	0.21716	1	1	323	6	8731	0		1	BGIBMGA013994
GO:0016803	ether hydrolase activity	molecular_function	0.21716	1	1	323	6	8731	0		1	BGIBMGA013994
GO:0009435	NAD biosynthetic process	biological_process	0.21851	1	1	323	6	8731	0		1	BGIBMGA001160
GO:0019359	nicotinamide nucleotide biosynthetic process	biological_process	0.21851	1	1	323	6	8731	0		1	BGIBMGA001160
GO:0019363	pyridine nucleotide biosynthetic process	biological_process	0.21851	1	1	323	6	8731	0		1	BGIBMGA001160
GO:0019674	NAD metabolic process	biological_process	0.21851	1	1	323	6	8731	0		1	BGIBMGA001160
GO:0008375	acetylglucosaminyltransferase activity	molecular_function	0.21878	1	1	323	6	8731	1	Novel00592	0
GO:0008544	epidermis development	biological_process	0.21979	1	1	323	3	8731	0		1	BGIBMGA010471
GO:0009913	epidermal cell differentiation	biological_process	0.21979	1	1	323	3	8731	0		1	BGIBMGA010471
GO:0030216	keratinocyte differentiation	biological_process	0.21979	1	1	323	3	8731	0		1	BGIBMGA010471
GO:0030855	epithelial cell differentiation	biological_process	0.21979	1	1	323	3	8731	0		1	BGIBMGA010471
GO:0031424	keratinization	biological_process	0.21979	1	1	323	3	8731	0		1	BGIBMGA010471
GO:0043588	skin development	biological_process	0.21979	1	1	323	3	8731	0		1	BGIBMGA010471
GO:0060429	epithelium development	biological_process	0.21979	1	1	323	3	8731	0		1	BGIBMGA010471
GO:0005996	monosaccharide metabolic process	biological_process	0.22039	1	3	323	41	8731	1	BGIBMGA006905	2	BGIBMGA004277,BGIBMGA004276
GO:0019318	hexose metabolic process	biological_process	0.22039	1	3	323	41	8731	1	BGIBMGA006905	2	BGIBMGA004277,BGIBMGA004276
GO:0006825	copper ion transport	biological_process	0.22737	1	1	323	8	8731	1	BGIBMGA007343	0
GO:0005743	mitochondrial inner membrane	cellular_component	0.23005	1	2	323	31	8731	2	BGIBMGA014607,Novel00162	0
GO:0019866	organelle inner membrane	cellular_component	0.23005	1	2	323	31	8731	2	BGIBMGA014607,Novel00162	0
GO:0005615	extracellular space	cellular_component	0.23141	1	2	323	28	8731	0		2	BGIBMGA013448,BGIBMGA012939
GO:0042592	homeostatic process	biological_process	0.23227	1	3	323	47	8731	2	BGIBMGA011424,BGIBMGA010253	1	BGIBMGA008120
GO:0004521	endoribonuclease activity	molecular_function	0.23781	1	2	323	24	8731	2	BGIBMGA011543,BGIBMGA011775	0
GO:0051704	multi-organism process	biological_process	0.23783	1	3	323	49	8731	2	Novel00521,Novel00877	1	Novel01259
GO:0030170	pyridoxal phosphate binding	molecular_function	0.23832	1	3	323	44	8731	1	BGIBMGA012123	2	BGIBMGA004995,BGIBMGA011964
GO:0048513	organ development	biological_process	0.23833	1	1	323	4	8731	0		1	BGIBMGA010471
GO:0048731	system development	biological_process	0.23833	1	1	323	4	8731	0		1	BGIBMGA010471
GO:0006879	cellular iron ion homeostasis	biological_process	0.23964	1	1	323	7	8731	1	BGIBMGA011424	0
GO:0008199	ferric iron binding	molecular_function	0.23964	1	1	323	7	8731	1	BGIBMGA011424	0
GO:0055072	iron ion homeostasis	biological_process	0.23964	1	1	323	7	8731	1	BGIBMGA011424	0
GO:0016879	ligase activity, forming carbon-nitrogen bonds	molecular_function	0.24029	1	6	323	108	8731	3	BGIBMGA001343,BGIBMGA006152,BGIBMGA004837	3	Novel01194,BGIBMGA001160,Novel01255
GO:0016853	isomerase activity	molecular_function	0.2407	1	4	323	70	8731	2	BGIBMGA002349,BGIBMGA011987	2	Novel01259,BGIBMGA009467
GO:0016051	carbohydrate biosynthetic process	biological_process	0.24215	1	2	323	24	8731	0		2	BGIBMGA004276,BGIBMGA004277
GO:0044464	cell part	cellular_component	0.24308	1	87	323	2173	8731	32	BGIBMGA007343,BGIBMGA011658,Novel00455,BGIBMGA006415,BGIBMGA003672,BGIBMGA014607,BGIBMGA000121,BGIBMGA003913,BGIBMGA004948,BGIBMGA009854,BGIBMGA014578,BGIBMGA014538,BGIBMGA000851,BGIBMGA007397,BGIBMGA007860,BGIBMGA011543,BGIBMGA004933,BGIBMGA001830,BGIBMGA000125,BGIBMGA003954,BGIBMGA006484,BGIBMGA000217,BGIBMGA006664,BGIBMGA003039,BGIBMGA008087,Novel00565,Novel00162,BGIBMGA001129,BGIBMGA000120,BG…	55	Novel00239,BGIBMGA008784,BGIBMGA007111,BGIBMGA010092,BGIBMGA012197,BGIBMGA010471,Novel01148,Novel00831,Novel00830,BGIBMGA010249,Novel00606,BGIBMGA010720,BGIBMGA014451,Novel00833,BGIBMGA008687,BGIBMGA009708,Novel01153,BGIBMGA002578,BGIBMGA008744,BGIBMGA008756,BGIBMGA002620,BGIBMGA009715,Novel00248,Novel01255,Novel01491,Novel00237,Novel01194,Novel01149,BGIBMGA001684,BGIBMGA014579,BGIBMGA009716,Nove…
GO:0072525	pyridine-containing compound biosynthetic process	biological_process	0.24405	1	1	323	7	8731	0		1	BGIBMGA001160
GO:0009636	response to toxic substance	biological_process	0.2454	1	1	323	7	8731	0		1	BGIBMGA013994
GO:0005575	cellular_component	cellular_component	0.24582	1	139	323	3560	8731	61	Novel00048,BGIBMGA011543,BGIBMGA000851,BGIBMGA007397,BGIBMGA014245,BGIBMGA014261,BGIBMGA009854,BGIBMGA006911,BGIBMGA003672,BGIBMGA006415,BGIBMGA003046,Novel00005,BGIBMGA003950,BGIBMGA014055,BGIBMGA000120,BGIBMGA008087,Novel00945,BGIBMGA003039,BGIBMGA001935,BGIBMGA006544,BGIBMGA000217,BGIBMGA011424,BGIBMGA004933,Novel00573,BGIBMGA007860,BGIBMGA001146,BGIBMGA014538,BGIBMGA014578,BGIBMGA003913,BGIBM…	78	BGIBMGA013448,BGIBMGA009131,Novel01149,Novel01491,Novel00237,BGIBMGA000667,Novel01255,Novel01259,BGIBMGA009715,BGIBMGA008756,Novel01153,BGIBMGA009708,Novel00833,BGIBMGA008687,BGIBMGA010249,BGIBMGA012702,Novel00831,Novel00830,BGIBMGA010092,BGIBMGA008784,BGIBMGA005119,BGIBMGA009922,BGIBMGA008787,BGIBMGA012782,Novel01154,BGIBMGA010797,BGIBMGA013994,BGIBMGA006839,Novel01519,BGIBMGA001370,Novel00236,N…
GO:0006213	pyrimidine nucleoside metabolic process	biological_process	0.24681	1	1	323	8	8731	0		1	BGIBMGA007111
GO:0009218	pyrimidine ribonucleotide metabolic process	biological_process	0.24681	1	1	323	8	8731	0		1	BGIBMGA007111
GO:0009220	pyrimidine ribonucleotide biosynthetic process	biological_process	0.24681	1	1	323	8	8731	0		1	BGIBMGA007111
GO:0046131	pyrimidine ribonucleoside metabolic process	biological_process	0.24681	1	1	323	8	8731	0		1	BGIBMGA007111
GO:0046132	pyrimidine ribonucleoside biosynthetic process	biological_process	0.24681	1	1	323	8	8731	0		1	BGIBMGA007111
GO:0046134	pyrimidine nucleoside biosynthetic process	biological_process	0.24681	1	1	323	8	8731	0		1	BGIBMGA007111
GO:0030258	lipid modification	biological_process	0.2526	1	2	323	24	8731	1	BGIBMGA005537	1	BGIBMGA002578
GO:0003690	double-stranded DNA binding	molecular_function	0.25396	1	1	323	7	8731	1	BGIBMGA012027	0
GO:0030983	mismatched DNA binding	molecular_function	0.25396	1	1	323	7	8731	1	BGIBMGA012027	0
GO:0005911	cell-cell junction	cellular_component	0.25638	1	1	323	9	8731	1	BGIBMGA000452	0
GO:0005921	gap junction	cellular_component	0.25638	1	1	323	9	8731	1	BGIBMGA000452	0
GO:0003723	RNA binding	molecular_function	0.25666	1	10	323	214	8731	5	BGIBMGA006933,BGIBMGA005637,BGIBMGA004408,BGIBMGA011987,BGIBMGA011543	5	BGIBMGA009922,BGIBMGA002671,Novel01491,BGIBMGA000395,BGIBMGA010840
GO:0016044	cellular membrane organization	biological_process	0.2575	1	1	323	9	8731	1	BGIBMGA014607	0
GO:0016620	oxidoreductase activity, acting on the aldehyde or oxo group of donors, NAD or NADP as acceptor	molecular_function	0.25765	1	2	323	25	8731	2	BGIBMGA010403,BGIBMGA011395	0
GO:0031967	organelle envelope	cellular_component	0.25792	1	3	323	54	8731	3	BGIBMGA007343,Novel00162,BGIBMGA014607	0
GO:0051301	cell division	biological_process	0.25824	1	1	323	7	8731	1	BGIBMGA005460	0
GO:0006396	RNA processing	biological_process	0.25987	1	6	323	109	8731	4	BGIBMGA006933,BGIBMGA011775,BGIBMGA006191,BGIBMGA011543	2	BGIBMGA002671,BGIBMGA010471
GO:0016054	organic acid catabolic process	biological_process	0.26118	1	2	323	25	8731	0		2	BGIBMGA002578,BGIBMGA014323
GO:0046395	carboxylic acid catabolic process	biological_process	0.26118	1	2	323	25	8731	0		2	BGIBMGA014323,BGIBMGA002578
GO:0008241	peptidyl-dipeptidase activity	molecular_function	0.26249	1	1	323	8	8731	1	BGIBMGA002527	0
GO:0046916	cellular transition metal ion homeostasis	biological_process	0.26303	1	1	323	8	8731	1	BGIBMGA011424	0
GO:0008235	metalloexopeptidase activity	molecular_function	0.26322	1	3	323	47	8731	2	BGIBMGA014035,BGIBMGA005320	1	BGIBMGA012807
GO:0009888	tissue development	biological_process	0.26328	1	1	323	5	8731	0		1	BGIBMGA010471
GO:0004563	beta-N-acetylhexosaminidase activity	molecular_function	0.26367	1	1	323	7	8731	1	BGIBMGA003996	0
GO:0008168	methyltransferase activity	molecular_function	0.2647	1	6	323	113	8731	5	BGIBMGA006367,BGIBMGA005460,BGIBMGA009901,BGIBMGA006933,BGIBMGA004408	1	BGIBMGA004208
GO:0008033	tRNA processing	biological_process	0.26517	1	2	323	28	8731	2	BGIBMGA011775,BGIBMGA006191	0
GO:0006400	tRNA modification	biological_process	0.26553	1	1	323	9	8731	1	BGIBMGA006191	0
GO:0009165	nucleotide biosynthetic process	biological_process	0.26934	1	5	323	93	8731	1	Novel00162	4	Novel01255,BGIBMGA001160,BGIBMGA007111,BGIBMGA010092
GO:0006006	glucose metabolic process	biological_process	0.27022	1	2	323	26	8731	0		2	BGIBMGA004276,BGIBMGA004277
GO:0008509	anion transmembrane transporter activity	molecular_function	0.27032	1	2	323	25	8731	0		2	BGIBMGA003960,BGIBMGA006005
GO:0006576	cellular biogenic amine metabolic process	biological_process	0.27197	1	1	323	8	8731	1	BGIBMGA004251	0
GO:0000276	mitochondrial proton-transporting ATP synthase complex, coupling factor F(o)	cellular_component	0.2724	1	1	323	10	8731	1	Novel00162	0
GO:0045263	proton-transporting ATP synthase complex, coupling factor F(o)	cellular_component	0.2724	1	1	323	10	8731	1	Novel00162	0
GO:0007160	cell-matrix adhesion	biological_process	0.27506	1	1	323	8	8731	0		1	BGIBMGA005876
GO:0031589	cell-substrate adhesion	biological_process	0.27506	1	1	323	8	8731	0		1	BGIBMGA005876
GO:0005773	vacuole	cellular_component	0.27627	1	1	323	8	8731	1	BGIBMGA001129	0
GO:0046112	nucleobase biosynthetic process	biological_process	0.27839	1	1	323	8	8731	0		1	BGIBMGA007111
GO:0016801	hydrolase activity, acting on ether bonds	molecular_function	0.27848	1	1	323	8	8731	0		1	BGIBMGA013994
GO:0006826	iron ion transport	biological_process	0.28152	1	1	323	8	8731	1	BGIBMGA011424	0
GO:0044085	cellular component biogenesis	biological_process	0.28273	1	5	323	101	8731	3	BGIBMGA003954,BGIBMGA014578,BGIBMGA014583	2	BGIBMGA009131,BGIBMGA014579
GO:0016788	hydrolase activity, acting on ester bonds	molecular_function	0.28316	1	13	323	278	8731	9	BGIBMGA001830,BGIBMGA000125,Novel00565,BGIBMGA006559,BGIBMGA011543,BGIBMGA012871,BGIBMGA012292,BGIBMGA001291,BGIBMGA011775	4	BGIBMGA006582,BGIBMGA008401,BGIBMGA002043,BGIBMGA008283
GO:0006298	mismatch repair	biological_process	0.28503	1	1	323	8	8731	1	BGIBMGA012027	0
GO:0048037	cofactor binding	molecular_function	0.28975	1	11	323	229	8731	4	BGIBMGA009042,BGIBMGA000236,BGIBMGA011395,BGIBMGA012123	7	BGIBMGA011964,BGIBMGA004995,BGIBMGA006419,BGIBMGA006246,BGIBMGA005478,BGIBMGA002905,BGIBMGA013118
GO:0009260	ribonucleotide biosynthetic process	biological_process	0.29064	1	3	323	52	8731	1	Novel00162	2	BGIBMGA007111,BGIBMGA010092
GO:0046390	ribose phosphate biosynthetic process	biological_process	0.29064	1	3	323	52	8731	1	Novel00162	2	BGIBMGA007111,BGIBMGA010092
GO:0003997	acyl-CoA oxidase activity	molecular_function	0.29139	1	1	323	8	8731	0		1	BGIBMGA002578
GO:0046872	metal ion binding	molecular_function	0.29148	1	60	323	1455	8731	29	BGIBMGA006664,BGIBMGA005320,BGIBMGA001935,BGIBMGA003672,BGIBMGA014607,BGIBMGA014048,BGIBMGA009441,Novel00860,BGIBMGA012871,BGIBMGA010957,BGIBMGA011424,BGIBMGA002773,BGIBMGA004447,BGIBMGA007343,Novel00005,BGIBMGA006374,Novel00858,BGIBMGA003804,BGIBMGA009901,BGIBMGA009611,BGIBMGA008771,BGIBMGA005505,BGIBMGA014538,BGIBMGA001204,BGIBMGA013109,BGIBMGA010253,BGIBMGA008537,BGIBMGA003913,BGIBMGA004948	31	BGIBMGA006419,BGIBMGA008687,BGIBMGA005634,BGIBMGA005726,BGIBMGA006839,BGIBMGA010679,BGIBMGA010720,BGIBMGA014451,BGIBMGA002647,BGIBMGA008784,Novel00895,BGIBMGA002307,BGIBMGA005478,BGIBMGA013448,BGIBMGA006246,BGIBMGA012961,BGIBMGA000395,BGIBMGA012807,Novel01194,BGIBMGA001684,Novel01255,BGIBMGA008787,BGIBMGA005876,BGIBMGA008744,BGIBMGA008756,BGIBMGA002620,BGIBMGA001717,BGIBMGA001776,BGIBMGA008283,BG…
GO:0016741	transferase activity, transferring one-carbon groups	molecular_function	0.2924	1	6	323	117	8731	5	BGIBMGA006367,BGIBMGA005460,BGIBMGA009901,BGIBMGA006933,BGIBMGA004408	1	BGIBMGA004208
GO:0000096	sulfur amino acid metabolic process	biological_process	0.29308	1	1	323	10	8731	1	BGIBMGA012123	0
GO:0006779	porphyrin-containing compound biosynthetic process	biological_process	0.29323	1	1	323	9	8731	1	BGIBMGA001648	0
GO:0008081	phosphoric diester hydrolase activity	molecular_function	0.29334	1	2	323	27	8731	0		2	BGIBMGA002043,BGIBMGA008283
GO:0043169	cation binding	molecular_function	0.29346	1	61	323	1479	8731	29	BGIBMGA003913,BGIBMGA004948,BGIBMGA008537,BGIBMGA010253,BGIBMGA013109,BGIBMGA001204,BGIBMGA014538,BGIBMGA008771,BGIBMGA005505,BGIBMGA009611,Novel00858,BGIBMGA009901,BGIBMGA003804,BGIBMGA007343,Novel00005,BGIBMGA006374,BGIBMGA004447,BGIBMGA012871,Novel00860,BGIBMGA002773,BGIBMGA011424,BGIBMGA010957,BGIBMGA009441,BGIBMGA014048,BGIBMGA003672,BGIBMGA014607,BGIBMGA005320,BGIBMGA006664,BGIBMGA001935	32	BGIBMGA001776,BGIBMGA001717,BGIBMGA012782,BGIBMGA008315,BGIBMGA008283,BGIBMGA008744,BGIBMGA002620,BGIBMGA008756,BGIBMGA008787,BGIBMGA005876,Novel01255,Novel01194,BGIBMGA012807,BGIBMGA001684,BGIBMGA000395,BGIBMGA012961,BGIBMGA005478,BGIBMGA006246,BGIBMGA013448,BGIBMGA002307,BGIBMGA008784,Novel00895,BGIBMGA005239,BGIBMGA002647,BGIBMGA010679,BGIBMGA014451,BGIBMGA010720,BGIBMGA006839,BGIBMGA005726,BG…
GO:0004629	phospholipase C activity	molecular_function	0.29434	1	1	323	9	8731	0		1	BGIBMGA008283
GO:0004525	ribonuclease III activity	molecular_function	0.29449	1	1	323	9	8731	1	BGIBMGA011543	0
GO:0009308	amine metabolic process	biological_process	0.29904	1	1	323	9	8731	1	BGIBMGA004251	0
GO:0044106	cellular amine metabolic process	biological_process	0.29904	1	1	323	9	8731	1	BGIBMGA004251	0
GO:0006164	purine nucleotide biosynthetic process	biological_process	0.29995	1	3	323	53	8731	1	Novel00162	2	BGIBMGA010092,Novel01255
GO:0009982	pseudouridine synthase activity	molecular_function	0.30008	1	1	323	10	8731	1	BGIBMGA011987	0
GO:0043648	dicarboxylic acid metabolic process	biological_process	0.30597	1	1	323	9	8731	0		1	BGIBMGA006419
GO:0005753	mitochondrial proton-transporting ATP synthase complex	cellular_component	0.3093	1	1	323	12	8731	1	Novel00162	0
GO:0004518	nuclease activity	molecular_function	0.30989	1	4	323	70	8731	4	BGIBMGA001830,BGIBMGA000125,BGIBMGA011775,BGIBMGA011543	0
GO:0020037	heme binding	molecular_function	0.31216	1	7	323	146	8731	3	BGIBMGA006518,Novel00860,Novel00858	4	BGIBMGA012740,BGIBMGA007042,BGIBMGA005478,BGIBMGA002307
GO:0046906	tetrapyrrole binding	molecular_function	0.31216	1	7	323	146	8731	3	Novel00858,Novel00860,BGIBMGA006518	4	BGIBMGA005478,BGIBMGA007042,BGIBMGA002307,BGIBMGA012740
GO:0006914	autophagy	biological_process	0.31252	1	1	323	11	8731	1	BGIBMGA003954	0
GO:0009975	cyclase activity	molecular_function	0.31356	1	1	323	10	8731	0		1	BGIBMGA010092
GO:0016616	oxidoreductase activity, acting on the CH-OH group of donors, NAD or NADP as acceptor	molecular_function	0.31423	1	4	323	75	8731	1	BGIBMGA009042	3	BGIBMGA006419,BGIBMGA006246,BGIBMGA002483
GO:0006778	porphyrin-containing compound metabolic process	biological_process	0.31595	1	1	323	10	8731	1	BGIBMGA001648	0
GO:0016757	transferase activity, transferring glycosyl groups	molecular_function	0.31636	1	6	323	119	8731	5	BGIBMGA000121,BGIBMGA011774,BGIBMGA010286,BGIBMGA006191,Novel00592	1	BGIBMGA010287
GO:0015929	hexosaminidase activity	molecular_function	0.31742	1	1	323	9	8731	1	BGIBMGA003996	0
GO:0004114	3',5'-cyclic-nucleotide phosphodiesterase activity	molecular_function	0.31837	1	1	323	9	8731	0		1	BGIBMGA002043
GO:0006873	cellular ion homeostasis	biological_process	0.32012	1	1	323	10	8731	1	BGIBMGA011424	0
GO:0006875	cellular metal ion homeostasis	biological_process	0.32012	1	1	323	10	8731	1	BGIBMGA011424	0
GO:0030003	cellular cation homeostasis	biological_process	0.32012	1	1	323	10	8731	1	BGIBMGA011424	0
GO:0055082	cellular chemical homeostasis	biological_process	0.32012	1	1	323	10	8731	1	BGIBMGA011424	0
GO:0001522	pseudouridine synthesis	biological_process	0.32215	1	1	323	11	8731	1	BGIBMGA011987	0
GO:0016298	lipase activity	molecular_function	0.32217	1	2	323	32	8731	1	BGIBMGA006559	1	BGIBMGA008283
GO:0006635	fatty acid beta-oxidation	biological_process	0.32283	1	1	323	9	8731	0		1	BGIBMGA002578
GO:0009062	fatty acid catabolic process	biological_process	0.32283	1	1	323	9	8731	0		1	BGIBMGA002578
GO:0019395	fatty acid oxidation	biological_process	0.32283	1	1	323	9	8731	0		1	BGIBMGA002578
GO:0034440	lipid oxidation	biological_process	0.32283	1	1	323	9	8731	0		1	BGIBMGA002578
GO:0072329	monocarboxylic acid catabolic process	biological_process	0.32283	1	1	323	9	8731	0		1	BGIBMGA002578
GO:0015103	inorganic anion transmembrane transporter activity	molecular_function	0.32305	1	1	323	9	8731	0		1	BGIBMGA003960
GO:0006221	pyrimidine nucleotide biosynthetic process	biological_process	0.32429	1	1	323	11	8731	0		1	BGIBMGA007111
GO:0006904	vesicle docking involved in exocytosis	biological_process	0.32739	1	1	323	10	8731	1	BGIBMGA005512	0
GO:0043566	structure-specific DNA binding	molecular_function	0.32769	1	1	323	10	8731	1	BGIBMGA012027	0
GO:0009112	nucleobase metabolic process	biological_process	0.33168	1	1	323	10	8731	0		1	BGIBMGA007111
GO:0030001	metal ion transport	biological_process	0.33524	1	4	323	81	8731	4	BGIBMGA007343,BGIBMGA011424,BGIBMGA004447,Novel00945	0
GO:0004540	ribonuclease activity	molecular_function	0.33621	1	2	323	31	8731	2	BGIBMGA011775,BGIBMGA011543	0
GO:0031966	mitochondrial membrane	cellular_component	0.33666	1	2	323	39	8731	2	Novel00162,BGIBMGA014607	0
GO:0016881	acid-amino acid ligase activity	molecular_function	0.33837	1	4	323	77	8731	3	BGIBMGA006152,BGIBMGA001343,BGIBMGA004837	1	Novel01194
GO:0072522	purine-containing compound biosynthetic process	biological_process	0.34049	1	3	323	57	8731	1	Novel00162	2	Novel01255,BGIBMGA010092
GO:0015698	inorganic anion transport	biological_process	0.34236	1	1	323	10	8731	0		1	BGIBMGA003960
GO:0006220	pyrimidine nucleotide metabolic process	biological_process	0.34277	1	1	323	12	8731	0		1	BGIBMGA007111
GO:0033554	cellular response to stress	biological_process	0.34412	1	4	323	74	8731	3	BGIBMGA004948,BGIBMGA003954,BGIBMGA012027	1	BGIBMGA008315
GO:0004867	serine-type endopeptidase inhibitor activity	molecular_function	0.3451	1	2	323	27	8731	0		2	BGIBMGA005119,BGIBMGA007729
GO:0006665	sphingolipid metabolic process	biological_process	0.34667	1	1	323	10	8731	1	BGIBMGA001129	0
GO:0004003	ATP-dependent DNA helicase activity	molecular_function	0.34922	1	1	323	10	8731	1	BGIBMGA008087	0
GO:0044282	small molecule catabolic process	biological_process	0.35042	1	2	323	31	8731	0		2	BGIBMGA014323,BGIBMGA002578
GO:0044712	single-organism catabolic process	biological_process	0.35042	1	2	323	31	8731	0		2	BGIBMGA014323,BGIBMGA002578
GO:0030414	peptidase inhibitor activity	molecular_function	0.35169	1	3	323	50	8731	1	BGIBMGA004340	2	BGIBMGA005119,BGIBMGA007729
GO:0061134	peptidase regulator activity	molecular_function	0.35169	1	3	323	50	8731	1	BGIBMGA004340	2	BGIBMGA007729,BGIBMGA005119
GO:0016836	hydro-lyase activity	molecular_function	0.35268	1	1	323	11	8731	0		1	BGIBMGA002647
GO:0016810	hydrolase activity, acting on carbon-nitrogen (but not peptide) bonds	molecular_function	0.35339	1	3	323	58	8731	1	BGIBMGA008988	2	BGIBMGA001160,BGIBMGA012994
GO:0022406	membrane docking	biological_process	0.35735	1	1	323	11	8731	1	BGIBMGA005512	0
GO:0048278	vesicle docking	biological_process	0.35735	1	1	323	11	8731	1	BGIBMGA005512	0
GO:0003684	damaged DNA binding	molecular_function	0.35974	1	1	323	11	8731	0		1	BGIBMGA008315
GO:0005179	hormone activity	molecular_function	0.36549	1	2	323	45	8731	1	BGIBMGA006911	1	BGIBMGA000667
GO:0004112	cyclic-nucleotide phosphodiesterase activity	molecular_function	0.36592	1	1	323	11	8731	0		1	BGIBMGA002043
GO:0019362	pyridine nucleotide metabolic process	biological_process	0.36705	1	1	323	12	8731	0		1	BGIBMGA001160
GO:0046496	nicotinamide nucleotide metabolic process	biological_process	0.36705	1	1	323	12	8731	0		1	BGIBMGA001160
GO:0031974	membrane-enclosed lumen	cellular_component	0.36905	1	3	323	60	8731	2	BGIBMGA007343,BGIBMGA014607	1	Novel00606
GO:0050662	coenzyme binding	molecular_function	0.3701	1	8	323	172	8731	3	BGIBMGA009042,BGIBMGA011395,BGIBMGA000236	5	BGIBMGA006246,BGIBMGA002905,BGIBMGA005478,BGIBMGA006419,BGIBMGA013118
GO:0072528	pyrimidine-containing compound biosynthetic process	biological_process	0.37335	1	1	323	13	8731	0		1	BGIBMGA007111
GO:0006820	anion transport	biological_process	0.37965	1	2	323	32	8731	0		2	BGIBMGA003960,BGIBMGA006005
GO:0055086	nucleobase-containing small molecule metabolic process	biological_process	0.37985	1	11	323	267	8731	4	BGIBMGA012871,BGIBMGA012948,BGIBMGA006191,Novel00162	7	Novel01255,BGIBMGA001160,BGIBMGA009131,BGIBMGA010092,BGIBMGA007111,BGIBMGA014049,BGIBMGA012939
GO:0044242	cellular lipid catabolic process	biological_process	0.38044	1	1	323	11	8731	0		1	BGIBMGA002578
GO:0044272	sulfur compound biosynthetic process	biological_process	0.38103	1	1	323	13	8731	1	BGIBMGA012123	0
GO:0005739	mitochondrion	cellular_component	0.3822	1	3	323	72	8731	3	BGIBMGA007343,BGIBMGA014607,Novel00162	0
GO:0006887	exocytosis	biological_process	0.3847	1	1	323	12	8731	1	BGIBMGA005512	0
GO:0015297	antiporter activity	molecular_function	0.38593	1	1	323	12	8731	0		1	BGIBMGA006005
GO:0046834	lipid phosphorylation	biological_process	0.3869	1	1	323	12	8731	1	BGIBMGA005537	0
GO:0046854	phosphatidylinositol phosphorylation	biological_process	0.3869	1	1	323	12	8731	1	BGIBMGA005537	0
GO:0072524	pyridine-containing compound metabolic process	biological_process	0.38775	1	1	323	13	8731	0		1	BGIBMGA001160
GO:0061024	membrane organization	biological_process	0.39032	1	1	323	14	8731	1	BGIBMGA014607	0
GO:0008194	UDP-glycosyltransferase activity	molecular_function	0.39249	1	1	323	12	8731	1	Novel00592	0
GO:0006644	phospholipid metabolic process	biological_process	0.39473	1	3	323	60	8731	3	BGIBMGA000121,BGIBMGA005537,Novel00592	0
GO:0031461	cullin-RING ubiquitin ligase complex	cellular_component	0.39665	1	1	323	12	8731	0		1	Novel01194
GO:0003964	RNA-directed DNA polymerase activity	molecular_function	0.39854	1	1	323	13	8731	0		1	Novel01491
GO:0006278	RNA-dependent DNA replication	biological_process	0.39854	1	1	323	13	8731	0		1	Novel01491
GO:0016740	transferase activity	molecular_function	0.40551	1	36	323	893	8731	22	BGIBMGA011774,BGIBMGA000974,BGIBMGA004408,BGIBMGA010286,BGIBMGA011658,BGIBMGA006191,BGIBMGA009901,BGIBMGA011166,BGIBMGA002211,BGIBMGA006801,BGIBMGA000973,BGIBMGA006367,Novel01415,BGIBMGA006933,BGIBMGA009207,BGIBMGA000121,BGIBMGA005304,BGIBMGA005460,BGIBMGA005505,BGIBMGA007860,Novel00592,BGIBMGA004062	14	BGIBMGA004208,BGIBMGA011964,BGIBMGA000572,BGIBMGA010092,BGIBMGA004276,BGIBMGA010287,BGIBMGA008952,BGIBMGA002222,BGIBMGA008315,BGIBMGA004277,BGIBMGA006776,BGIBMGA000063,Novel01491,BGIBMGA006417
GO:0016884	carbon-nitrogen ligase activity, with glutamine as amido-N-donor	molecular_function	0.40663	1	1	323	12	8731	0		1	BGIBMGA001160
GO:0009968	negative regulation of signal transduction	biological_process	0.41339	1	1	323	14	8731	1	BGIBMGA007397	0
GO:0010648	negative regulation of cell communication	biological_process	0.41339	1	1	323	14	8731	1	BGIBMGA007397	0
GO:0023057	negative regulation of signaling	biological_process	0.41339	1	1	323	14	8731	1	BGIBMGA007397	0
GO:0048585	negative regulation of response to stimulus	biological_process	0.41339	1	1	323	14	8731	1	BGIBMGA007397	0
GO:0034061	DNA polymerase activity	molecular_function	0.41359	1	2	323	34	8731	0		2	BGIBMGA008315,Novel01491
GO:0072527	pyrimidine-containing compound metabolic process	biological_process	0.41433	1	1	323	15	8731	0		1	BGIBMGA007111
GO:0009126	purine nucleoside monophosphate metabolic process	biological_process	0.41696	1	1	323	13	8731	0		1	BGIBMGA012939
GO:0009127	purine nucleoside monophosphate biosynthetic process	biological_process	0.41696	1	1	323	13	8731	0		1	BGIBMGA012939
GO:0009167	purine ribonucleoside monophosphate metabolic process	biological_process	0.41696	1	1	323	13	8731	0		1	BGIBMGA012939
GO:0009168	purine ribonucleoside monophosphate biosynthetic process	biological_process	0.41696	1	1	323	13	8731	0		1	BGIBMGA012939
GO:0031975	envelope	cellular_component	0.41708	1	3	323	68	8731	3	Novel00162,BGIBMGA014607,BGIBMGA007343	0
GO:0016835	carbon-oxygen lyase activity	molecular_function	0.41939	1	1	323	14	8731	0		1	BGIBMGA002647
GO:0004857	enzyme inhibitor activity	molecular_function	0.42003	1	3	323	58	8731	1	BGIBMGA004340	2	BGIBMGA005119,BGIBMGA007729
GO:0009069	serine family amino acid metabolic process	biological_process	0.42026	1	1	323	15	8731	1	BGIBMGA012123	0
GO:0004252	serine-type endopeptidase activity	molecular_function	0.42242	1	7	323	177	8731	4	BGIBMGA007194,BGIBMGA007046,BGIBMGA012788,BGIBMGA011051	3	BGIBMGA013746,BGIBMGA004460,BGIBMGA009551
GO:0006399	tRNA metabolic process	biological_process	0.42333	1	4	323	84	8731	3	BGIBMGA006191,BGIBMGA011775,BGIBMGA000851	1	BGIBMGA010797
GO:0033014	tetrapyrrole biosynthetic process	biological_process	0.42703	1	1	323	14	8731	1	BGIBMGA001648	0
GO:0019637	organophosphate metabolic process	biological_process	0.43073	1	13	323	329	8731	6	BGIBMGA000121,Novel00592,Novel00162,BGIBMGA012871,BGIBMGA005537,BGIBMGA012948	7	BGIBMGA014049,BGIBMGA012939,BGIBMGA001160,BGIBMGA009131,BGIBMGA010092,BGIBMGA007111,Novel01255
GO:0006725	cellular aromatic compound metabolic process	biological_process	0.43167	1	44	323	1144	8731	24	BGIBMGA009854,Novel00162,BGIBMGA004948,BGIBMGA008087,BGIBMGA011775,BGIBMGA014578,BGIBMGA006933,BGIBMGA001129,BGIBMGA012948,BGIBMGA007860,BGIBMGA011543,BGIBMGA000851,BGIBMGA014583,BGIBMGA005460,BGIBMGA001648,Novel00855,BGIBMGA006191,BGIBMGA012027,BGIBMGA002778,BGIBMGA012871,BGIBMGA011774,BGIBMGA011987,BGIBMGA006484,BGIBMGA006415	20	Novel01259,Novel01293,BGIBMGA008315,Novel01255,BGIBMGA009131,Novel01491,BGIBMGA014579,BGIBMGA001160,BGIBMGA010092,BGIBMGA007111,BGIBMGA010471,BGIBMGA002671,Novel00606,BGIBMGA014049,BGIBMGA006839,BGIBMGA012939,BGIBMGA003558,BGIBMGA005634,BGIBMGA009708,BGIBMGA010797
GO:0016758	transferase activity, transferring hexosyl groups	molecular_function	0.43488	1	4	323	86	8731	3	BGIBMGA000121,BGIBMGA010286,Novel00592	1	BGIBMGA010287
GO:0009072	aromatic amino acid family metabolic process	biological_process	0.43795	1	1	323	14	8731	1	BGIBMGA007860	0
GO:0008237	metallopeptidase activity	molecular_function	0.43887	1	6	323	134	8731	3	BGIBMGA002527,BGIBMGA014035,BGIBMGA005320	3	BGIBMGA012807,BGIBMGA010679,BGIBMGA000529
GO:0046148	pigment biosynthetic process	biological_process	0.43975	1	1	323	15	8731	1	BGIBMGA001648	0
GO:0004181	metallocarboxypeptidase activity	molecular_function	0.4431	1	2	323	38	8731	1	BGIBMGA005320	1	BGIBMGA012807
GO:0033013	tetrapyrrole metabolic process	biological_process	0.44545	1	1	323	15	8731	1	BGIBMGA001648	0
GO:0008173	RNA methyltransferase activity	molecular_function	0.44914	1	1	323	16	8731	1	BGIBMGA006933	0
GO:0003678	DNA helicase activity	molecular_function	0.44991	1	1	323	14	8731	1	BGIBMGA008087	0
GO:0006753	nucleoside phosphate metabolic process	biological_process	0.45296	1	10	323	256	8731	3	BGIBMGA012948,BGIBMGA012871,Novel00162	7	Novel01255,BGIBMGA010092,BGIBMGA007111,BGIBMGA001160,BGIBMGA009131,BGIBMGA012939,BGIBMGA014049
GO:0044255	cellular lipid metabolic process	biological_process	0.45463	1	5	323	117	8731	4	BGIBMGA000121,BGIBMGA005537,BGIBMGA001129,Novel00592	1	BGIBMGA002578
GO:0042440	pigment metabolic process	biological_process	0.45777	1	1	323	16	8731	1	BGIBMGA001648	0
GO:0005634	nucleus	cellular_component	0.4583	1	23	323	583	8731	8	BGIBMGA003913,BGIBMGA009854,BGIBMGA014578,BGIBMGA001129,BGIBMGA014583,BGIBMGA006484,BGIBMGA008771,BGIBMGA006415	15	BGIBMGA008784,Novel00895,BGIBMGA008756,BGIBMGA008787,BGIBMGA010249,Novel01194,BGIBMGA010720,Novel00606,BGIBMGA014451,BGIBMGA001684,BGIBMGA006839,BGIBMGA003558,BGIBMGA005634,BGIBMGA009708,BGIBMGA014579
GO:0006629	lipid metabolic process	biological_process	0.45945	1	8	323	195	8731	6	Novel00592,BGIBMGA006559,BGIBMGA000121,BGIBMGA004708,BGIBMGA005537,BGIBMGA001129	2	BGIBMGA008283,BGIBMGA002578
GO:0019725	cellular homeostasis	biological_process	0.46366	1	2	323	44	8731	1	BGIBMGA011424	1	BGIBMGA008120
GO:0009063	cellular amino acid catabolic process	biological_process	0.46378	1	1	323	16	8731	0		1	BGIBMGA014323
GO:0003674	molecular_function	molecular_function	0.46392	1	293	323	7842	8731	143	BGIBMGA004579,BGIBMGA012027,BGIBMGA004251,BGIBMGA009441,BGIBMGA010403,Novel00945,BGIBMGA003039,BGIBMGA007194,BGIBMGA004341,BGIBMGA008087,BGIBMGA006367,BGIBMGA001204,BGIBMGA003950,BGIBMGA009611,BGIBMGA003804,BGIBMGA006374,BGIBMGA002778,BGIBMGA011774,BGIBMGA000974,BGIBMGA003940,BGIBMGA003046,BGIBMGA011395,BGIBMGA008988,BGIBMGA006911,BGIBMGA003672,BGIBMGA010812,BGIBMGA009207,BGIBMGA010253,BGIBMGA002…	150	BGIBMGA007729,BGIBMGA000397,BGIBMGA004208,Novel01519,Novel00236,BGIBMGA008401,BGIBMGA010287,BGIBMGA002577,Novel01154,BGIBMGA010797,Novel00737,BGIBMGA004882,BGIBMGA002222,BGIBMGA002043,BGIBMGA012961,BGIBMGA009922,BGIBMGA008174,BGIBMGA010092,BGIBMGA005119,BGIBMGA008784,BGIBMGA000529,BGIBMGA010249,BGIBMGA001293,Novel00831,BGIBMGA002905,BGIBMGA008687,BGIBMGA001717,Novel01259,BGIBMGA008315,BGIBMGA0091…
GO:0032940	secretion by cell	biological_process	0.46653	1	1	323	16	8731	1	BGIBMGA005512	0
GO:0046903	secretion	biological_process	0.46653	1	1	323	16	8731	1	BGIBMGA005512	0
GO:0006733	oxidoreduction coenzyme metabolic process	biological_process	0.47008	1	1	323	17	8731	0		1	BGIBMGA001160
GO:0008146	sulfotransferase activity	molecular_function	0.47019	1	1	323	18	8731	0		1	BGIBMGA006776
GO:0045259	proton-transporting ATP synthase complex	cellular_component	0.47157	1	1	323	19	8731	1	Novel00162	0
GO:0034470	ncRNA processing	biological_process	0.47302	1	2	323	43	8731	2	BGIBMGA006191,BGIBMGA011775	0
GO:0016874	ligase activity	molecular_function	0.47757	1	8	323	189	8731	4	BGIBMGA000851,BGIBMGA001343,BGIBMGA006152,BGIBMGA004837	4	Novel01194,BGIBMGA001160,Novel01255,BGIBMGA010797
GO:0044765	single-organism transport	biological_process	0.47812	1	26	323	659	8731	19	BGIBMGA014245,BGIBMGA004447,BGIBMGA009191,BGIBMGA000120,BGIBMGA011424,Novel01232,BGIBMGA009572,Novel00162,BGIBMGA005512,BGIBMGA007343,BGIBMGA005604,BGIBMGA009193,Novel00945,BGIBMGA014607,BGIBMGA008869,BGIBMGA003950,BGIBMGA003046,BGIBMGA014055,BGIBMGA001146	7	BGIBMGA006005,BGIBMGA004511,BGIBMGA003955,BGIBMGA012082,BGIBMGA005726,BGIBMGA011577,BGIBMGA003960
GO:0044455	mitochondrial membrane part	cellular_component	0.47836	1	1	323	21	8731	1	Novel00162	0
GO:0030286	dynein complex	cellular_component	0.47868	1	1	323	13	8731	1	BGIBMGA003039	0
GO:0051188	cofactor biosynthetic process	biological_process	0.48269	1	2	323	43	8731	1	BGIBMGA001648	1	BGIBMGA001160
GO:0055085	transmembrane transport	biological_process	0.48436	1	18	323	451	8731	13	BGIBMGA008869,BGIBMGA003950,BGIBMGA014607,Novel00945,BGIBMGA009193,BGIBMGA001146,BGIBMGA014055,BGIBMGA003046,Novel01232,BGIBMGA014245,BGIBMGA009191,BGIBMGA005604,Novel00162	5	BGIBMGA011577,BGIBMGA003960,BGIBMGA012082,BGIBMGA003955,BGIBMGA004511
GO:0015985	energy coupled proton transport, down electrochemical gradient	biological_process	0.48904	1	1	323	20	8731	1	Novel00162	0
GO:0015986	ATP synthesis coupled proton transport	biological_process	0.48904	1	1	323	20	8731	1	Novel00162	0
GO:0006790	sulfur compound metabolic process	biological_process	0.49258	1	1	323	19	8731	1	BGIBMGA012123	0
GO:0004866	endopeptidase inhibitor activity	molecular_function	0.49436	1	2	323	37	8731	0		2	BGIBMGA005119,BGIBMGA007729
GO:0061135	endopeptidase regulator activity	molecular_function	0.49436	1	2	323	37	8731	0		2	BGIBMGA005119,BGIBMGA007729
GO:0034641	cellular nitrogen compound metabolic process	biological_process	0.49571	1	46	323	1224	8731	26	BGIBMGA001648,Novel00855,BGIBMGA005460,BGIBMGA011543,BGIBMGA007860,BGIBMGA012123,BGIBMGA014583,BGIBMGA000851,BGIBMGA011775,BGIBMGA014578,BGIBMGA001129,BGIBMGA012948,BGIBMGA006933,BGIBMGA009854,BGIBMGA004948,Novel00162,BGIBMGA008087,BGIBMGA006415,BGIBMGA011987,BGIBMGA006484,BGIBMGA002778,BGIBMGA012871,BGIBMGA004251,BGIBMGA011774,BGIBMGA006191,BGIBMGA012027	20	BGIBMGA014323,BGIBMGA014579,BGIBMGA009131,Novel01491,Novel01255,Novel01293,BGIBMGA008315,BGIBMGA009708,BGIBMGA005634,BGIBMGA003558,BGIBMGA010797,Novel00606,BGIBMGA006839,BGIBMGA012939,BGIBMGA014049,BGIBMGA010471,BGIBMGA002671,BGIBMGA010092,BGIBMGA007111,BGIBMGA001160
GO:0006260	DNA replication	biological_process	0.49947	1	3	323	67	8731	0		3	Novel01491,Novel00606,BGIBMGA009708
GO:0016765	transferase activity, transferring alkyl or aryl (other than methyl) groups	molecular_function	0.50047	1	1	323	20	8731	1	BGIBMGA011658	0
GO:0004519	endonuclease activity	molecular_function	0.50166	1	2	323	39	8731	2	BGIBMGA011543,BGIBMGA011775	0
GO:0016866	intramolecular transferase activity	molecular_function	0.50174	1	1	323	19	8731	1	BGIBMGA011987	0
GO:0050896	response to stimulus	biological_process	0.5036	1	31	323	822	8731	14	BGIBMGA014261,Novel00565,BGIBMGA004948,Novel00005,BGIBMGA010460,BGIBMGA012027,BGIBMGA014618,BGIBMGA004614,BGIBMGA003954,BGIBMGA000217,BGIBMGA007397,BGIBMGA006518,BGIBMGA006544,BGIBMGA004613	17	BGIBMGA004540,Novel01293,BGIBMGA008315,BGIBMGA008283,BGIBMGA010092,BGIBMGA012197,Novel00552,BGIBMGA002043,BGIBMGA000063,BGIBMGA006839,BGIBMGA012740,BGIBMGA005478,BGIBMGA007042,BGIBMGA013448,BGIBMGA014536,BGIBMGA013994,BGIBMGA000699
GO:0008080	N-acetyltransferase activity	molecular_function	0.50672	1	1	323	21	8731	1	BGIBMGA009207	0
GO:0005102	receptor binding	molecular_function	0.51053	1	3	323	84	8731	1	BGIBMGA006911	2	BGIBMGA001370,BGIBMGA000667
GO:0005777	peroxisome	cellular_component	0.51774	1	1	323	18	8731	0		1	BGIBMGA002578
GO:0042579	microbody	cellular_component	0.51774	1	1	323	18	8731	0		1	BGIBMGA002578
GO:0000287	magnesium ion binding	molecular_function	0.5187	1	2	323	43	8731	0		2	BGIBMGA008315,Novel01255
GO:0009987	cellular process	biological_process	0.51942	1	130	323	3477	8731	62	BGIBMGA008087,BGIBMGA000120,BGIBMGA014055,Novel00855,BGIBMGA003950,BGIBMGA011166,BGIBMGA012027,BGIBMGA011424,BGIBMGA004251,BGIBMGA000217,Novel00945,BGIBMGA006544,BGIBMGA003039,BGIBMGA009854,BGIBMGA014261,BGIBMGA014245,BGIBMGA012948,BGIBMGA006933,BGIBMGA011543,BGIBMGA007397,BGIBMGA000851,BGIBMGA005460,BGIBMGA004837,Novel00005,BGIBMGA002778,BGIBMGA000974,BGIBMGA011774,BGIBMGA011395,BGIBMGA003046,BG…	68	BGIBMGA002043,BGIBMGA000063,Novel01151,Novel01146,Novel01519,BGIBMGA001370,BGIBMGA009629,BGIBMGA006839,Novel01154,BGIBMGA010797,BGIBMGA008315,BGIBMGA009715,Novel01259,BGIBMGA005876,Novel01255,Novel01149,BGIBMGA009131,BGIBMGA006417,Novel00237,Novel01491,BGIBMGA013448,BGIBMGA010092,Novel00830,Novel00831,BGIBMGA009708,Novel01153,Novel01152,Novel00833,Novel01293,BGIBMGA008283,BGIBMGA006582,BGIBMGA012…
GO:0005875	microtubule associated complex	cellular_component	0.52214	1	1	323	16	8731	1	BGIBMGA003039	0
GO:0003707	steroid hormone receptor activity	molecular_function	0.52824	1	1	323	20	8731	0		1	BGIBMGA006839
GO:0014070	response to organic cyclic compound	biological_process	0.52824	1	1	323	20	8731	0		1	BGIBMGA006839
GO:0033993	response to lipid	biological_process	0.52824	1	1	323	20	8731	0		1	BGIBMGA006839
GO:0043401	steroid hormone mediated signaling pathway	biological_process	0.52824	1	1	323	20	8731	0		1	BGIBMGA006839
GO:0048545	response to steroid hormone stimulus	biological_process	0.52824	1	1	323	20	8731	0		1	BGIBMGA006839
GO:0071383	cellular response to steroid hormone stimulus	biological_process	0.52824	1	1	323	20	8731	0		1	BGIBMGA006839
GO:0071396	cellular response to lipid	biological_process	0.52824	1	1	323	20	8731	0		1	BGIBMGA006839
GO:0071407	cellular response to organic cyclic compound	biological_process	0.52824	1	1	323	20	8731	0		1	BGIBMGA006839
GO:0009152	purine ribonucleotide biosynthetic process	biological_process	0.53072	1	2	323	49	8731	1	Novel00162	1	BGIBMGA010092
GO:0006139	nucleobase-containing compound metabolic process	biological_process	0.53427	1	41	323	1105	8731	22	BGIBMGA006191,BGIBMGA012027,BGIBMGA002778,BGIBMGA012871,BGIBMGA011774,BGIBMGA011987,BGIBMGA006484,BGIBMGA006415,BGIBMGA009854,Novel00162,BGIBMGA004948,BGIBMGA008087,BGIBMGA011775,BGIBMGA014578,BGIBMGA006933,BGIBMGA001129,BGIBMGA012948,BGIBMGA011543,BGIBMGA000851,BGIBMGA014583,BGIBMGA005460,Novel00855	19	BGIBMGA001160,BGIBMGA010092,BGIBMGA007111,BGIBMGA010471,BGIBMGA002671,Novel00606,BGIBMGA014049,BGIBMGA012939,BGIBMGA006839,BGIBMGA005634,BGIBMGA003558,BGIBMGA009708,BGIBMGA010797,Novel01293,BGIBMGA008315,Novel01255,BGIBMGA009131,Novel01491,BGIBMGA014579
GO:0009755	hormone-mediated signaling pathway	biological_process	0.54037	1	1	323	21	8731	0		1	BGIBMGA006839
GO:0032870	cellular response to hormone stimulus	biological_process	0.54037	1	1	323	21	8731	0		1	BGIBMGA006839
GO:0016410	N-acyltransferase activity	molecular_function	0.54663	1	1	323	23	8731	1	BGIBMGA009207	0
GO:0016407	acetyltransferase activity	molecular_function	0.54713	1	1	323	23	8731	1	BGIBMGA009207	0
GO:0006281	DNA repair	biological_process	0.54842	1	3	323	71	8731	2	BGIBMGA004948,BGIBMGA012027	1	BGIBMGA008315
GO:0015291	secondary active transmembrane transporter activity	molecular_function	0.55034	1	2	323	46	8731	0		2	BGIBMGA003960,BGIBMGA006005
GO:0006812	cation transport	biological_process	0.55066	1	6	323	166	8731	5	BGIBMGA007343,BGIBMGA011424,BGIBMGA004447,Novel00945,Novel00162	1	BGIBMGA005726
GO:0033177	proton-transporting two-sector ATPase complex, proton-transporting domain	cellular_component	0.55102	1	1	323	24	8731	1	Novel00162	0
GO:0016891	endoribonuclease activity, producing 5'-phosphomonoesters	molecular_function	0.55152	1	1	323	20	8731	1	BGIBMGA011543	0
GO:0034660	ncRNA metabolic process	biological_process	0.55537	1	4	323	100	8731	3	BGIBMGA006191,BGIBMGA011775,BGIBMGA000851	1	BGIBMGA010797
GO:0009117	nucleotide metabolic process	biological_process	0.5566	1	9	323	250	8731	3	BGIBMGA012871,BGIBMGA012948,Novel00162	6	Novel01255,BGIBMGA014049,BGIBMGA009131,BGIBMGA001160,BGIBMGA007111,BGIBMGA010092
GO:0006974	response to DNA damage stimulus	biological_process	0.55796	1	3	323	72	8731	2	BGIBMGA012027,BGIBMGA004948	1	BGIBMGA008315
GO:0072594	establishment of protein localization to organelle	biological_process	0.55987	1	1	323	22	8731	1	BGIBMGA014607	0
GO:0009725	response to hormone stimulus	biological_process	0.56066	1	1	323	22	8731	0		1	BGIBMGA006839
GO:0046483	heterocycle metabolic process	biological_process	0.56433	1	42	323	1145	8731	23	BGIBMGA006415,BGIBMGA011987,BGIBMGA006484,BGIBMGA002778,BGIBMGA011774,BGIBMGA012871,BGIBMGA006191,BGIBMGA012027,Novel00855,BGIBMGA001648,BGIBMGA005460,BGIBMGA011543,BGIBMGA014583,BGIBMGA000851,BGIBMGA014578,BGIBMGA011775,BGIBMGA012948,BGIBMGA001129,BGIBMGA006933,Novel00162,BGIBMGA004948,BGIBMGA009854,BGIBMGA008087	19	BGIBMGA009708,BGIBMGA003558,BGIBMGA005634,BGIBMGA010797,Novel00606,BGIBMGA006839,BGIBMGA012939,BGIBMGA014049,BGIBMGA002671,BGIBMGA010471,BGIBMGA007111,BGIBMGA010092,BGIBMGA001160,BGIBMGA014579,BGIBMGA009131,Novel01491,Novel01255,Novel01293,BGIBMGA008315
GO:0042221	response to chemical stimulus	biological_process	0.56708	1	2	323	52	8731	0		2	BGIBMGA013994,BGIBMGA006839
GO:0004180	carboxypeptidase activity	molecular_function	0.56901	1	2	323	48	8731	1	BGIBMGA005320	1	BGIBMGA012807
GO:0016769	transferase activity, transferring nitrogenous groups	molecular_function	0.57308	1	1	323	21	8731	0		1	BGIBMGA011964
GO:1901360	organic cyclic compound metabolic process	biological_process	0.57467	1	43	323	1175	8731	24	BGIBMGA011775,BGIBMGA014578,BGIBMGA006933,BGIBMGA001129,BGIBMGA012948,BGIBMGA009854,Novel00162,BGIBMGA004948,BGIBMGA008087,BGIBMGA005460,BGIBMGA001648,Novel00855,BGIBMGA007860,BGIBMGA011543,BGIBMGA000851,BGIBMGA014583,BGIBMGA002778,BGIBMGA012871,BGIBMGA011774,BGIBMGA006191,BGIBMGA012027,BGIBMGA006415,BGIBMGA011987,BGIBMGA006484	19	Novel01255,Novel01293,BGIBMGA008315,BGIBMGA014579,BGIBMGA009131,Novel01491,BGIBMGA010471,BGIBMGA002671,BGIBMGA001160,BGIBMGA010092,BGIBMGA007111,BGIBMGA003558,BGIBMGA005634,BGIBMGA009708,BGIBMGA010797,Novel00606,BGIBMGA014049,BGIBMGA006839,BGIBMGA012939
GO:0043167	ion binding	molecular_function	0.57687	1	95	323	2470	8731	46	BGIBMGA012123,BGIBMGA001204,BGIBMGA008771,BGIBMGA009611,BGIBMGA009572,BGIBMGA008087,BGIBMGA005094,BGIBMGA013109,BGIBMGA000217,BGIBMGA009441,BGIBMGA001935,BGIBMGA007194,BGIBMGA003039,BGIBMGA006664,BGIBMGA014618,BGIBMGA012027,BGIBMGA011424,Novel00860,BGIBMGA014538,BGIBMGA000851,BGIBMGA005505,BGIBMGA004613,BGIBMGA004948,BGIBMGA003913,BGIBMGA010253,BGIBMGA008537,BGIBMGA004614,BGIBMGA006801,BGIBMGA000…	49	BGIBMGA000063,BGIBMGA012961,BGIBMGA000395,BGIBMGA006246,BGIBMGA005478,BGIBMGA008283,BGIBMGA010840,BGIBMGA012782,BGIBMGA001776,BGIBMGA008787,BGIBMGA010679,BGIBMGA013118,BGIBMGA006839,BGIBMGA005634,BGIBMGA004995,BGIBMGA006419,BGIBMGA010797,Novel00895,BGIBMGA011964,BGIBMGA002647,BGIBMGA001684,BGIBMGA009131,Novel01194,BGIBMGA012807,BGIBMGA006417,BGIBMGA013448,BGIBMGA014536,BGIBMGA008315,BGIBMGA001717…
GO:0051258	protein polymerization	biological_process	0.57864	1	1	323	23	8731	0		1	BGIBMGA009131
GO:0000151	ubiquitin ligase complex	cellular_component	0.57954	1	1	323	21	8731	0		1	Novel01194
GO:0009055	electron carrier activity	molecular_function	0.57971	1	5	323	136	8731	2	Novel00860,Novel00858	3	BGIBMGA007111,BGIBMGA005478,BGIBMGA002307
GO:0006310	DNA recombination	biological_process	0.5846	1	1	323	21	8731	1	Novel00855	0
GO:0004930	G-protein coupled receptor activity	molecular_function	0.58462	1	2	323	52	8731	2	BGIBMGA010460,BGIBMGA014261	0
GO:0043227	membrane-bounded organelle	cellular_component	0.60019	1	28	323	775	8731	12	BGIBMGA014607,BGIBMGA008771,BGIBMGA006415,BGIBMGA014583,BGIBMGA006484,BGIBMGA014578,BGIBMGA001129,Novel00162,BGIBMGA009854,BGIBMGA003913,BGIBMGA007343,BGIBMGA000121	16	BGIBMGA009708,BGIBMGA005634,BGIBMGA003558,BGIBMGA014579,BGIBMGA010720,Novel00606,BGIBMGA014451,BGIBMGA001684,BGIBMGA010249,Novel01194,BGIBMGA006839,BGIBMGA008787,BGIBMGA008756,Novel00895,BGIBMGA002578,BGIBMGA008784
GO:0043231	intracellular membrane-bounded organelle	cellular_component	0.60019	1	28	323	775	8731	12	BGIBMGA003913,Novel00162,BGIBMGA009854,BGIBMGA007343,BGIBMGA000121,BGIBMGA014578,BGIBMGA001129,BGIBMGA014583,BGIBMGA006484,BGIBMGA014607,BGIBMGA008771,BGIBMGA006415	16	BGIBMGA002578,BGIBMGA008784,BGIBMGA008756,Novel00895,BGIBMGA008787,BGIBMGA010249,Novel01194,BGIBMGA010720,Novel00606,BGIBMGA014451,BGIBMGA001684,BGIBMGA006839,BGIBMGA003558,BGIBMGA005634,BGIBMGA009708,BGIBMGA014579
GO:0006754	ATP biosynthetic process	biological_process	0.60359	1	1	323	26	8731	1	Novel00162	0
GO:0043414	macromolecule methylation	biological_process	0.60387	1	1	323	24	8731	1	BGIBMGA005460	0
GO:0003887	DNA-directed DNA polymerase activity	molecular_function	0.60526	1	1	323	21	8731	0		1	BGIBMGA008315
GO:0005506	iron ion binding	molecular_function	0.60756	1	5	323	141	8731	3	Novel00858,Novel00860,BGIBMGA011424	2	BGIBMGA002307,BGIBMGA005478
GO:0051536	iron-sulfur cluster binding	molecular_function	0.60895	1	2	323	48	8731	0		2	BGIBMGA007111,BGIBMGA013118
GO:0051540	metal cluster binding	molecular_function	0.60895	1	2	323	48	8731	0		2	BGIBMGA007111,BGIBMGA013118
GO:0016893	endonuclease activity, active with either ribo- or deoxyribonucleic acids and producing 5'-phosphomonoesters	molecular_function	0.61649	1	1	323	24	8731	1	BGIBMGA011543	0
GO:0008236	serine-type peptidase activity	molecular_function	0.61728	1	7	323	209	8731	4	BGIBMGA007194,BGIBMGA007046,BGIBMGA012788,BGIBMGA011051	3	BGIBMGA013746,BGIBMGA004460,BGIBMGA009551
GO:0017171	serine hydrolase activity	molecular_function	0.61728	1	7	323	209	8731	4	BGIBMGA011051,BGIBMGA012788,BGIBMGA007194,BGIBMGA007046	3	BGIBMGA004460,BGIBMGA009551,BGIBMGA013746
GO:0006811	ion transport	biological_process	0.6176	1	9	323	254	8731	6	Novel00945,BGIBMGA004447,BGIBMGA011424,Novel00162,BGIBMGA003046,BGIBMGA007343	3	BGIBMGA006005,BGIBMGA005726,BGIBMGA003960
GO:0071310	cellular response to organic substance	biological_process	0.62286	1	1	323	26	8731	0		1	BGIBMGA006839
GO:0071495	cellular response to endogenous stimulus	biological_process	0.62286	1	1	323	26	8731	0		1	BGIBMGA006839
GO:0004842	ubiquitin-protein ligase activity	molecular_function	0.62661	1	1	323	23	8731	0		1	Novel01194
GO:0019787	small conjugating protein ligase activity	molecular_function	0.62661	1	1	323	23	8731	0		1	Novel01194
GO:0006807	nitrogen compound metabolic process	biological_process	0.62762	1	47	323	1307	8731	26	BGIBMGA002778,BGIBMGA012871,BGIBMGA004251,BGIBMGA011774,BGIBMGA006191,BGIBMGA012027,BGIBMGA006415,BGIBMGA011987,BGIBMGA006484,BGIBMGA011775,BGIBMGA014578,BGIBMGA001129,BGIBMGA012948,BGIBMGA006933,BGIBMGA009854,Novel00162,BGIBMGA004948,BGIBMGA008087,BGIBMGA001648,Novel00855,BGIBMGA005460,BGIBMGA011543,BGIBMGA007860,BGIBMGA012123,BGIBMGA014583,BGIBMGA000851	21	BGIBMGA010471,BGIBMGA002671,BGIBMGA010092,BGIBMGA007111,BGIBMGA001160,BGIBMGA009708,BGIBMGA005634,BGIBMGA003558,BGIBMGA010797,Novel00606,BGIBMGA006839,BGIBMGA012939,BGIBMGA012994,BGIBMGA014049,Novel01255,Novel01293,BGIBMGA008315,BGIBMGA014323,BGIBMGA014579,BGIBMGA009131,Novel01491
GO:0052689	carboxylic ester hydrolase activity	molecular_function	0.62999	1	1	323	28	8731	1	BGIBMGA006559	0
GO:0044422	organelle part	cellular_component	0.63523	1	11	323	320	8731	7	BGIBMGA014607,BGIBMGA014578,BGIBMGA003039,Novel00162,BGIBMGA014583,BGIBMGA000121,BGIBMGA007343	4	BGIBMGA009708,BGIBMGA014579,Novel00606,Novel01194
GO:0044446	intracellular organelle part	cellular_component	0.63523	1	11	323	320	8731	7	BGIBMGA014583,BGIBMGA000121,BGIBMGA007343,Novel00162,BGIBMGA003039,BGIBMGA014607,BGIBMGA014578	4	Novel00606,Novel01194,BGIBMGA014579,BGIBMGA009708
GO:0070887	cellular response to chemical stimulus	biological_process	0.63864	1	1	323	27	8731	0		1	BGIBMGA006839
GO:0009719	response to endogenous stimulus	biological_process	0.63952	1	1	323	27	8731	0		1	BGIBMGA006839
GO:0043623	cellular protein complex assembly	biological_process	0.64101	1	1	323	28	8731	0		1	BGIBMGA009131
GO:0006814	sodium ion transport	biological_process	0.64239	1	1	323	28	8731	1	Novel00945	0
GO:0051537	2 iron, 2 sulfur cluster binding	molecular_function	0.64472	1	1	323	22	8731	0		1	BGIBMGA013118
GO:0015662	ATPase activity, coupled to transmembrane movement of ions, phosphorylative mechanism	molecular_function	0.64571	1	1	323	25	8731	0		1	BGIBMGA005726
GO:0010033	response to organic substance	biological_process	0.64971	1	1	323	28	8731	0		1	BGIBMGA006839
GO:0034220	ion transmembrane transport	biological_process	0.65041	1	2	323	63	8731	2	Novel00945,Novel00162	0
GO:0006082	organic acid metabolic process	biological_process	0.65106	1	7	323	198	8731	3	BGIBMGA000851,BGIBMGA012123,BGIBMGA007860	4	BGIBMGA010797,BGIBMGA006419,BGIBMGA002578,BGIBMGA014323
GO:0019752	carboxylic acid metabolic process	biological_process	0.65106	1	7	323	198	8731	3	BGIBMGA007860,BGIBMGA012123,BGIBMGA000851	4	BGIBMGA014323,BGIBMGA002578,BGIBMGA010797,BGIBMGA006419
GO:0043436	oxoacid metabolic process	biological_process	0.65106	1	7	323	198	8731	3	BGIBMGA007860,BGIBMGA012123,BGIBMGA000851	4	BGIBMGA014323,BGIBMGA010797,BGIBMGA006419,BGIBMGA002578
GO:0016787	hydrolase activity	molecular_function	0.65121	1	54	323	1465	8731	32	BGIBMGA006905,BGIBMGA012871,BGIBMGA002778,BGIBMGA004447,BGIBMGA002527,BGIBMGA012728,BGIBMGA001830,Novel00005,BGIBMGA000125,BGIBMGA003039,BGIBMGA007194,BGIBMGA007046,BGIBMGA005320,BGIBMGA008988,BGIBMGA003996,BGIBMGA012788,BGIBMGA009441,BGIBMGA001129,BGIBMGA001291,BGIBMGA012948,BGIBMGA005094,BGIBMGA011775,BGIBMGA008087,Novel00565,BGIBMGA009572,BGIBMGA010812,BGIBMGA012292,BGIBMGA005537,BGIBMGA011051…	22	BGIBMGA009551,BGIBMGA000529,BGIBMGA001160,BGIBMGA013994,BGIBMGA009708,BGIBMGA001546,BGIBMGA005726,BGIBMGA013746,BGIBMGA014189,BGIBMGA012994,BGIBMGA014049,BGIBMGA010679,BGIBMGA008401,BGIBMGA011609,BGIBMGA006582,BGIBMGA010840,BGIBMGA008283,BGIBMGA004460,BGIBMGA011607,BGIBMGA002043,BGIBMGA012807,BGIBMGA009131
GO:0005525	GTP binding	molecular_function	0.6573	1	5	323	158	8731	1	BGIBMGA000217	4	BGIBMGA009131,Novel01255,BGIBMGA004276,BGIBMGA004277
GO:0032561	guanyl ribonucleotide binding	molecular_function	0.6573	1	5	323	158	8731	1	BGIBMGA000217	4	BGIBMGA004277,BGIBMGA004276,Novel01255,BGIBMGA009131
GO:0033365	protein localization to organelle	biological_process	0.65925	1	1	323	28	8731	1	BGIBMGA014607	0
GO:0009142	nucleoside triphosphate biosynthetic process	biological_process	0.66285	1	1	323	31	8731	1	Novel00162	0
GO:0009145	purine nucleoside triphosphate biosynthetic process	biological_process	0.66285	1	1	323	31	8731	1	Novel00162	0
GO:0009201	ribonucleoside triphosphate biosynthetic process	biological_process	0.66285	1	1	323	31	8731	1	Novel00162	0
GO:0009206	purine ribonucleoside triphosphate biosynthetic process	biological_process	0.66285	1	1	323	31	8731	1	Novel00162	0
GO:0004620	phospholipase activity	molecular_function	0.66611	1	1	323	30	8731	0		1	BGIBMGA008283
GO:0006605	protein targeting	biological_process	0.67095	1	1	323	30	8731	1	BGIBMGA014607	0
GO:0019001	guanyl nucleotide binding	molecular_function	0.67494	1	5	323	162	8731	1	BGIBMGA000217	4	BGIBMGA009131,BGIBMGA004277,BGIBMGA004276,Novel01255
GO:0004221	ubiquitin thiolesterase activity	molecular_function	0.67576	1	1	323	27	8731	1	BGIBMGA012292	0
GO:0003676	nucleic acid binding	molecular_function	0.67597	1	48	323	1356	8731	30	BGIBMGA001884,BGIBMGA008087,BGIBMGA008537,BGIBMGA005325,BGIBMGA009572,BGIBMGA004948,BGIBMGA006933,BGIBMGA005637,BGIBMGA006367,BGIBMGA014578,BGIBMGA004881,BGIBMGA014583,BGIBMGA011543,BGIBMGA007618,BGIBMGA009042,BGIBMGA005460,Novel00855,BGIBMGA012027,BGIBMGA001830,BGIBMGA000125,BGIBMGA009901,BGIBMGA004408,BGIBMGA002778,BGIBMGA006484,BGIBMGA009441,BGIBMGA011987,BGIBMGA005589,BGIBMGA006664,BGIBMGA006…	18	BGIBMGA008756,BGIBMGA010840,BGIBMGA004882,BGIBMGA008315,Novel01491,BGIBMGA000395,BGIBMGA014579,BGIBMGA009922,BGIBMGA004635,BGIBMGA005251,BGIBMGA002671,BGIBMGA006839,BGIBMGA010249,BGIBMGA010720,Novel00606,BGIBMGA003558,BGIBMGA005634,BGIBMGA009708
GO:0006631	fatty acid metabolic process	biological_process	0.67625	1	1	323	29	8731	0		1	BGIBMGA002578
GO:0004725	protein tyrosine phosphatase activity	molecular_function	0.67942	1	1	323	28	8731	0		1	BGIBMGA006582
GO:0006418	tRNA aminoacylation for protein translation	biological_process	0.67967	1	2	323	56	8731	1	BGIBMGA000851	1	BGIBMGA010797
GO:0007266	Rho protein signal transduction	biological_process	0.68077	1	1	323	26	8731	1	Novel00565	0
GO:0035023	regulation of Rho protein signal transduction	biological_process	0.68077	1	1	323	26	8731	1	Novel00565	0
GO:0005543	phospholipid binding	molecular_function	0.68342	1	1	323	29	8731	1	BGIBMGA002773	0
GO:0043038	amino acid activation	biological_process	0.68706	1	2	323	57	8731	1	BGIBMGA000851	1	BGIBMGA010797
GO:0043039	tRNA aminoacylation	biological_process	0.68706	1	2	323	57	8731	1	BGIBMGA000851	1	BGIBMGA010797
GO:0009187	cyclic nucleotide metabolic process	biological_process	0.6872	1	1	323	29	8731	0		1	BGIBMGA010092
GO:0009190	cyclic nucleotide biosynthetic process	biological_process	0.6872	1	1	323	29	8731	0		1	BGIBMGA010092
GO:0016849	phosphorus-oxygen lyase activity	molecular_function	0.6872	1	1	323	29	8731	0		1	BGIBMGA010092
GO:0044248	cellular catabolic process	biological_process	0.6881	1	8	323	247	8731	4	BGIBMGA003954,BGIBMGA012871,BGIBMGA012292,BGIBMGA012948	4	BGIBMGA009131,BGIBMGA002578,BGIBMGA014049,BGIBMGA014323
GO:0045454	cell redox homeostasis	biological_process	0.68893	1	1	323	33	8731	0		1	BGIBMGA008120
GO:0044723	single-organism carbohydrate metabolic process	biological_process	0.69119	1	3	323	90	8731	1	BGIBMGA006905	2	BGIBMGA004277,BGIBMGA004276
GO:0016042	lipid catabolic process	biological_process	0.69277	1	1	323	31	8731	0		1	BGIBMGA002578
GO:0090304	nucleic acid metabolic process	biological_process	0.69285	1	29	323	835	8731	17	BGIBMGA014583,BGIBMGA006484,BGIBMGA000851,BGIBMGA011543,BGIBMGA011987,BGIBMGA006415,Novel00855,BGIBMGA005460,BGIBMGA012027,BGIBMGA004948,BGIBMGA006191,BGIBMGA009854,BGIBMGA001129,BGIBMGA006933,BGIBMGA002778,BGIBMGA014578,BGIBMGA011775	12	BGIBMGA006839,Novel01491,Novel00606,BGIBMGA014579,BGIBMGA010797,BGIBMGA009708,BGIBMGA005634,BGIBMGA003558,BGIBMGA008315,Novel01293,BGIBMGA002671,BGIBMGA010471
GO:0005088	Ras guanyl-nucleotide exchange factor activity	molecular_function	0.69496	1	1	323	27	8731	1	Novel00565	0
GO:0005089	Rho guanyl-nucleotide exchange factor activity	molecular_function	0.69496	1	1	323	27	8731	1	Novel00565	0
GO:0031090	organelle membrane	cellular_component	0.69587	1	3	323	100	8731	3	BGIBMGA000121,BGIBMGA014607,Novel00162	0
GO:0042578	phosphoric ester hydrolase activity	molecular_function	0.69631	1	4	323	122	8731	0		4	BGIBMGA006582,BGIBMGA008283,BGIBMGA002043,BGIBMGA008401
GO:0016887	ATPase activity	molecular_function	0.69684	1	8	323	220	8731	5	BGIBMGA003039,BGIBMGA007194,BGIBMGA005094,BGIBMGA002778,BGIBMGA008087	3	BGIBMGA005726,BGIBMGA001546,BGIBMGA010840
GO:0006520	cellular amino acid metabolic process	biological_process	0.7001	1	5	323	150	8731	3	BGIBMGA012123,BGIBMGA007860,BGIBMGA000851	2	BGIBMGA014323,BGIBMGA010797
GO:0050660	flavin adenine dinucleotide binding	molecular_function	0.70162	1	3	323	85	8731	1	BGIBMGA000236	2	BGIBMGA005478,BGIBMGA013118
GO:0009166	nucleotide catabolic process	biological_process	0.70593	1	4	323	133	8731	2	BGIBMGA012948,BGIBMGA012871	2	BGIBMGA014049,BGIBMGA009131
GO:1901292	nucleoside phosphate catabolic process	biological_process	0.70593	1	4	323	133	8731	2	BGIBMGA012948,BGIBMGA012871	2	BGIBMGA014049,BGIBMGA009131
GO:0005789	endoplasmic reticulum membrane	cellular_component	0.70864	1	1	323	31	8731	1	BGIBMGA000121	0
GO:0042175	nuclear outer membrane-endoplasmic reticulum membrane network	cellular_component	0.70864	1	1	323	31	8731	1	BGIBMGA000121	0
GO:1901607	alpha-amino acid biosynthetic process	biological_process	0.70972	1	1	323	33	8731	1	BGIBMGA012123	0
GO:0006461	protein complex assembly	biological_process	0.71017	1	1	323	33	8731	0		1	BGIBMGA009131
GO:0070271	protein complex biogenesis	biological_process	0.71017	1	1	323	33	8731	0		1	BGIBMGA009131
GO:0016705	oxidoreductase activity, acting on paired donors, with incorporation or reduction of molecular oxygen	molecular_function	0.71085	1	4	323	129	8731	2	Novel00860,Novel00858	2	Novel01511,BGIBMGA002307
GO:0032787	monocarboxylic acid metabolic process	biological_process	0.71393	1	1	323	32	8731	0		1	BGIBMGA002578
GO:0016021	integral to membrane	cellular_component	0.71488	1	27	323	782	8731	17	Novel00565,BGIBMGA014261,Novel00573,BGIBMGA010460,BGIBMGA005604,BGIBMGA000121,BGIBMGA014245,BGIBMGA009191,Novel01232,Novel00592,BGIBMGA014055,BGIBMGA001146,BGIBMGA009193,BGIBMGA006544,BGIBMGA007722,BGIBMGA008869,Novel00048	10	BGIBMGA010092,BGIBMGA006005,BGIBMGA004511,BGIBMGA012082,BGIBMGA003955,BGIBMGA012702,Novel00552,BGIBMGA003960,BGIBMGA011577,BGIBMGA005478
GO:0016790	thiolester hydrolase activity	molecular_function	0.7162	1	1	323	31	8731	1	BGIBMGA012292	0
GO:0070011	peptidase activity, acting on L-amino acid peptides	molecular_function	0.71864	1	14	323	425	8731	8	BGIBMGA012788,BGIBMGA014035,BGIBMGA002527,BGIBMGA011051,BGIBMGA007194,BGIBMGA007046,BGIBMGA005320,BGIBMGA012292	6	BGIBMGA010679,BGIBMGA012807,BGIBMGA013746,BGIBMGA000529,BGIBMGA004460,BGIBMGA009551
GO:0046434	organophosphate catabolic process	biological_process	0.72479	1	4	323	136	8731	2	BGIBMGA012948,BGIBMGA012871	2	BGIBMGA009131,BGIBMGA014049
GO:0009108	coenzyme biosynthetic process	biological_process	0.72668	1	1	323	34	8731	0		1	BGIBMGA001160
GO:0004812	aminoacyl-tRNA ligase activity	molecular_function	0.72745	1	2	323	62	8731	1	BGIBMGA000851	1	BGIBMGA010797
GO:0016875	ligase activity, forming carbon-oxygen bonds	molecular_function	0.72745	1	2	323	62	8731	1	BGIBMGA000851	1	BGIBMGA010797
GO:0016876	ligase activity, forming aminoacyl-tRNA and related compounds	molecular_function	0.72745	1	2	323	62	8731	1	BGIBMGA000851	1	BGIBMGA010797
GO:0048523	negative regulation of cellular process	biological_process	0.73197	1	1	323	35	8731	1	BGIBMGA007397	0
GO:0042451	purine nucleoside biosynthetic process	biological_process	0.73286	1	1	323	37	8731	1	Novel00162	0
GO:0046129	purine ribonucleoside biosynthetic process	biological_process	0.73286	1	1	323	37	8731	1	Novel00162	0
GO:0016747	transferase activity, transferring acyl groups other than amino-acyl groups	molecular_function	0.73313	1	2	323	70	8731	2	BGIBMGA009207,BGIBMGA005505	0
GO:0034655	nucleobase-containing compound catabolic process	biological_process	0.73412	1	4	323	138	8731	2	BGIBMGA012948,BGIBMGA012871	2	BGIBMGA014049,BGIBMGA009131
GO:0005623	cell	cellular_component	0.73488	1	115	323	3203	8731	49	BGIBMGA011543,BGIBMGA007860,BGIBMGA007397,BGIBMGA000851,BGIBMGA001146,BGIBMGA014538,BGIBMGA014245,BGIBMGA014578,BGIBMGA009854,BGIBMGA004948,BGIBMGA014261,BGIBMGA003913,BGIBMGA005604,BGIBMGA000121,BGIBMGA014607,BGIBMGA003672,BGIBMGA006415,BGIBMGA008869,BGIBMGA003046,Novel00455,BGIBMGA011658,BGIBMGA002527,BGIBMGA007343,BGIBMGA010460,BGIBMGA008771,BGIBMGA007722,BGIBMGA012292,BGIBMGA003950,BGIBMGA014…	66	BGIBMGA011577,BGIBMGA009716,BGIBMGA014579,BGIBMGA001684,Novel01149,Novel01194,Novel00237,Novel01491,BGIBMGA004511,Novel01255,Novel00248,BGIBMGA009715,BGIBMGA002620,BGIBMGA008756,BGIBMGA008744,BGIBMGA002578,Novel01153,BGIBMGA009708,BGIBMGA005726,BGIBMGA008687,Novel00833,BGIBMGA012702,BGIBMGA014451,BGIBMGA010720,Novel00606,BGIBMGA010249,BGIBMGA003960,Novel00830,Novel00831,Novel01148,BGIBMGA006005,B…
GO:0006796	phosphate-containing compound metabolic process	biological_process	0.73596	1	22	323	645	8731	10	Novel00162,BGIBMGA011166,BGIBMGA000121,BGIBMGA012871,BGIBMGA000974,BGIBMGA012948,Novel00592,BGIBMGA006801,BGIBMGA000973,BGIBMGA005537	12	BGIBMGA001160,BGIBMGA007111,BGIBMGA010092,BGIBMGA004277,BGIBMGA006582,Novel01255,BGIBMGA009131,BGIBMGA000063,BGIBMGA004276,BGIBMGA014049,BGIBMGA006417,BGIBMGA012939
GO:0043228	non-membrane-bounded organelle	cellular_component	0.73613	1	10	323	329	8731	5	Novel00455,BGIBMGA008087,BGIBMGA014583,BGIBMGA014578,BGIBMGA003039	5	Novel00606,BGIBMGA000395,BGIBMGA001370,BGIBMGA009708,BGIBMGA014579
GO:0043232	intracellular non-membrane-bounded organelle	cellular_component	0.73613	1	10	323	329	8731	5	BGIBMGA008087,BGIBMGA014583,Novel00455,BGIBMGA003039,BGIBMGA014578	5	BGIBMGA000395,Novel00606,BGIBMGA014579,BGIBMGA001370,BGIBMGA009708
GO:0031072	heat shock protein binding	molecular_function	0.7395	1	1	323	35	8731	1	BGIBMGA014120	0
GO:0051186	cofactor metabolic process	biological_process	0.7405	1	2	323	71	8731	1	BGIBMGA001648	1	BGIBMGA001160
GO:0006793	phosphorus metabolic process	biological_process	0.74058	1	22	323	647	8731	10	BGIBMGA011166,BGIBMGA000121,Novel00162,BGIBMGA000974,BGIBMGA012948,BGIBMGA012871,BGIBMGA000973,Novel00592,BGIBMGA006801,BGIBMGA005537	12	BGIBMGA004277,BGIBMGA006582,BGIBMGA007111,BGIBMGA010092,BGIBMGA001160,Novel01255,BGIBMGA006417,BGIBMGA012939,BGIBMGA004276,BGIBMGA014049,BGIBMGA000063,BGIBMGA009131
GO:0042623	ATPase activity, coupled	molecular_function	0.74113	1	5	323	150	8731	3	BGIBMGA002778,BGIBMGA008087,BGIBMGA007194	2	BGIBMGA005726,BGIBMGA010840
GO:0044432	endoplasmic reticulum part	cellular_component	0.74128	1	1	323	34	8731	1	BGIBMGA000121	0
GO:0016614	oxidoreductase activity, acting on CH-OH group of donors	molecular_function	0.74131	1	4	323	126	8731	1	BGIBMGA009042	3	BGIBMGA006419,BGIBMGA002483,BGIBMGA006246
GO:0016310	phosphorylation	biological_process	0.74407	1	10	323	299	8731	5	BGIBMGA000973,BGIBMGA011166,BGIBMGA006801,BGIBMGA005537,BGIBMGA000974	5	BGIBMGA004277,BGIBMGA004276,BGIBMGA006417,BGIBMGA010092,BGIBMGA000063
GO:0031224	intrinsic to membrane	cellular_component	0.74433	1	27	323	793	8731	17	BGIBMGA007722,BGIBMGA006544,Novel00048,BGIBMGA008869,BGIBMGA009193,BGIBMGA001146,BGIBMGA014055,Novel00592,Novel01232,BGIBMGA009191,BGIBMGA014245,Novel00573,BGIBMGA005604,BGIBMGA000121,BGIBMGA010460,Novel00565,BGIBMGA014261	10	BGIBMGA011577,BGIBMGA005478,BGIBMGA012702,BGIBMGA003960,Novel00552,BGIBMGA012082,BGIBMGA003955,BGIBMGA006005,BGIBMGA004511,BGIBMGA010092
GO:0006470	protein dephosphorylation	biological_process	0.74567	1	1	323	35	8731	0		1	BGIBMGA006582
GO:0012505	endomembrane system	cellular_component	0.74615	1	2	323	67	8731	2	BGIBMGA000120,BGIBMGA000121	0
GO:0046983	protein dimerization activity	molecular_function	0.74766	1	1	323	38	8731	1	BGIBMGA006415	0
GO:0044270	cellular nitrogen compound catabolic process	biological_process	0.75535	1	4	323	142	8731	2	BGIBMGA012948,BGIBMGA012871	2	BGIBMGA014049,BGIBMGA009131
GO:0043565	sequence-specific DNA binding	molecular_function	0.75782	1	6	323	219	8731	3	BGIBMGA006415,BGIBMGA006484,BGIBMGA014583	3	BGIBMGA014579,BGIBMGA006839,BGIBMGA003558
GO:0008233	peptidase activity	molecular_function	0.75825	1	14	323	438	8731	8	BGIBMGA007194,BGIBMGA012292,BGIBMGA007046,BGIBMGA005320,BGIBMGA011051,BGIBMGA002527,BGIBMGA014035,BGIBMGA012788	6	BGIBMGA004460,BGIBMGA009551,BGIBMGA000529,BGIBMGA013746,BGIBMGA012807,BGIBMGA010679
GO:0008652	cellular amino acid biosynthetic process	biological_process	0.75861	1	1	323	38	8731	1	BGIBMGA012123	0
GO:0007218	neuropeptide signaling pathway	biological_process	0.75882	1	1	323	44	8731	1	BGIBMGA006544	0
GO:0000166	nucleotide binding	molecular_function	0.76259	1	41	323	1136	8731	19	BGIBMGA009572,BGIBMGA008087,BGIBMGA004614,BGIBMGA005094,BGIBMGA004881,BGIBMGA000851,BGIBMGA004613,BGIBMGA009042,BGIBMGA014618,BGIBMGA012027,BGIBMGA002778,BGIBMGA000974,BGIBMGA012871,BGIBMGA006801,BGIBMGA000217,BGIBMGA000236,BGIBMGA000973,BGIBMGA007194,BGIBMGA003039	22	BGIBMGA004882,BGIBMGA010840,BGIBMGA004277,Novel01255,BGIBMGA000063,BGIBMGA009131,BGIBMGA006417,BGIBMGA006246,BGIBMGA014536,BGIBMGA004635,BGIBMGA005478,BGIBMGA010092,BGIBMGA001160,BGIBMGA010471,BGIBMGA010679,BGIBMGA013118,BGIBMGA004276,BGIBMGA009708,BGIBMGA001546,BGIBMGA005726,BGIBMGA006419,BGIBMGA010797
GO:1901265	nucleoside phosphate binding	molecular_function	0.76259	1	41	323	1136	8731	19	BGIBMGA009042,BGIBMGA004613,BGIBMGA000851,BGIBMGA004881,BGIBMGA004614,BGIBMGA005094,BGIBMGA009572,BGIBMGA008087,BGIBMGA007194,BGIBMGA003039,BGIBMGA000236,BGIBMGA006801,BGIBMGA000217,BGIBMGA000973,BGIBMGA002778,BGIBMGA012871,BGIBMGA000974,BGIBMGA012027,BGIBMGA014618	22	BGIBMGA005478,BGIBMGA004635,BGIBMGA006246,BGIBMGA014536,BGIBMGA009131,BGIBMGA000063,BGIBMGA006417,Novel01255,BGIBMGA004882,BGIBMGA010840,BGIBMGA004277,BGIBMGA005726,BGIBMGA001546,BGIBMGA009708,BGIBMGA006419,BGIBMGA010797,BGIBMGA010679,BGIBMGA004276,BGIBMGA013118,BGIBMGA010471,BGIBMGA001160,BGIBMGA010092
GO:0048519	negative regulation of biological process	biological_process	0.76273	1	1	323	38	8731	1	BGIBMGA007397	0
GO:0046700	heterocycle catabolic process	biological_process	0.76476	1	4	323	144	8731	2	BGIBMGA012871,BGIBMGA012948	2	BGIBMGA009131,BGIBMGA014049
GO:0019439	aromatic compound catabolic process	biological_process	0.76604	1	4	323	144	8731	2	BGIBMGA012871,BGIBMGA012948	2	BGIBMGA009131,BGIBMGA014049
GO:0008757	S-adenosylmethionine-dependent methyltransferase activity	molecular_function	0.76696	1	1	323	38	8731	0		1	BGIBMGA004208
GO:0008610	lipid biosynthetic process	biological_process	0.76722	1	2	323	73	8731	2	BGIBMGA000121,Novel00592	0
GO:1901361	organic cyclic compound catabolic process	biological_process	0.77515	1	4	323	146	8731	2	BGIBMGA012948,BGIBMGA012871	2	BGIBMGA009131,BGIBMGA014049
GO:0016482	cytoplasmic transport	biological_process	0.77557	1	1	323	40	8731	1	BGIBMGA014607	0
GO:0046034	ATP metabolic process	biological_process	0.77763	1	1	323	41	8731	1	Novel00162	0
GO:0051336	regulation of hydrolase activity	biological_process	0.78012	1	1	323	38	8731	1	BGIBMGA004340	0
GO:0003735	structural constituent of ribosome	molecular_function	0.78216	1	3	323	132	8731	2	Novel00455,BGIBMGA008087	1	BGIBMGA000395
GO:0071822	protein complex subunit organization	biological_process	0.7825	1	1	323	41	8731	0		1	BGIBMGA009131
GO:0004497	monooxygenase activity	molecular_function	0.78254	1	1	323	38	8731	0		1	BGIBMGA006968
GO:1901564	organonitrogen compound metabolic process	biological_process	0.78673	1	15	323	477	8731	8	BGIBMGA001648,BGIBMGA004251,BGIBMGA001129,BGIBMGA012123,BGIBMGA007860,BGIBMGA006191,Novel00162,BGIBMGA000851	7	BGIBMGA014323,BGIBMGA010797,Novel01255,BGIBMGA001160,BGIBMGA009131,BGIBMGA010092,BGIBMGA007111
GO:0046914	transition metal ion binding	molecular_function	0.78819	1	39	323	1130	8731	18	BGIBMGA014048,BGIBMGA006664,BGIBMGA005320,BGIBMGA003672,BGIBMGA007343,Novel00858,BGIBMGA009901,Novel00860,BGIBMGA010957,BGIBMGA011424,BGIBMGA014538,BGIBMGA001204,BGIBMGA008771,BGIBMGA005505,BGIBMGA010253,BGIBMGA008537,BGIBMGA003913,BGIBMGA004948	21	BGIBMGA006839,BGIBMGA010679,BGIBMGA010720,BGIBMGA014451,BGIBMGA008687,BGIBMGA005634,BGIBMGA008784,Novel00895,BGIBMGA002307,BGIBMGA002647,Novel01194,BGIBMGA012807,BGIBMGA001684,BGIBMGA005478,BGIBMGA008744,BGIBMGA008756,BGIBMGA002620,BGIBMGA001776,BGIBMGA001717,BGIBMGA012782,BGIBMGA008787
GO:0044428	nuclear part	cellular_component	0.78945	1	2	323	76	8731	0		2	Novel00606,Novel01194
GO:0008026	ATP-dependent helicase activity	molecular_function	0.79518	1	2	323	69	8731	1	BGIBMGA008087	1	BGIBMGA010840
GO:0070035	purine NTP-dependent helicase activity	molecular_function	0.79518	1	2	323	69	8731	1	BGIBMGA008087	1	BGIBMGA010840
GO:0006732	coenzyme metabolic process	biological_process	0.79567	1	1	323	42	8731	0		1	BGIBMGA001160
GO:0003777	microtubule motor activity	molecular_function	0.79636	1	1	323	36	8731	1	BGIBMGA003039	0
GO:0043168	anion binding	molecular_function	0.7995	1	39	323	1096	8731	18	BGIBMGA012027,BGIBMGA014618,BGIBMGA000974,BGIBMGA002773,BGIBMGA002778,BGIBMGA000973,BGIBMGA000236,BGIBMGA006801,BGIBMGA000217,BGIBMGA007194,BGIBMGA003039,BGIBMGA008087,BGIBMGA009572,BGIBMGA004614,BGIBMGA005094,BGIBMGA000851,BGIBMGA012123,BGIBMGA004613	21	BGIBMGA001160,BGIBMGA010092,BGIBMGA011964,BGIBMGA010471,BGIBMGA004276,BGIBMGA013118,BGIBMGA010679,BGIBMGA004995,BGIBMGA010797,BGIBMGA005726,BGIBMGA002905,BGIBMGA009708,BGIBMGA001546,BGIBMGA004277,BGIBMGA010840,Novel01255,BGIBMGA006417,BGIBMGA009131,BGIBMGA000063,BGIBMGA005478,BGIBMGA014536
GO:0016469	proton-transporting two-sector ATPase complex	cellular_component	0.80218	1	1	323	48	8731	1	Novel00162	0
GO:0042625	ATPase activity, coupled to transmembrane movement of ions	molecular_function	0.80343	1	1	323	42	8731	0		1	BGIBMGA005726
GO:0007010	cytoskeleton organization	biological_process	0.80781	1	1	323	43	8731	0		1	BGIBMGA001370
GO:0036094	small molecule binding	molecular_function	0.81252	1	41	323	1162	8731	19	BGIBMGA008087,BGIBMGA009572,BGIBMGA005094,BGIBMGA004614,BGIBMGA004881,BGIBMGA000851,BGIBMGA004613,BGIBMGA009042,BGIBMGA014618,BGIBMGA012027,BGIBMGA000974,BGIBMGA012871,BGIBMGA002778,BGIBMGA000973,BGIBMGA006801,BGIBMGA000217,BGIBMGA000236,BGIBMGA003039,BGIBMGA007194	22	BGIBMGA004277,BGIBMGA010840,BGIBMGA004882,Novel01255,BGIBMGA006417,BGIBMGA000063,BGIBMGA009131,BGIBMGA014536,BGIBMGA006246,BGIBMGA005478,BGIBMGA004635,BGIBMGA010092,BGIBMGA001160,BGIBMGA010471,BGIBMGA013118,BGIBMGA004276,BGIBMGA010679,BGIBMGA010797,BGIBMGA006419,BGIBMGA009708,BGIBMGA001546,BGIBMGA005726
GO:0008289	lipid binding	molecular_function	0.81645	1	1	323	44	8731	1	BGIBMGA002773	0
GO:0006818	hydrogen transport	biological_process	0.81736	1	1	323	50	8731	1	Novel00162	0
GO:0015992	proton transport	biological_process	0.81736	1	1	323	50	8731	1	Novel00162	0
GO:0005840	ribosome	cellular_component	0.81843	1	3	323	141	8731	2	Novel00455,BGIBMGA008087	1	BGIBMGA000395
GO:0004386	helicase activity	molecular_function	0.81888	1	3	323	104	8731	2	BGIBMGA009572,BGIBMGA008087	1	BGIBMGA010840
GO:0035639	purine ribonucleoside triphosphate binding	molecular_function	0.81917	1	31	323	896	8731	15	BGIBMGA004613,BGIBMGA007194,BGIBMGA003039,BGIBMGA006801,BGIBMGA000217,BGIBMGA000973,BGIBMGA000851,BGIBMGA004614,BGIBMGA002778,BGIBMGA005094,BGIBMGA000974,BGIBMGA009572,BGIBMGA012027,BGIBMGA008087,BGIBMGA014618	16	BGIBMGA005726,BGIBMGA009708,BGIBMGA001546,BGIBMGA014536,BGIBMGA010797,BGIBMGA010679,BGIBMGA009131,BGIBMGA000063,BGIBMGA004276,BGIBMGA006417,Novel01255,BGIBMGA010471,BGIBMGA001160,BGIBMGA010092,BGIBMGA010840,BGIBMGA004277
GO:0015081	sodium ion transmembrane transporter activity	molecular_function	0.8211	1	1	323	45	8731	1	Novel00945	0
GO:0001883	purine nucleoside binding	molecular_function	0.82337	1	31	323	898	8731	15	BGIBMGA003039,BGIBMGA007194,BGIBMGA004613,BGIBMGA006801,BGIBMGA000217,BGIBMGA000851,BGIBMGA000973,BGIBMGA002778,BGIBMGA005094,BGIBMGA004614,BGIBMGA000974,BGIBMGA009572,BGIBMGA012027,BGIBMGA008087,BGIBMGA014618	16	BGIBMGA005726,BGIBMGA014536,BGIBMGA009708,BGIBMGA001546,BGIBMGA010797,BGIBMGA009131,BGIBMGA010679,BGIBMGA000063,BGIBMGA004276,BGIBMGA006417,BGIBMGA010471,Novel01255,BGIBMGA001160,BGIBMGA010840,BGIBMGA010092,BGIBMGA004277
GO:0032549	ribonucleoside binding	molecular_function	0.82337	1	31	323	898	8731	15	BGIBMGA000974,BGIBMGA002778,BGIBMGA005094,BGIBMGA004614,BGIBMGA014618,BGIBMGA012027,BGIBMGA008087,BGIBMGA009572,BGIBMGA003039,BGIBMGA004613,BGIBMGA007194,BGIBMGA000851,BGIBMGA000973,BGIBMGA006801,BGIBMGA000217	16	Novel01255,BGIBMGA010471,BGIBMGA004277,BGIBMGA010092,BGIBMGA010840,BGIBMGA001160,BGIBMGA010797,BGIBMGA014536,BGIBMGA009708,BGIBMGA001546,BGIBMGA005726,BGIBMGA006417,BGIBMGA004276,BGIBMGA000063,BGIBMGA010679,BGIBMGA009131
GO:0032550	purine ribonucleoside binding	molecular_function	0.82337	1	31	323	898	8731	15	BGIBMGA014618,BGIBMGA012027,BGIBMGA008087,BGIBMGA009572,BGIBMGA000974,BGIBMGA004614,BGIBMGA002778,BGIBMGA005094,BGIBMGA000973,BGIBMGA000851,BGIBMGA006801,BGIBMGA000217,BGIBMGA007194,BGIBMGA004613,BGIBMGA003039	16	BGIBMGA004277,BGIBMGA010092,BGIBMGA010840,BGIBMGA001160,BGIBMGA010471,Novel01255,BGIBMGA006417,BGIBMGA004276,BGIBMGA000063,BGIBMGA009131,BGIBMGA010679,BGIBMGA010797,BGIBMGA009708,BGIBMGA001546,BGIBMGA014536,BGIBMGA005726
GO:0032555	purine ribonucleotide binding	molecular_function	0.82337	1	31	323	898	8731	15	BGIBMGA000973,BGIBMGA000851,BGIBMGA006801,BGIBMGA000217,BGIBMGA007194,BGIBMGA004613,BGIBMGA003039,BGIBMGA014618,BGIBMGA012027,BGIBMGA008087,BGIBMGA009572,BGIBMGA000974,BGIBMGA004614,BGIBMGA005094,BGIBMGA002778	16	BGIBMGA006417,BGIBMGA004276,BGIBMGA000063,BGIBMGA010679,BGIBMGA009131,BGIBMGA010797,BGIBMGA009708,BGIBMGA001546,BGIBMGA014536,BGIBMGA005726,BGIBMGA004277,BGIBMGA010092,BGIBMGA010840,BGIBMGA001160,Novel01255,BGIBMGA010471
GO:0051641	cellular localization	biological_process	0.82373	1	5	323	190	8731	3	BGIBMGA014607,BGIBMGA005512,BGIBMGA000120	2	BGIBMGA007350,BGIBMGA001370
GO:0016311	dephosphorylation	biological_process	0.82679	1	1	323	44	8731	0		1	BGIBMGA006582
GO:0008270	zinc ion binding	molecular_function	0.82743	1	32	323	953	8731	13	BGIBMGA004948,BGIBMGA003913,BGIBMGA008537,BGIBMGA005505,BGIBMGA008771,BGIBMGA001204,BGIBMGA014538,BGIBMGA010957,BGIBMGA009901,BGIBMGA003672,BGIBMGA005320,BGIBMGA006664,BGIBMGA014048	19	BGIBMGA008787,BGIBMGA012782,BGIBMGA001776,BGIBMGA001717,BGIBMGA002620,BGIBMGA008756,BGIBMGA008744,BGIBMGA001684,Novel01194,BGIBMGA012807,BGIBMGA002647,Novel00895,BGIBMGA008784,BGIBMGA005634,BGIBMGA008687,BGIBMGA014451,BGIBMGA010720,BGIBMGA010679,BGIBMGA006839
GO:0004721	phosphoprotein phosphatase activity	molecular_function	0.82833	1	1	323	45	8731	0		1	BGIBMGA006582
GO:0001882	nucleoside binding	molecular_function	0.82944	1	31	323	901	8731	15	BGIBMGA000851,BGIBMGA000973,BGIBMGA006801,BGIBMGA000217,BGIBMGA003039,BGIBMGA007194,BGIBMGA004613,BGIBMGA012027,BGIBMGA008087,BGIBMGA014618,BGIBMGA009572,BGIBMGA000974,BGIBMGA005094,BGIBMGA002778,BGIBMGA004614	16	BGIBMGA004276,BGIBMGA006417,BGIBMGA009131,BGIBMGA010679,BGIBMGA000063,BGIBMGA010797,BGIBMGA005726,BGIBMGA014536,BGIBMGA001546,BGIBMGA009708,BGIBMGA004277,BGIBMGA001160,BGIBMGA010840,BGIBMGA010092,BGIBMGA010471,Novel01255
GO:0003779	actin binding	molecular_function	0.83078	1	1	323	41	8731	0		1	BGIBMGA010471
GO:0017076	purine nucleotide binding	molecular_function	0.83205	1	31	323	904	8731	15	BGIBMGA000974,BGIBMGA005094,BGIBMGA002778,BGIBMGA004614,BGIBMGA012027,BGIBMGA008087,BGIBMGA014618,BGIBMGA009572,BGIBMGA003039,BGIBMGA004613,BGIBMGA007194,BGIBMGA000973,BGIBMGA000851,BGIBMGA006801,BGIBMGA000217	16	Novel01255,BGIBMGA010471,BGIBMGA004277,BGIBMGA001160,BGIBMGA010840,BGIBMGA010092,BGIBMGA010797,BGIBMGA005726,BGIBMGA014536,BGIBMGA009708,BGIBMGA001546,BGIBMGA004276,BGIBMGA006417,BGIBMGA009131,BGIBMGA010679,BGIBMGA000063
GO:0044425	membrane part	cellular_component	0.83234	1	29	323	899	8731	19	Novel01232,BGIBMGA009191,BGIBMGA014245,BGIBMGA000120,BGIBMGA005604,BGIBMGA000121,BGIBMGA010460,Novel00573,BGIBMGA014261,Novel00565,Novel00162,Novel00048,BGIBMGA008869,BGIBMGA007722,BGIBMGA006544,BGIBMGA009193,BGIBMGA001146,BGIBMGA014055,Novel00592	10	BGIBMGA003955,BGIBMGA012082,BGIBMGA006005,BGIBMGA004511,BGIBMGA010092,BGIBMGA005478,BGIBMGA011577,BGIBMGA003960,Novel00552,BGIBMGA012702
GO:0004872	receptor activity	molecular_function	0.83524	1	6	323	216	8731	3	BGIBMGA014261,BGIBMGA006544,BGIBMGA010460	3	BGIBMGA005876,BGIBMGA010092,BGIBMGA006839
GO:0004175	endopeptidase activity	molecular_function	0.83541	1	8	323	291	8731	4	BGIBMGA012788,BGIBMGA011051,BGIBMGA007046,BGIBMGA007194	4	BGIBMGA000529,BGIBMGA013746,BGIBMGA009551,BGIBMGA004460
GO:1901363	heterocyclic compound binding	molecular_function	0.83609	1	85	323	2425	8731	46	BGIBMGA000236,BGIBMGA011987,BGIBMGA005589,BGIBMGA006801,BGIBMGA000973,BGIBMGA003672,BGIBMGA006415,Novel00858,BGIBMGA009901,BGIBMGA002778,BGIBMGA012871,BGIBMGA000974,BGIBMGA004408,BGIBMGA011543,BGIBMGA000851,BGIBMGA005460,BGIBMGA006518,BGIBMGA004613,BGIBMGA004948,BGIBMGA001884,BGIBMGA008537,BGIBMGA014578,BGIBMGA004614,BGIBMGA006933,BGIBMGA005637,BGIBMGA009441,BGIBMGA000217,BGIBMGA006484,BGIBMGA006…	39	BGIBMGA010249,Novel00606,BGIBMGA010720,BGIBMGA004276,BGIBMGA012740,BGIBMGA005726,BGIBMGA001546,BGIBMGA009708,BGIBMGA002307,BGIBMGA001160,BGIBMGA010092,BGIBMGA002671,BGIBMGA010471,BGIBMGA009131,Novel01491,BGIBMGA006417,BGIBMGA004635,BGIBMGA014536,BGIBMGA014579,BGIBMGA008315,BGIBMGA004277,BGIBMGA008756,Novel01255,BGIBMGA010679,BGIBMGA006839,BGIBMGA013118,BGIBMGA005634,BGIBMGA003558,BGIBMGA006419,BG…
GO:0031981	nuclear lumen	cellular_component	0.83714	1	1	323	48	8731	0		1	Novel00606
GO:0005524	ATP binding	molecular_function	0.83764	1	26	323	756	8731	14	BGIBMGA002778,BGIBMGA005094,BGIBMGA004614,BGIBMGA000974,BGIBMGA009572,BGIBMGA014618,BGIBMGA012027,BGIBMGA008087,BGIBMGA003039,BGIBMGA007194,BGIBMGA004613,BGIBMGA006801,BGIBMGA000851,BGIBMGA000973	12	BGIBMGA010471,BGIBMGA010840,BGIBMGA010092,BGIBMGA001160,BGIBMGA014536,BGIBMGA009708,BGIBMGA001546,BGIBMGA005726,BGIBMGA010797,BGIBMGA000063,BGIBMGA010679,BGIBMGA006417
GO:0032553	ribonucleotide binding	molecular_function	0.83785	1	31	323	906	8731	15	BGIBMGA003039,BGIBMGA004613,BGIBMGA007194,BGIBMGA006801,BGIBMGA000217,BGIBMGA000973,BGIBMGA000851,BGIBMGA002778,BGIBMGA005094,BGIBMGA004614,BGIBMGA000974,BGIBMGA009572,BGIBMGA012027,BGIBMGA008087,BGIBMGA014618	16	BGIBMGA005726,BGIBMGA014536,BGIBMGA009708,BGIBMGA001546,BGIBMGA010797,BGIBMGA010679,BGIBMGA009131,BGIBMGA000063,BGIBMGA004276,BGIBMGA006417,BGIBMGA010471,Novel01255,BGIBMGA001160,BGIBMGA010840,BGIBMGA010092,BGIBMGA004277
GO:0015672	monovalent inorganic cation transport	biological_process	0.83859	1	2	323	93	8731	2	Novel00945,Novel00162	0
GO:0097159	organic cyclic compound binding	molecular_function	0.8398	1	85	323	2428	8731	46	BGIBMGA008537,BGIBMGA001884,BGIBMGA004948,BGIBMGA005637,BGIBMGA006933,BGIBMGA004614,BGIBMGA014578,BGIBMGA000851,BGIBMGA011543,BGIBMGA004613,BGIBMGA006518,BGIBMGA005460,BGIBMGA009901,Novel00858,BGIBMGA000974,BGIBMGA004408,BGIBMGA012871,BGIBMGA002778,BGIBMGA000973,BGIBMGA005589,BGIBMGA006801,BGIBMGA011987,BGIBMGA000236,BGIBMGA006415,BGIBMGA003672,BGIBMGA005325,BGIBMGA008087,BGIBMGA009572,BGIBMGA005…	39	BGIBMGA008756,BGIBMGA004277,BGIBMGA008315,Novel01255,BGIBMGA006417,Novel01491,BGIBMGA009131,BGIBMGA014579,BGIBMGA014536,BGIBMGA004635,BGIBMGA010092,BGIBMGA002307,BGIBMGA001160,BGIBMGA002671,BGIBMGA010471,BGIBMGA012740,BGIBMGA004276,Novel00606,BGIBMGA010720,BGIBMGA010249,BGIBMGA001546,BGIBMGA009708,BGIBMGA005726,BGIBMGA004882,BGIBMGA010840,BGIBMGA000395,BGIBMGA000063,BGIBMGA009922,BGIBMGA005251,BG…
GO:0007018	microtubule-based movement	biological_process	0.84084	1	1	323	42	8731	1	BGIBMGA003039	0
GO:0032559	adenyl ribonucleotide binding	molecular_function	0.84181	1	26	323	758	8731	14	BGIBMGA003039,BGIBMGA004613,BGIBMGA007194,BGIBMGA006801,BGIBMGA000973,BGIBMGA000851,BGIBMGA002778,BGIBMGA005094,BGIBMGA004614,BGIBMGA000974,BGIBMGA009572,BGIBMGA008087,BGIBMGA012027,BGIBMGA014618	12	BGIBMGA005726,BGIBMGA014536,BGIBMGA009708,BGIBMGA001546,BGIBMGA010797,BGIBMGA010679,BGIBMGA000063,BGIBMGA006417,BGIBMGA010471,BGIBMGA001160,BGIBMGA010840,BGIBMGA010092
GO:0015630	microtubule cytoskeleton	cellular_component	0.84204	1	1	323	43	8731	1	BGIBMGA003039	0
GO:0005085	guanyl-nucleotide exchange factor activity	molecular_function	0.84231	1	1	323	42	8731	1	Novel00565	0
GO:0030554	adenyl nucleotide binding	molecular_function	0.8453	1	26	323	760	8731	14	BGIBMGA009572,BGIBMGA008087,BGIBMGA012027,BGIBMGA014618,BGIBMGA005094,BGIBMGA002778,BGIBMGA004614,BGIBMGA000974,BGIBMGA006801,BGIBMGA000973,BGIBMGA000851,BGIBMGA003039,BGIBMGA007194,BGIBMGA004613	12	BGIBMGA001160,BGIBMGA010092,BGIBMGA010840,BGIBMGA010471,BGIBMGA010679,BGIBMGA000063,BGIBMGA006417,BGIBMGA005726,BGIBMGA014536,BGIBMGA009708,BGIBMGA001546,BGIBMGA010797
GO:0006928	cellular component movement	biological_process	0.84614	1	1	323	43	8731	1	BGIBMGA003039	0
GO:0005737	cytoplasm	cellular_component	0.84664	1	18	323	615	8731	12	BGIBMGA014607,BGIBMGA007860,BGIBMGA007397,BGIBMGA000851,BGIBMGA003954,BGIBMGA001129,Novel00162,BGIBMGA011658,Novel00455,BGIBMGA008087,BGIBMGA007343,BGIBMGA000121	6	BGIBMGA010797,BGIBMGA000395,Novel01255,BGIBMGA010471,BGIBMGA007111,BGIBMGA002578
GO:0043412	macromolecule modification	biological_process	0.85087	1	14	323	448	8731	10	BGIBMGA006152,BGIBMGA005460,BGIBMGA004837,BGIBMGA000974,BGIBMGA011987,BGIBMGA006801,BGIBMGA006191,Novel00592,BGIBMGA000121,BGIBMGA000973	4	BGIBMGA000063,BGIBMGA010092,BGIBMGA006582,BGIBMGA006417
GO:0016791	phosphatase activity	molecular_function	0.8512	1	2	323	87	8731	0		2	BGIBMGA006582,BGIBMGA008401
GO:0006508	proteolysis	biological_process	0.85152	1	13	323	446	8731	8	BGIBMGA012788,BGIBMGA014035,BGIBMGA002527,BGIBMGA011051,BGIBMGA007194,BGIBMGA005320,BGIBMGA007046,BGIBMGA012292	5	BGIBMGA012807,BGIBMGA013746,BGIBMGA000529,BGIBMGA004460,BGIBMGA009551
GO:0051179	localization	biological_process	0.85882	1	30	323	941	8731	20	BGIBMGA003046,BGIBMGA014055,BGIBMGA001146,BGIBMGA009193,BGIBMGA014607,Novel00945,BGIBMGA003950,BGIBMGA008869,BGIBMGA009572,Novel00162,BGIBMGA005512,BGIBMGA007343,BGIBMGA005604,BGIBMGA004933,BGIBMGA014245,BGIBMGA004447,BGIBMGA009191,BGIBMGA000120,BGIBMGA011424,Novel01232	10	BGIBMGA003960,BGIBMGA007350,BGIBMGA005726,BGIBMGA011577,BGIBMGA011277,BGIBMGA006005,BGIBMGA004511,BGIBMGA001370,BGIBMGA003955,BGIBMGA012082
GO:0050790	regulation of catalytic activity	biological_process	0.8611	1	1	323	50	8731	1	BGIBMGA004340	0
GO:0022804	active transmembrane transporter activity	molecular_function	0.86121	1	3	323	120	8731	0		3	BGIBMGA003960,BGIBMGA005726,BGIBMGA006005
GO:0043226	organelle	cellular_component	0.86306	1	33	323	1051	8731	15	BGIBMGA006484,BGIBMGA006415,BGIBMGA003039,BGIBMGA014607,BGIBMGA007343,Novel00455,BGIBMGA014583,BGIBMGA008771,BGIBMGA000121,BGIBMGA008087,BGIBMGA009854,Novel00162,BGIBMGA003913,BGIBMGA001129,BGIBMGA014578	18	BGIBMGA006839,BGIBMGA014451,Novel00606,BGIBMGA010720,BGIBMGA010249,BGIBMGA009708,BGIBMGA003558,BGIBMGA005634,Novel00895,BGIBMGA008784,BGIBMGA001370,BGIBMGA000395,BGIBMGA001684,Novel01194,BGIBMGA014579,BGIBMGA008756,BGIBMGA002578,BGIBMGA008787
GO:0043229	intracellular organelle	cellular_component	0.86306	1	33	323	1051	8731	15	BGIBMGA014578,BGIBMGA001129,BGIBMGA009854,Novel00162,BGIBMGA003913,BGIBMGA000121,BGIBMGA008087,BGIBMGA008771,BGIBMGA014583,Novel00455,BGIBMGA007343,BGIBMGA014607,BGIBMGA003039,BGIBMGA006415,BGIBMGA006484	18	BGIBMGA008787,BGIBMGA008756,BGIBMGA002578,BGIBMGA014579,BGIBMGA001684,Novel01194,BGIBMGA000395,BGIBMGA001370,Novel00895,BGIBMGA008784,BGIBMGA009708,BGIBMGA003558,BGIBMGA005634,BGIBMGA014451,BGIBMGA010720,Novel00606,BGIBMGA010249,BGIBMGA006839
GO:0009119	ribonucleoside metabolic process	biological_process	0.86341	1	4	323	171	8731	2	BGIBMGA006191,Novel00162	2	BGIBMGA009131,BGIBMGA007111
GO:0016192	vesicle-mediated transport	biological_process	0.86564	1	2	323	92	8731	1	BGIBMGA005512	1	BGIBMGA007350
GO:0065009	regulation of molecular function	biological_process	0.86713	1	1	323	51	8731	1	BGIBMGA004340	0
GO:0008104	protein localization	biological_process	0.87032	1	5	323	208	8731	2	BGIBMGA009572,BGIBMGA014607	3	BGIBMGA001370,BGIBMGA007350,BGIBMGA011277
GO:0016779	nucleotidyltransferase activity	molecular_function	0.87042	1	2	323	91	8731	0		2	BGIBMGA008315,Novel01491
GO:0007186	G-protein coupled receptor signaling pathway	biological_process	0.87498	1	4	323	181	8731	3	BGIBMGA010460,BGIBMGA006544,BGIBMGA014261	1	Novel00552
GO:0006040	amino sugar metabolic process	biological_process	0.87498	1	1	323	53	8731	0		1	BGIBMGA009467
GO:1901071	glucosamine-containing compound metabolic process	biological_process	0.87498	1	1	323	53	8731	0		1	BGIBMGA009467
GO:0006511	ubiquitin-dependent protein catabolic process	biological_process	0.8754	1	1	323	53	8731	1	BGIBMGA012292	0
GO:0019941	modification-dependent protein catabolic process	biological_process	0.8754	1	1	323	53	8731	1	BGIBMGA012292	0
GO:0043632	modification-dependent macromolecule catabolic process	biological_process	0.8754	1	1	323	53	8731	1	BGIBMGA012292	0
GO:0003677	DNA binding	molecular_function	0.87619	1	21	323	702	8731	11	BGIBMGA004948,BGIBMGA012027,BGIBMGA008087,BGIBMGA001884,BGIBMGA005325,BGIBMGA014578,BGIBMGA002778,BGIBMGA014583,BGIBMGA006484,Novel00855,BGIBMGA006415	10	BGIBMGA008315,BGIBMGA008756,BGIBMGA010249,BGIBMGA010720,Novel00606,BGIBMGA006839,BGIBMGA003558,BGIBMGA009708,BGIBMGA005251,BGIBMGA014579
GO:0043233	organelle lumen	cellular_component	0.87643	1	1	323	55	8731	0		1	Novel00606
GO:0070013	intracellular organelle lumen	cellular_component	0.87643	1	1	323	55	8731	0		1	Novel00606
GO:0016053	organic acid biosynthetic process	biological_process	0.8767	1	1	323	55	8731	1	BGIBMGA012123	0
GO:0046394	carboxylic acid biosynthetic process	biological_process	0.8767	1	1	323	55	8731	1	BGIBMGA012123	0
GO:0005783	endoplasmic reticulum	cellular_component	0.87945	1	1	323	56	8731	1	BGIBMGA000121	0
GO:1901135	carbohydrate derivative metabolic process	biological_process	0.88328	1	8	323	309	8731	4	Novel00592,Novel00162,BGIBMGA006191,BGIBMGA000121	4	BGIBMGA009131,BGIBMGA010092,BGIBMGA007111,BGIBMGA009467
GO:1901605	alpha-amino acid metabolic process	biological_process	0.88549	1	1	323	57	8731	1	BGIBMGA012123	0
GO:0004222	metalloendopeptidase activity	molecular_function	0.88768	1	1	323	53	8731	0		1	BGIBMGA000529
GO:0016773	phosphotransferase activity, alcohol group as acceptor	molecular_function	0.88955	1	9	323	315	8731	4	BGIBMGA006801,BGIBMGA004062,BGIBMGA000973,BGIBMGA000974	5	BGIBMGA000063,BGIBMGA010092,BGIBMGA000572,BGIBMGA006417,BGIBMGA008952
GO:0051716	cellular response to stimulus	biological_process	0.89036	1	21	323	703	8731	10	BGIBMGA006544,BGIBMGA007397,BGIBMGA000217,BGIBMGA003954,BGIBMGA010460,Novel00005,BGIBMGA012027,BGIBMGA014261,Novel00565,BGIBMGA004948	11	BGIBMGA000699,BGIBMGA013448,BGIBMGA006839,Novel00552,BGIBMGA002043,BGIBMGA000063,BGIBMGA012197,Novel01293,BGIBMGA008315,BGIBMGA008283,BGIBMGA010092
GO:0016772	transferase activity, transferring phosphorus-containing groups	molecular_function	0.89214	1	14	323	474	8731	5	BGIBMGA000974,BGIBMGA011166,BGIBMGA000973,BGIBMGA004062,BGIBMGA006801	9	BGIBMGA008952,BGIBMGA004276,BGIBMGA004277,Novel01491,BGIBMGA006417,BGIBMGA000572,BGIBMGA008315,BGIBMGA000063,BGIBMGA010092
GO:0009259	ribonucleotide metabolic process	biological_process	0.89301	1	4	323	181	8731	1	Novel00162	3	BGIBMGA007111,BGIBMGA010092,BGIBMGA009131
GO:0019693	ribose phosphate metabolic process	biological_process	0.89301	1	4	323	181	8731	1	Novel00162	3	BGIBMGA009131,BGIBMGA007111,BGIBMGA010092
GO:0009116	nucleoside metabolic process	biological_process	0.89322	1	4	323	182	8731	2	BGIBMGA006191,Novel00162	2	BGIBMGA007111,BGIBMGA009131
GO:1901657	glycosyl compound metabolic process	biological_process	0.89322	1	4	323	182	8731	2	Novel00162,BGIBMGA006191	2	BGIBMGA009131,BGIBMGA007111
GO:0008092	cytoskeletal protein binding	molecular_function	0.89542	1	1	323	54	8731	0		1	BGIBMGA010471
GO:0004871	signal transducer activity	molecular_function	0.89795	1	5	323	205	8731	2	BGIBMGA014261,BGIBMGA010460	3	Novel01293,BGIBMGA008283,BGIBMGA006839
GO:0060089	molecular transducer activity	molecular_function	0.89795	1	5	323	205	8731	2	BGIBMGA010460,BGIBMGA014261	3	BGIBMGA006839,BGIBMGA008283,Novel01293
GO:0016746	transferase activity, transferring acyl groups	molecular_function	0.89851	1	2	323	102	8731	2	BGIBMGA005505,BGIBMGA009207	0
GO:0006163	purine nucleotide metabolic process	biological_process	0.89968	1	4	323	184	8731	1	Novel00162	3	BGIBMGA010092,BGIBMGA009131,Novel01255
GO:0016301	kinase activity	molecular_function	0.90367	1	9	323	328	8731	4	BGIBMGA011166,BGIBMGA000973,BGIBMGA006801,BGIBMGA000974	5	BGIBMGA004277,BGIBMGA004276,BGIBMGA006417,BGIBMGA010092,BGIBMGA000063
GO:0030529	ribonucleoprotein complex	cellular_component	0.90371	1	3	323	168	8731	2	BGIBMGA008087,Novel00455	1	BGIBMGA000395
GO:0009966	regulation of signal transduction	biological_process	0.90378	1	2	323	94	8731	2	Novel00565,BGIBMGA007397	0
GO:0010646	regulation of cell communication	biological_process	0.90378	1	2	323	94	8731	2	Novel00565,BGIBMGA007397	0
GO:0023051	regulation of signaling	biological_process	0.90378	1	2	323	94	8731	2	BGIBMGA007397,Novel00565	0
GO:0051649	establishment of localization in cell	biological_process	0.90518	1	4	323	185	8731	3	BGIBMGA014607,BGIBMGA000120,BGIBMGA005512	1	BGIBMGA007350
GO:0044257	cellular protein catabolic process	biological_process	0.9097	1	1	323	63	8731	1	BGIBMGA012292	0
GO:0051603	proteolysis involved in cellular protein catabolic process	biological_process	0.9097	1	1	323	63	8731	1	BGIBMGA012292	0
GO:0072521	purine-containing compound metabolic process	biological_process	0.91092	1	4	323	189	8731	1	Novel00162	3	Novel01255,BGIBMGA010092,BGIBMGA009131
GO:0044271	cellular nitrogen compound biosynthetic process	biological_process	0.91159	1	17	323	616	8731	8	Novel00162,BGIBMGA006191,BGIBMGA009854,BGIBMGA004251,BGIBMGA001129,BGIBMGA006484,BGIBMGA001648,BGIBMGA006415	9	BGIBMGA001160,Novel01293,BGIBMGA007111,BGIBMGA010092,Novel01255,BGIBMGA006839,BGIBMGA012939,BGIBMGA005634,BGIBMGA003558
GO:0044444	cytoplasmic part	cellular_component	0.91194	1	9	323	384	8731	7	BGIBMGA000121,BGIBMGA008087,BGIBMGA007343,Novel00455,Novel00162,BGIBMGA001129,BGIBMGA014607	2	BGIBMGA002578,BGIBMGA000395
GO:0001071	nucleic acid binding transcription factor activity	molecular_function	0.91232	1	6	323	266	8731	3	BGIBMGA006484,BGIBMGA001129,BGIBMGA006415	3	BGIBMGA005634,Novel01293,BGIBMGA006839
GO:0003700	sequence-specific DNA binding transcription factor activity	molecular_function	0.91232	1	6	323	266	8731	3	BGIBMGA001129,BGIBMGA006484,BGIBMGA006415	3	BGIBMGA006839,Novel01293,BGIBMGA005634
GO:0004713	protein tyrosine kinase activity	molecular_function	0.91299	1	5	323	197	8731	2	BGIBMGA006801,BGIBMGA000974	3	BGIBMGA010092,BGIBMGA000063,BGIBMGA006417
GO:0048583	regulation of response to stimulus	biological_process	0.91338	1	2	323	97	8731	2	BGIBMGA007397,Novel00565	0
GO:0044283	small molecule biosynthetic process	biological_process	0.91727	1	1	323	66	8731	1	BGIBMGA012123	0
GO:0006810	transport	biological_process	0.91803	1	28	323	932	8731	20	BGIBMGA008869,BGIBMGA003950,Novel00945,BGIBMGA014607,BGIBMGA009193,BGIBMGA001146,BGIBMGA014055,BGIBMGA003046,BGIBMGA011424,Novel01232,BGIBMGA000120,BGIBMGA009191,BGIBMGA014245,BGIBMGA004447,BGIBMGA005604,BGIBMGA004933,BGIBMGA007343,BGIBMGA009572,Novel00162,BGIBMGA005512	8	BGIBMGA011577,BGIBMGA005726,BGIBMGA007350,BGIBMGA003960,BGIBMGA012082,BGIBMGA003955,BGIBMGA004511,BGIBMGA006005
GO:0051234	establishment of localization	biological_process	0.91803	1	28	323	932	8731	20	BGIBMGA001146,BGIBMGA003046,BGIBMGA014055,BGIBMGA008869,BGIBMGA003950,BGIBMGA009193,Novel00945,BGIBMGA014607,BGIBMGA007343,BGIBMGA005604,BGIBMGA004933,Novel00162,BGIBMGA005512,BGIBMGA009572,BGIBMGA011424,Novel01232,BGIBMGA004447,BGIBMGA014245,BGIBMGA009191,BGIBMGA000120	8	BGIBMGA003960,BGIBMGA007350,BGIBMGA005726,BGIBMGA011577,BGIBMGA003955,BGIBMGA012082,BGIBMGA006005,BGIBMGA004511
GO:0015078	hydrogen ion transmembrane transporter activity	molecular_function	0.92207	1	1	323	76	8731	1	Novel00162	0
GO:0033036	macromolecule localization	biological_process	0.92244	1	5	323	228	8731	2	BGIBMGA014607,BGIBMGA009572	3	BGIBMGA011277,BGIBMGA007350,BGIBMGA001370
GO:0044265	cellular macromolecule catabolic process	biological_process	0.92245	1	1	323	67	8731	1	BGIBMGA012292	0
GO:0044424	intracellular part	cellular_component	0.9237	1	42	323	1362	8731	20	BGIBMGA003039,BGIBMGA006415,BGIBMGA014607,BGIBMGA006484,BGIBMGA003954,BGIBMGA007343,Novel00455,BGIBMGA011658,BGIBMGA008771,BGIBMGA000851,BGIBMGA007397,BGIBMGA014583,BGIBMGA007860,BGIBMGA001129,BGIBMGA014578,BGIBMGA000121,BGIBMGA008087,BGIBMGA003913,BGIBMGA009854,Novel00162	22	BGIBMGA010797,BGIBMGA003558,BGIBMGA005634,BGIBMGA009708,BGIBMGA006839,BGIBMGA010249,BGIBMGA014451,Novel00606,BGIBMGA010720,BGIBMGA010471,BGIBMGA001370,BGIBMGA008784,Novel00895,BGIBMGA007111,BGIBMGA014579,BGIBMGA000395,Novel01194,BGIBMGA001684,Novel01255,BGIBMGA008787,BGIBMGA002578,BGIBMGA008756
GO:0044711	single-organism biosynthetic process	biological_process	0.92672	1	1	323	69	8731	1	BGIBMGA012123	0
GO:0003774	motor activity	molecular_function	0.92751	1	1	323	61	8731	1	BGIBMGA003039	0
GO:0007265	Ras protein signal transduction	biological_process	0.92896	1	1	323	62	8731	1	Novel00565	0
GO:0046578	regulation of Ras protein signal transduction	biological_process	0.92896	1	1	323	62	8731	1	Novel00565	0
GO:0034613	cellular protein localization	biological_process	0.92949	1	3	323	158	8731	1	BGIBMGA014607	2	BGIBMGA001370,BGIBMGA007350
GO:0070727	cellular macromolecule localization	biological_process	0.92949	1	3	323	158	8731	1	BGIBMGA014607	2	BGIBMGA007350,BGIBMGA001370
GO:0034654	nucleobase-containing compound biosynthetic process	biological_process	0.93288	1	15	323	573	8731	6	BGIBMGA006484,BGIBMGA006191,Novel00162,BGIBMGA009854,BGIBMGA006415,BGIBMGA001129	9	BGIBMGA006839,BGIBMGA012939,BGIBMGA001160,Novel01293,BGIBMGA007111,BGIBMGA010092,Novel01255,BGIBMGA003558,BGIBMGA005634
GO:0016070	RNA metabolic process	biological_process	0.93346	1	18	323	656	8731	11	BGIBMGA011775,BGIBMGA001129,BGIBMGA006933,BGIBMGA006191,BGIBMGA009854,BGIBMGA005460,BGIBMGA006415,BGIBMGA011543,BGIBMGA011987,BGIBMGA006484,BGIBMGA000851	7	BGIBMGA002671,BGIBMGA010471,Novel01293,BGIBMGA003558,BGIBMGA005634,BGIBMGA010797,BGIBMGA006839
GO:0009056	catabolic process	biological_process	0.93398	1	8	323	339	8731	4	BGIBMGA003954,BGIBMGA012871,BGIBMGA012292,BGIBMGA012948	4	BGIBMGA009131,BGIBMGA002578,BGIBMGA014049,BGIBMGA014323
GO:0030234	enzyme regulator activity	molecular_function	0.93414	1	4	323	176	8731	2	BGIBMGA004340,Novel00565	2	BGIBMGA005119,BGIBMGA007729
GO:0006412	translation	biological_process	0.9342	1	5	323	249	8731	3	BGIBMGA000851,BGIBMGA008087,Novel00455	2	BGIBMGA000395,BGIBMGA010797
GO:0006468	protein phosphorylation	biological_process	0.93449	1	6	323	246	8731	3	BGIBMGA000973,BGIBMGA000974,BGIBMGA006801	3	BGIBMGA006417,BGIBMGA000063,BGIBMGA010092
GO:0004674	protein serine/threonine kinase activity	molecular_function	0.93465	1	5	323	209	8731	2	BGIBMGA006801,BGIBMGA000974	3	BGIBMGA010092,BGIBMGA000063,BGIBMGA006417
GO:0019438	aromatic compound biosynthetic process	biological_process	0.93466	1	16	323	605	8731	7	BGIBMGA001129,BGIBMGA009854,BGIBMGA006191,Novel00162,BGIBMGA006415,BGIBMGA001648,BGIBMGA006484	9	Novel01255,BGIBMGA001160,BGIBMGA010092,Novel01293,BGIBMGA007111,BGIBMGA005634,BGIBMGA003558,BGIBMGA006839,BGIBMGA012939
GO:0004672	protein kinase activity	molecular_function	0.93487	1	6	323	246	8731	3	BGIBMGA006801,BGIBMGA000973,BGIBMGA000974	3	BGIBMGA000063,BGIBMGA010092,BGIBMGA006417
GO:0007154	cell communication	biological_process	0.93583	1	18	323	656	8731	8	BGIBMGA006544,BGIBMGA007397,BGIBMGA000217,BGIBMGA003954,Novel00005,BGIBMGA010460,Novel00565,BGIBMGA014261	10	BGIBMGA000699,BGIBMGA013448,BGIBMGA006839,BGIBMGA000063,BGIBMGA002043,Novel00552,BGIBMGA012197,BGIBMGA010092,Novel01293,BGIBMGA008283
GO:0032991	macromolecular complex	cellular_component	0.93734	1	14	323	562	8731	8	BGIBMGA008087,BGIBMGA014583,Novel00455,Novel00162,BGIBMGA003039,BGIBMGA014578,BGIBMGA014607,BGIBMGA000120	6	BGIBMGA000395,Novel01194,BGIBMGA009131,Novel00606,BGIBMGA014579,BGIBMGA009708
GO:1901575	organic substance catabolic process	biological_process	0.93772	1	7	323	307	8731	3	BGIBMGA012948,BGIBMGA012292,BGIBMGA012871	4	BGIBMGA009131,BGIBMGA014323,BGIBMGA014049,BGIBMGA002578
GO:0007017	microtubule-based process	biological_process	0.93884	1	1	323	66	8731	1	BGIBMGA003039	0
GO:0042626	ATPase activity, coupled to transmembrane movement of substances	molecular_function	0.93912	1	1	323	68	8731	0		1	BGIBMGA005726
GO:0043492	ATPase activity, coupled to movement of substances	molecular_function	0.93912	1	1	323	68	8731	0		1	BGIBMGA005726
GO:0030163	protein catabolic process	biological_process	0.94022	1	1	323	73	8731	1	BGIBMGA012292	0
GO:0007165	signal transduction	biological_process	0.94066	1	17	323	630	8731	7	BGIBMGA006544,BGIBMGA007397,BGIBMGA000217,BGIBMGA010460,Novel00005,BGIBMGA014261,Novel00565	10	BGIBMGA000699,BGIBMGA013448,BGIBMGA006839,Novel00552,BGIBMGA000063,BGIBMGA002043,BGIBMGA012197,BGIBMGA010092,Novel01293,BGIBMGA008283
GO:0006464	cellular protein modification process	biological_process	0.94279	1	11	323	413	8731	7	BGIBMGA000974,BGIBMGA004837,BGIBMGA006152,BGIBMGA000121,BGIBMGA000973,Novel00592,BGIBMGA006801	4	BGIBMGA006582,BGIBMGA006417,BGIBMGA010092,BGIBMGA000063
GO:0036211	protein modification process	biological_process	0.94279	1	11	323	413	8731	7	BGIBMGA000121,BGIBMGA000973,BGIBMGA006801,Novel00592,BGIBMGA004837,BGIBMGA000974,BGIBMGA006152	4	BGIBMGA006582,BGIBMGA006417,BGIBMGA010092,BGIBMGA000063
GO:0005886	plasma membrane	cellular_component	0.94434	1	1	323	72	8731	0		1	BGIBMGA001370
GO:0046907	intracellular transport	biological_process	0.94468	1	3	323	169	8731	2	BGIBMGA000120,BGIBMGA014607	1	BGIBMGA007350
GO:1901576	organic substance biosynthetic process	biological_process	0.9447	1	30	323	1057	8731	14	BGIBMGA009854,Novel00455,Novel00162,BGIBMGA006191,BGIBMGA000121,BGIBMGA008087,BGIBMGA004251,BGIBMGA001129,BGIBMGA012123,Novel00592,BGIBMGA000851,BGIBMGA006484,BGIBMGA001648,BGIBMGA006415	16	BGIBMGA001160,BGIBMGA010092,Novel01293,BGIBMGA007111,BGIBMGA004277,Novel01255,Novel00606,Novel01491,BGIBMGA004276,BGIBMGA000395,BGIBMGA012939,BGIBMGA006839,BGIBMGA003558,BGIBMGA005634,BGIBMGA009708,BGIBMGA010797
GO:0018130	heterocycle biosynthetic process	biological_process	0.94472	1	16	323	616	8731	7	BGIBMGA001129,Novel00162,BGIBMGA006191,BGIBMGA009854,BGIBMGA001648,BGIBMGA006415,BGIBMGA006484	9	Novel01255,BGIBMGA007111,Novel01293,BGIBMGA010092,BGIBMGA001160,BGIBMGA003558,BGIBMGA005634,BGIBMGA012939,BGIBMGA006839
GO:0023052	signaling	biological_process	0.9461	1	17	323	636	8731	7	Novel00005,BGIBMGA010460,BGIBMGA014261,Novel00565,BGIBMGA006544,BGIBMGA007397,BGIBMGA000217	10	BGIBMGA012197,BGIBMGA010092,Novel01293,BGIBMGA008283,BGIBMGA000699,BGIBMGA013448,BGIBMGA006839,Novel00552,BGIBMGA000063,BGIBMGA002043
GO:0044700	single organism signaling	biological_process	0.9461	1	17	323	636	8731	7	Novel00565,BGIBMGA014261,Novel00005,BGIBMGA010460,BGIBMGA000217,BGIBMGA007397,BGIBMGA006544	10	BGIBMGA010092,Novel01293,BGIBMGA008283,BGIBMGA012197,BGIBMGA000063,BGIBMGA002043,Novel00552,BGIBMGA006839,BGIBMGA013448,BGIBMGA000699
GO:0071704	organic substance metabolic process	biological_process	0.94673	1	91	323	2776	8731	51	Novel00005,BGIBMGA002527,Novel00455,BGIBMGA006191,BGIBMGA012871,BGIBMGA011774,BGIBMGA000974,BGIBMGA006905,BGIBMGA002778,BGIBMGA000973,BGIBMGA008988,BGIBMGA012788,BGIBMGA011987,BGIBMGA006801,BGIBMGA003996,BGIBMGA005320,BGIBMGA007046,BGIBMGA006415,BGIBMGA000121,BGIBMGA010812,BGIBMGA009854,BGIBMGA004948,BGIBMGA006933,BGIBMGA012948,BGIBMGA011775,BGIBMGA014578,BGIBMGA000851,BGIBMGA007860,BGIBMGA011543…	40	BGIBMGA000529,BGIBMGA001160,BGIBMGA010092,BGIBMGA007111,BGIBMGA010471,BGIBMGA002671,BGIBMGA005239,BGIBMGA004276,Novel00606,BGIBMGA009708,BGIBMGA002578,BGIBMGA004277,BGIBMGA008315,Novel01255,Novel01491,BGIBMGA006417,BGIBMGA012807,BGIBMGA009131,BGIBMGA014579,BGIBMGA004460,BGIBMGA000572,BGIBMGA009551,BGIBMGA014049,BGIBMGA014189,BGIBMGA013746,BGIBMGA012939,BGIBMGA006839,BGIBMGA006419,BGIBMGA010797,BG…
GO:0038023	signaling receptor activity	molecular_function	0.94717	1	3	323	160	8731	2	BGIBMGA014261,BGIBMGA010460	1	BGIBMGA006839
GO:0044238	primary metabolic process	biological_process	0.94734	1	88	323	2697	8731	49	BGIBMGA004708,Novel00855,BGIBMGA011051,BGIBMGA006152,BGIBMGA012292,Novel00592,BGIBMGA006559,BGIBMGA012123,BGIBMGA014035,BGIBMGA014583,BGIBMGA001129,Novel00162,BGIBMGA008087,BGIBMGA007194,BGIBMGA006484,BGIBMGA012027,BGIBMGA005460,BGIBMGA004837,BGIBMGA005537,BGIBMGA004062,BGIBMGA011543,BGIBMGA007860,BGIBMGA000851,BGIBMGA014578,BGIBMGA011775,BGIBMGA012948,BGIBMGA006933,BGIBMGA004948,BGIBMGA009854,BG…	39	BGIBMGA014323,BGIBMGA011607,BGIBMGA000063,BGIBMGA000395,BGIBMGA009467,BGIBMGA011609,Novel01293,BGIBMGA008283,BGIBMGA006582,BGIBMGA003558,BGIBMGA005634,BGIBMGA010797,BGIBMGA013746,BGIBMGA014189,BGIBMGA006839,BGIBMGA012939,BGIBMGA014049,BGIBMGA009551,BGIBMGA000572,BGIBMGA004460,BGIBMGA014579,BGIBMGA009131,BGIBMGA012807,BGIBMGA006417,Novel01491,Novel01255,BGIBMGA008315,BGIBMGA002578,BGIBMGA004277,BG…
GO:0015399	primary active transmembrane transporter activity	molecular_function	0.95075	1	1	323	74	8731	0		1	BGIBMGA005726
GO:0015405	P-P-bond-hydrolysis-driven transmembrane transporter activity	molecular_function	0.95075	1	1	323	74	8731	0		1	BGIBMGA005726
GO:0016820	hydrolase activity, acting on acid anhydrides, catalyzing transmembrane movement of substances	molecular_function	0.9514	1	1	323	75	8731	0		1	BGIBMGA005726
GO:0015077	monovalent inorganic cation transmembrane transporter activity	molecular_function	0.95162	1	2	323	135	8731	2	Novel00162,Novel00945	0
GO:0009058	biosynthetic process	biological_process	0.95176	1	31	323	1097	8731	14	BGIBMGA006415,BGIBMGA001648,BGIBMGA000851,BGIBMGA006484,BGIBMGA012123,Novel00592,BGIBMGA004251,BGIBMGA001129,BGIBMGA008087,BGIBMGA000121,Novel00162,BGIBMGA006191,Novel00455,BGIBMGA009854	17	BGIBMGA010797,BGIBMGA005634,BGIBMGA003558,BGIBMGA009708,BGIBMGA004276,Novel01491,BGIBMGA006839,BGIBMGA012939,BGIBMGA000395,Novel00606,BGIBMGA011964,Novel01255,BGIBMGA004277,BGIBMGA001160,BGIBMGA007111,Novel01293,BGIBMGA010092
GO:0005083	small GTPase regulator activity	molecular_function	0.95562	1	1	323	73	8731	1	Novel00565	0
GO:0044430	cytoskeletal part	cellular_component	0.95565	1	1	323	75	8731	1	BGIBMGA003039	0
GO:0009150	purine ribonucleotide metabolic process	biological_process	0.95622	1	3	323	178	8731	1	Novel00162	2	BGIBMGA010092,BGIBMGA009131
GO:0007166	cell surface receptor signaling pathway	biological_process	0.95845	1	4	323	223	8731	3	BGIBMGA014261,BGIBMGA006544,BGIBMGA010460	1	Novel00552
GO:0005856	cytoskeleton	cellular_component	0.96011	1	2	323	123	8731	1	BGIBMGA003039	1	BGIBMGA001370
GO:0044237	cellular metabolic process	biological_process	0.96083	1	69	323	2206	8731	39	BGIBMGA012948,BGIBMGA006933,BGIBMGA014578,BGIBMGA011775,BGIBMGA000121,BGIBMGA004948,BGIBMGA009854,BGIBMGA004837,BGIBMGA005537,BGIBMGA001648,BGIBMGA005460,BGIBMGA000851,BGIBMGA011543,BGIBMGA007860,BGIBMGA000974,BGIBMGA011774,BGIBMGA012871,BGIBMGA002778,BGIBMGA006191,Novel00455,BGIBMGA006415,BGIBMGA000973,BGIBMGA006801,BGIBMGA011987,BGIBMGA011395,BGIBMGA001129,BGIBMGA008087,Novel00162,BGIBMGA012292…	30	Novel01255,BGIBMGA002578,BGIBMGA004277,BGIBMGA008315,Novel01259,BGIBMGA014579,BGIBMGA006417,Novel01491,BGIBMGA009131,BGIBMGA002671,BGIBMGA010471,BGIBMGA007111,BGIBMGA010092,BGIBMGA001160,BGIBMGA009708,BGIBMGA004276,Novel00606,BGIBMGA006582,Novel01293,BGIBMGA014323,BGIBMGA000395,BGIBMGA000063,BGIBMGA002647,BGIBMGA006419,BGIBMGA010797,BGIBMGA005634,BGIBMGA003558,BGIBMGA006839,BGIBMGA012939,BGIBMGA0…
GO:0051056	regulation of small GTPase mediated signal transduction	biological_process	0.96095	1	1	323	75	8731	1	Novel00565	0
GO:0046873	metal ion transmembrane transporter activity	molecular_function	0.96185	1	1	323	87	8731	1	Novel00945	0
GO:1901362	organic cyclic compound biosynthetic process	biological_process	0.96275	1	16	323	639	8731	7	BGIBMGA009854,BGIBMGA006191,Novel00162,BGIBMGA001129,BGIBMGA006484,BGIBMGA001648,BGIBMGA006415	9	BGIBMGA001160,BGIBMGA010092,Novel01293,BGIBMGA007111,Novel01255,BGIBMGA012939,BGIBMGA006839,BGIBMGA005634,BGIBMGA003558
GO:0007155	cell adhesion	biological_process	0.96291	1	1	323	79	8731	0		1	BGIBMGA005876
GO:0022610	biological adhesion	biological_process	0.96291	1	1	323	79	8731	0		1	BGIBMGA005876
GO:0022891	substrate-specific transmembrane transporter activity	molecular_function	0.96531	1	7	323	326	8731	3	Novel00162,Novel00945,BGIBMGA003046	4	BGIBMGA012082,BGIBMGA006005,BGIBMGA005726,BGIBMGA003960
GO:0044249	cellular biosynthetic process	biological_process	0.96815	1	28	323	1039	8731	14	BGIBMGA001129,BGIBMGA004251,BGIBMGA008087,BGIBMGA000121,Novel00162,BGIBMGA006191,BGIBMGA009854,Novel00455,BGIBMGA006415,BGIBMGA001648,BGIBMGA006484,BGIBMGA000851,Novel00592,BGIBMGA012123	14	Novel01255,Novel01293,BGIBMGA007111,BGIBMGA010092,BGIBMGA001160,BGIBMGA010797,BGIBMGA009708,BGIBMGA005634,BGIBMGA003558,BGIBMGA006839,BGIBMGA012939,BGIBMGA000395,Novel01491,Novel00606
GO:0004888	transmembrane signaling receptor activity	molecular_function	0.9685	1	2	323	135	8731	2	BGIBMGA014261,BGIBMGA010460	0
GO:0005622	intracellular	cellular_component	0.96966	1	63	323	2039	8731	31	BGIBMGA003954,BGIBMGA001830,BGIBMGA004933,BGIBMGA007343,Novel00455,BGIBMGA011658,BGIBMGA000125,BGIBMGA003039,BGIBMGA006415,BGIBMGA006664,BGIBMGA014607,BGIBMGA003672,BGIBMGA006484,BGIBMGA000217,BGIBMGA001129,BGIBMGA014578,BGIBMGA000121,BGIBMGA008087,BGIBMGA009854,BGIBMGA004948,Novel00565,Novel00162,BGIBMGA003913,BGIBMGA012292,BGIBMGA008771,BGIBMGA007397,BGIBMGA014583,BGIBMGA000851,BGIBMGA014538,BG…	32	BGIBMGA010471,BGIBMGA012197,BGIBMGA001370,Novel00895,BGIBMGA008784,BGIBMGA010092,BGIBMGA007111,BGIBMGA008687,BGIBMGA010797,BGIBMGA009708,BGIBMGA005634,BGIBMGA003558,BGIBMGA006839,BGIBMGA014451,Novel00606,BGIBMGA010720,BGIBMGA010249,Novel01255,BGIBMGA008787,BGIBMGA002620,BGIBMGA008756,BGIBMGA008744,BGIBMGA002578,BGIBMGA012782,BGIBMGA010840,BGIBMGA008283,BGIBMGA001776,BGIBMGA009922,BGIBMGA014579,BG…
GO:0043234	protein complex	cellular_component	0.96971	1	8	323	371	8731	4	Novel00162,BGIBMGA014607,BGIBMGA000120,BGIBMGA003039	4	Novel01194,BGIBMGA009131,Novel00606,BGIBMGA009708
GO:0022890	inorganic cation transmembrane transporter activity	molecular_function	0.97002	1	2	323	149	8731	2	Novel00162,Novel00945	0
GO:0016020	membrane	cellular_component	0.97053	1	43	323	1464	8731	27	BGIBMGA003950,Novel00048,BGIBMGA007722,BGIBMGA001146,BGIBMGA014055,Novel00592,BGIBMGA014245,BGIBMGA005094,BGIBMGA000120,BGIBMGA000121,BGIBMGA005604,BGIBMGA014261,Novel00565,BGIBMGA009572,Novel00162,BGIBMGA008869,BGIBMGA001935,BGIBMGA006544,BGIBMGA009193,Novel00945,BGIBMGA014607,BGIBMGA003046,Novel01232,BGIBMGA009191,BGIBMGA010460,BGIBMGA002527,Novel00573	16	BGIBMGA005478,BGIBMGA007350,BGIBMGA011577,Novel01491,BGIBMGA003955,BGIBMGA012082,BGIBMGA004511,BGIBMGA013994,BGIBMGA005726,BGIBMGA003960,Novel00552,Novel00045,BGIBMGA012702,BGIBMGA001370,BGIBMGA006005,BGIBMGA010092
GO:0015031	protein transport	biological_process	0.97427	1	3	323	199	8731	2	BGIBMGA014607,BGIBMGA009572	1	BGIBMGA007350
GO:0045184	establishment of protein localization	biological_process	0.97427	1	3	323	199	8731	2	BGIBMGA014607,BGIBMGA009572	1	BGIBMGA007350
GO:0022857	transmembrane transporter activity	molecular_function	0.97513	1	11	323	472	8731	6	Novel00945,Novel01232,Novel00162,BGIBMGA014055,BGIBMGA003046,BGIBMGA005604	5	BGIBMGA006005,BGIBMGA004511,BGIBMGA005726,BGIBMGA012082,BGIBMGA003960
GO:0006886	intracellular protein transport	biological_process	0.97599	1	2	323	153	8731	1	BGIBMGA014607	1	BGIBMGA007350
GO:0015075	ion transmembrane transporter activity	molecular_function	0.97621	1	6	323	307	8731	3	BGIBMGA003046,Novel00945,Novel00162	3	BGIBMGA005726,BGIBMGA003960,BGIBMGA006005
GO:0009057	macromolecule catabolic process	biological_process	0.97666	1	1	323	99	8731	1	BGIBMGA012292	0
GO:0009144	purine nucleoside triphosphate metabolic process	biological_process	0.97829	1	2	323	159	8731	1	Novel00162	1	BGIBMGA009131
GO:0009199	ribonucleoside triphosphate metabolic process	biological_process	0.97829	1	2	323	159	8731	1	Novel00162	1	BGIBMGA009131
GO:0009205	purine ribonucleoside triphosphate metabolic process	biological_process	0.97829	1	2	323	159	8731	1	Novel00162	1	BGIBMGA009131
GO:0009141	nucleoside triphosphate metabolic process	biological_process	0.9788	1	2	323	160	8731	1	Novel00162	1	BGIBMGA009131
GO:0003924	GTPase activity	molecular_function	0.97999	1	1	323	109	8731	0		1	BGIBMGA009131
GO:0017111	nucleoside-triphosphatase activity	molecular_function	0.98079	1	11	323	464	8731	6	BGIBMGA008087,BGIBMGA009572,BGIBMGA003039,BGIBMGA007194,BGIBMGA005094,BGIBMGA002778	5	BGIBMGA010840,BGIBMGA009131,BGIBMGA001546,BGIBMGA009708,BGIBMGA005726
GO:0006355	regulation of transcription, DNA-dependent	biological_process	0.98117	1	8	323	409	8731	4	BGIBMGA006484,BGIBMGA009854,BGIBMGA001129,BGIBMGA006415	4	BGIBMGA006839,Novel01293,BGIBMGA003558,BGIBMGA005634
GO:0051252	regulation of RNA metabolic process	biological_process	0.98117	1	8	323	409	8731	4	BGIBMGA006415,BGIBMGA001129,BGIBMGA006484,BGIBMGA009854	4	BGIBMGA005634,BGIBMGA003558,BGIBMGA006839,Novel01293
GO:2001141	regulation of RNA biosynthetic process	biological_process	0.98117	1	8	323	409	8731	4	BGIBMGA006415,BGIBMGA001129,BGIBMGA006484,BGIBMGA009854	4	BGIBMGA005634,BGIBMGA003558,BGIBMGA006839,Novel01293
GO:1901565	organonitrogen compound catabolic process	biological_process	0.98282	1	2	323	164	8731	0		2	BGIBMGA009131,BGIBMGA014323
GO:0042278	purine nucleoside metabolic process	biological_process	0.98294	1	2	323	166	8731	1	Novel00162	1	BGIBMGA009131
GO:0046128	purine ribonucleoside metabolic process	biological_process	0.98294	1	2	323	166	8731	1	Novel00162	1	BGIBMGA009131
GO:0030695	GTPase regulator activity	molecular_function	0.98297	1	1	323	95	8731	1	Novel00565	0
GO:0006184	GTP catabolic process	biological_process	0.98306	1	1	323	113	8731	0		1	BGIBMGA009131
GO:1901069	guanosine-containing compound catabolic process	biological_process	0.98306	1	1	323	113	8731	0		1	BGIBMGA009131
GO:0016462	pyrophosphatase activity	molecular_function	0.98417	1	11	323	473	8731	6	BGIBMGA005094,BGIBMGA002778,BGIBMGA007194,BGIBMGA003039,BGIBMGA009572,BGIBMGA008087	5	BGIBMGA009708,BGIBMGA001546,BGIBMGA005726,BGIBMGA010840,BGIBMGA009131
GO:0016818	hydrolase activity, acting on acid anhydrides, in phosphorus-containing anhydrides	molecular_function	0.98444	1	11	323	474	8731	6	BGIBMGA008087,BGIBMGA009572,BGIBMGA007194,BGIBMGA003039,BGIBMGA002778,BGIBMGA005094	5	BGIBMGA010840,BGIBMGA009131,BGIBMGA001546,BGIBMGA009708,BGIBMGA005726
GO:0009889	regulation of biosynthetic process	biological_process	0.98479	1	8	323	420	8731	4	BGIBMGA006415,BGIBMGA001129,BGIBMGA009854,BGIBMGA006484	4	BGIBMGA003558,BGIBMGA005634,Novel01293,BGIBMGA006839
GO:0010556	regulation of macromolecule biosynthetic process	biological_process	0.98479	1	8	323	420	8731	4	BGIBMGA009854,BGIBMGA006484,BGIBMGA006415,BGIBMGA001129	4	Novel01293,BGIBMGA006839,BGIBMGA005634,BGIBMGA003558
GO:0031326	regulation of cellular biosynthetic process	biological_process	0.98479	1	8	323	420	8731	4	BGIBMGA001129,BGIBMGA006415,BGIBMGA006484,BGIBMGA009854	4	BGIBMGA005634,BGIBMGA003558,BGIBMGA006839,Novel01293
GO:2000112	regulation of cellular macromolecule biosynthetic process	biological_process	0.98479	1	8	323	420	8731	4	BGIBMGA006415,BGIBMGA001129,BGIBMGA006484,BGIBMGA009854	4	BGIBMGA003558,BGIBMGA005634,BGIBMGA006839,Novel01293
GO:0007264	small GTPase mediated signal transduction	biological_process	0.98481	1	2	323	165	8731	2	BGIBMGA000217,Novel00565	0
GO:0060589	nucleoside-triphosphatase regulator activity	molecular_function	0.98521	1	1	323	99	8731	1	Novel00565	0
GO:0046039	GTP metabolic process	biological_process	0.98561	1	1	323	118	8731	0		1	BGIBMGA009131
GO:1901068	guanosine-containing compound metabolic process	biological_process	0.98626	1	1	323	119	8731	0		1	BGIBMGA009131
GO:0044260	cellular macromolecule metabolic process	biological_process	0.98666	1	44	323	1558	8731	27	BGIBMGA014578,BGIBMGA011775,BGIBMGA006933,BGIBMGA001129,BGIBMGA004948,BGIBMGA009854,BGIBMGA008087,BGIBMGA000121,BGIBMGA005460,BGIBMGA006152,Novel00855,BGIBMGA012292,BGIBMGA004837,Novel00592,BGIBMGA011543,BGIBMGA000851,BGIBMGA014583,BGIBMGA002778,BGIBMGA000974,BGIBMGA006191,Novel00455,BGIBMGA012027,BGIBMGA006415,BGIBMGA011987,BGIBMGA006801,BGIBMGA000973,BGIBMGA006484	17	Novel01293,BGIBMGA008315,BGIBMGA006582,BGIBMGA014579,BGIBMGA000063,Novel01491,BGIBMGA006417,BGIBMGA000395,BGIBMGA002671,BGIBMGA010471,BGIBMGA010092,BGIBMGA005634,BGIBMGA003558,BGIBMGA009708,BGIBMGA010797,Novel00606,BGIBMGA006839
GO:0006152	purine nucleoside catabolic process	biological_process	0.98735	1	1	323	120	8731	0		1	BGIBMGA009131
GO:0009143	nucleoside triphosphate catabolic process	biological_process	0.98735	1	1	323	120	8731	0		1	BGIBMGA009131
GO:0009146	purine nucleoside triphosphate catabolic process	biological_process	0.98735	1	1	323	120	8731	0		1	BGIBMGA009131
GO:0009154	purine ribonucleotide catabolic process	biological_process	0.98735	1	1	323	120	8731	0		1	BGIBMGA009131
GO:0009164	nucleoside catabolic process	biological_process	0.98735	1	1	323	120	8731	0		1	BGIBMGA009131
GO:0009203	ribonucleoside triphosphate catabolic process	biological_process	0.98735	1	1	323	120	8731	0		1	BGIBMGA009131
GO:0009207	purine ribonucleoside triphosphate catabolic process	biological_process	0.98735	1	1	323	120	8731	0		1	BGIBMGA009131
GO:0009261	ribonucleotide catabolic process	biological_process	0.98735	1	1	323	120	8731	0		1	BGIBMGA009131
GO:0042454	ribonucleoside catabolic process	biological_process	0.98735	1	1	323	120	8731	0		1	BGIBMGA009131
GO:0046130	purine ribonucleoside catabolic process	biological_process	0.98735	1	1	323	120	8731	0		1	BGIBMGA009131
GO:1901658	glycosyl compound catabolic process	biological_process	0.98735	1	1	323	120	8731	0		1	BGIBMGA009131
GO:0010468	regulation of gene expression	biological_process	0.98752	1	8	323	427	8731	4	BGIBMGA006484,BGIBMGA009854,BGIBMGA006415,BGIBMGA001129	4	BGIBMGA006839,Novel01293,BGIBMGA003558,BGIBMGA005634
GO:0006195	purine nucleotide catabolic process	biological_process	0.98782	1	1	323	121	8731	0		1	BGIBMGA009131
GO:0072523	purine-containing compound catabolic process	biological_process	0.98782	1	1	323	121	8731	0		1	BGIBMGA009131
GO:0022892	substrate-specific transporter activity	molecular_function	0.98786	1	7	323	366	8731	3	BGIBMGA003046,Novel00945,Novel00162	4	BGIBMGA012082,BGIBMGA003960,BGIBMGA005726,BGIBMGA006005
GO:0016817	hydrolase activity, acting on acid anhydrides	molecular_function	0.98787	1	11	323	487	8731	6	BGIBMGA009572,BGIBMGA008087,BGIBMGA002778,BGIBMGA005094,BGIBMGA007194,BGIBMGA003039	5	BGIBMGA010840,BGIBMGA009131,BGIBMGA009708,BGIBMGA001546,BGIBMGA005726
GO:0065007	biological regulation	biological_process	0.98992	1	28	323	1108	8731	14	BGIBMGA014261,BGIBMGA009854,Novel00565,Novel00005,BGIBMGA010460,BGIBMGA010253,BGIBMGA004340,BGIBMGA001129,BGIBMGA011424,BGIBMGA000217,BGIBMGA006484,BGIBMGA007397,BGIBMGA006415,BGIBMGA006544	14	BGIBMGA008120,BGIBMGA010092,Novel01293,BGIBMGA008283,BGIBMGA001370,BGIBMGA012197,Novel00552,BGIBMGA000063,BGIBMGA002043,BGIBMGA006839,BGIBMGA003558,BGIBMGA005634,BGIBMGA013448,BGIBMGA000699
GO:0035556	intracellular signal transduction	biological_process	0.99032	1	4	323	263	8731	2	BGIBMGA000217,Novel00565	2	BGIBMGA010092,BGIBMGA008283
GO:0060255	regulation of macromolecule metabolic process	biological_process	0.99085	1	8	323	440	8731	4	BGIBMGA006484,BGIBMGA009854,BGIBMGA001129,BGIBMGA006415	4	BGIBMGA006839,Novel01293,BGIBMGA005634,BGIBMGA003558
GO:0010467	gene expression	biological_process	0.99092	1	19	323	831	8731	11	BGIBMGA008087,Novel00455,BGIBMGA009854,BGIBMGA006191,BGIBMGA001129,BGIBMGA006933,BGIBMGA011775,BGIBMGA006484,BGIBMGA000851,BGIBMGA011543,BGIBMGA006415	8	Novel01293,BGIBMGA010471,BGIBMGA002671,BGIBMGA000395,BGIBMGA006839,BGIBMGA010797,BGIBMGA005634,BGIBMGA003558
GO:0042302	structural constituent of cuticle	molecular_function	0.99116	1	1	323	150	8731	0		1	BGIBMGA000347
GO:0008324	cation transmembrane transporter activity	molecular_function	0.99186	1	2	323	190	8731	2	Novel00945,Novel00162	0
GO:0019222	regulation of metabolic process	biological_process	0.99254	1	9	323	485	8731	5	BGIBMGA009854,BGIBMGA004340,BGIBMGA006484,BGIBMGA006415,BGIBMGA001129	4	Novel01293,BGIBMGA006839,BGIBMGA003558,BGIBMGA005634
GO:0019219	regulation of nucleobase-containing compound metabolic process	biological_process	0.99285	1	8	323	449	8731	4	BGIBMGA006415,BGIBMGA001129,BGIBMGA009854,BGIBMGA006484	4	BGIBMGA003558,BGIBMGA005634,Novel01293,BGIBMGA006839
GO:0051171	regulation of nitrogen compound metabolic process	biological_process	0.99285	1	8	323	449	8731	4	BGIBMGA009854,BGIBMGA006484,BGIBMGA001129,BGIBMGA006415	4	Novel01293,BGIBMGA006839,BGIBMGA003558,BGIBMGA005634
GO:0034645	cellular macromolecule biosynthetic process	biological_process	0.99349	1	18	323	816	8731	9	BGIBMGA006415,Novel00592,BGIBMGA006484,BGIBMGA000851,BGIBMGA001129,BGIBMGA009854,Novel00455,BGIBMGA000121,BGIBMGA008087	9	BGIBMGA009708,BGIBMGA005634,BGIBMGA003558,BGIBMGA010797,Novel00606,BGIBMGA000395,BGIBMGA006839,Novel01491,Novel01293
GO:0009059	macromolecule biosynthetic process	biological_process	0.99385	1	18	323	819	8731	9	BGIBMGA006415,Novel00592,BGIBMGA000851,BGIBMGA006484,BGIBMGA001129,BGIBMGA009854,Novel00455,BGIBMGA000121,BGIBMGA008087	9	BGIBMGA005634,BGIBMGA003558,BGIBMGA009708,BGIBMGA010797,Novel00606,Novel01491,BGIBMGA000395,BGIBMGA006839,Novel01293
GO:0071702	organic substance transport	biological_process	0.9944	1	3	323	244	8731	2	BGIBMGA009572,BGIBMGA014607	1	BGIBMGA007350
GO:0005216	ion channel activity	molecular_function	0.9944	1	1	323	127	8731	1	BGIBMGA003046	0
GO:0015267	channel activity	molecular_function	0.9944	1	1	323	127	8731	1	BGIBMGA003046	0
GO:0022803	passive transmembrane transporter activity	molecular_function	0.9944	1	1	323	127	8731	1	BGIBMGA003046	0
GO:0022838	substrate-specific channel activity	molecular_function	0.9944	1	1	323	127	8731	1	BGIBMGA003046	0
GO:1901136	carbohydrate derivative catabolic process	biological_process	0.99466	1	1	323	144	8731	0		1	BGIBMGA009131
GO:0005215	transporter activity	molecular_function	0.99496	1	12	323	578	8731	7	Novel00945,BGIBMGA003950,Novel01232,BGIBMGA003046,BGIBMGA014055,Novel00162,BGIBMGA005604	5	BGIBMGA005726,BGIBMGA004511,BGIBMGA006005,BGIBMGA012082,BGIBMGA003960
GO:0031323	regulation of cellular metabolic process	biological_process	0.99503	1	8	323	465	8731	4	BGIBMGA006415,BGIBMGA001129,BGIBMGA009854,BGIBMGA006484	4	BGIBMGA005634,BGIBMGA003558,Novel01293,BGIBMGA006839
GO:0080090	regulation of primary metabolic process	biological_process	0.99514	1	8	323	465	8731	4	BGIBMGA006484,BGIBMGA009854,BGIBMGA001129,BGIBMGA006415	4	BGIBMGA006839,Novel01293,BGIBMGA005634,BGIBMGA003558
GO:0005515	protein binding	molecular_function	0.99517	1	69	323	2290	8731	30	BGIBMGA013957,BGIBMGA006484,BGIBMGA009441,BGIBMGA003646,BGIBMGA004579,BGIBMGA005364,BGIBMGA009611,BGIBMGA005950,BGIBMGA009607,BGIBMGA005325,BGIBMGA009572,BGIBMGA001129,BGIBMGA014120,BGIBMGA000973,BGIBMGA014048,BGIBMGA008988,BGIBMGA005589,BGIBMGA006415,BGIBMGA006911,BGIBMGA000966,BGIBMGA002211,BGIBMGA011270,BGIBMGA000972,BGIBMGA011658,BGIBMGA012166,BGIBMGA003786,BGIBMGA013761,BGIBMGA012025,BGIBMGA…	39	Novel01511,BGIBMGA006348,BGIBMGA010659,BGIBMGA000699,BGIBMGA005634,BGIBMGA008146,BGIBMGA000397,Novel01519,BGIBMGA001370,BGIBMGA011752,BGIBMGA002043,BGIBMGA000063,BGIBMGA008174,BGIBMGA007350,BGIBMGA013837,BGIBMGA007042,BGIBMGA008283,BGIBMGA012782,BGIBMGA002222,BGIBMGA009595,BGIBMGA010249,Novel00606,BGIBMGA001293,BGIBMGA008687,BGIBMGA011749,BGIBMGA001703,BGIBMGA013655,BGIBMGA010471,BGIBMGA002847,BG…
GO:0006351	transcription, DNA-dependent	biological_process	0.99558	1	8	323	468	8731	4	BGIBMGA006415,BGIBMGA001129,BGIBMGA009854,BGIBMGA006484	4	BGIBMGA003558,BGIBMGA005634,Novel01293,BGIBMGA006839
GO:0032774	RNA biosynthetic process	biological_process	0.99584	1	8	323	471	8731	4	BGIBMGA001129,BGIBMGA006415,BGIBMGA009854,BGIBMGA006484	4	BGIBMGA005634,BGIBMGA003558,Novel01293,BGIBMGA006839
GO:0043170	macromolecule metabolic process	biological_process	0.99627	1	56	323	2011	8731	34	BGIBMGA004837,BGIBMGA012292,Novel00855,BGIBMGA006152,BGIBMGA011051,BGIBMGA005460,BGIBMGA014583,BGIBMGA014035,BGIBMGA000851,BGIBMGA011543,Novel00592,BGIBMGA001129,BGIBMGA006933,BGIBMGA011775,BGIBMGA014578,BGIBMGA000121,BGIBMGA008087,BGIBMGA009854,BGIBMGA004948,BGIBMGA006415,BGIBMGA007194,BGIBMGA007046,BGIBMGA005320,BGIBMGA006484,BGIBMGA000973,BGIBMGA006801,BGIBMGA011987,BGIBMGA012788,BGIBMGA000974…	22	BGIBMGA014579,BGIBMGA004460,BGIBMGA000395,BGIBMGA006417,Novel01491,BGIBMGA000063,BGIBMGA012807,BGIBMGA006582,Novel01293,BGIBMGA008315,BGIBMGA010797,BGIBMGA009708,BGIBMGA003558,BGIBMGA005634,BGIBMGA006839,BGIBMGA013746,Novel00606,BGIBMGA010471,BGIBMGA002671,BGIBMGA009551,BGIBMGA000529,BGIBMGA010092
GO:0019538	protein metabolic process	biological_process	0.9965	1	29	323	1181	8731	18	BGIBMGA000974,BGIBMGA000121,BGIBMGA008087,BGIBMGA002527,Novel00455,BGIBMGA012292,BGIBMGA005320,BGIBMGA007046,BGIBMGA004837,BGIBMGA007194,BGIBMGA011051,BGIBMGA006152,BGIBMGA000851,BGIBMGA000973,BGIBMGA014035,BGIBMGA012788,BGIBMGA006801,Novel00592	11	BGIBMGA009551,BGIBMGA006582,BGIBMGA000529,BGIBMGA010092,BGIBMGA010797,BGIBMGA004460,BGIBMGA000395,BGIBMGA006417,BGIBMGA013746,BGIBMGA012807,BGIBMGA000063
GO:0005488	binding	molecular_function	0.99655	1	180	323	5339	8731	90	BGIBMGA005637,BGIBMGA014578,BGIBMGA004614,BGIBMGA001884,BGIBMGA008537,BGIBMGA003913,BGIBMGA004948,BGIBMGA013761,BGIBMGA012025,BGIBMGA005505,BGIBMGA014538,BGIBMGA012166,BGIBMGA012871,BGIBMGA010957,BGIBMGA002773,BGIBMGA004408,BGIBMGA007343,BGIBMGA011270,BGIBMGA000972,Novel00858,BGIBMGA011658,BGIBMGA009901,BGIBMGA005320,BGIBMGA014607,BGIBMGA002211,BGIBMGA014120,BGIBMGA000973,BGIBMGA011987,BGIBMGA005…	90	BGIBMGA004277,BGIBMGA008744,BGIBMGA002620,BGIBMGA014579,BGIBMGA004635,BGIBMGA000888,BGIBMGA014536,Novel01194,BGIBMGA001684,BGIBMGA013655,BGIBMGA002671,BGIBMGA010471,BGIBMGA005239,BGIBMGA001703,BGIBMGA002307,BGIBMGA001160,BGIBMGA007111,BGIBMGA011749,BGIBMGA005726,BGIBMGA001546,BGIBMGA004276,BGIBMGA009595,Novel00606,BGIBMGA010720,BGIBMGA014451,BGIBMGA001776,BGIBMGA008283,BGIBMGA010840,BGIBMGA007350…
GO:0050789	regulation of biological process	biological_process	0.99713	1	25	323	1085	8731	12	BGIBMGA006484,BGIBMGA007397,BGIBMGA000217,BGIBMGA006544,BGIBMGA006415,BGIBMGA004340,Novel00005,BGIBMGA010460,Novel00565,BGIBMGA009854,BGIBMGA014261,BGIBMGA001129	13	BGIBMGA006839,BGIBMGA002043,BGIBMGA000063,Novel00552,BGIBMGA000699,BGIBMGA013448,BGIBMGA003558,BGIBMGA005634,Novel01293,BGIBMGA008283,BGIBMGA010092,BGIBMGA008120,BGIBMGA012197
GO:0044267	cellular protein metabolic process	biological_process	0.9972	1	17	323	792	8731	11	BGIBMGA000974,BGIBMGA008087,BGIBMGA000121,Novel00455,BGIBMGA012292,BGIBMGA004837,BGIBMGA006152,BGIBMGA000973,BGIBMGA000851,Novel00592,BGIBMGA006801	6	BGIBMGA006582,BGIBMGA010092,BGIBMGA010797,BGIBMGA006417,BGIBMGA000395,BGIBMGA000063
GO:0050794	regulation of cellular process	biological_process	0.99754	1	24	323	1061	8731	11	BGIBMGA006484,BGIBMGA007397,BGIBMGA000217,BGIBMGA006415,BGIBMGA006544,BGIBMGA010460,Novel00005,BGIBMGA014261,BGIBMGA009854,Novel00565,BGIBMGA001129	13	BGIBMGA006839,Novel00552,BGIBMGA000063,BGIBMGA002043,BGIBMGA000699,BGIBMGA003558,BGIBMGA005634,BGIBMGA013448,BGIBMGA008120,BGIBMGA010092,BGIBMGA008283,Novel01293,BGIBMGA012197
