# Supplementary material for: Transcriptome Analysis of Thermal Parthenogenesis of the Domesticated Silkworm
Source: PLoS One. 2015 Aug 14;10(8):e0135215. doi: 10.1371/journal.pone.0135215 (PMC4537240; doi:10.1371/journal.pone.0135215)
Supplement: S7 Table — (XLS) [file pone.0135215.s007.xls]

##The most enriched pathway or disease terms:
##Statistic method: hypergeometric test
##FDR correction method: Benjamini and Hochberg (1995)
#Term	Database	Id	Sample number	Background number	P-Value	Corrected P-Value	Genes	KO	Entrez_ID	Ensembl_ID	KO_name	Hyperlink
Metabolic pathways (domestic silkworm)	KEGG PATHWAY	bmor01100	27	665	0.00311982814058	0.212698301987	BGIBMGA014049|BGIBMGA007111|BGIBMGA006968|BGIBMGA001160|BGIBMGA011774|BGIBMGA001129|BGIBMGA004251|BGIBMGA005528|BGIBMGA010403|BGIBMGA011308|BGIBMGA000572|BGIBMGA001648|BGIBMGA008283|Novel00560|BGIBMGA004276|BGIBMGA004277|Novel01254|BGIBMGA000121|BGIBMGA000236|BGIBMGA012123|BGIBMGA002349|BGIBMGA003911|BGIBMGA004208|BGIBMGA001291|BGIBMGA005899|BGIBMGA005537|BGIBMGA011964|BGIBMGA006246	bmor:733033|bmor:101737414|bmor:692509|bmor:101735515|bmor:101736818|bmor:101741392|bmor:732996|bmor:101737137|bmor:692889|bmor:733139|bmor:100141424|bmor:101743914|bmor:100329154|bmor:101738038|bmor:733130|bmor:733130|bmor:101735646|bmor:101737047|bmor:100190958|bmor:101745635|bmor:733011|bmor:101745697|bmor:692944|bmor:101744799|bmor:693032|bmor:101736504|bmor:101743445|bmor:101740919|	| | | | | | | | | | | | | | | | | | | | | | | | | | | |	733033|101737414|692509|101735515|101736818|101741392|732996|101737137|692889|733139|100141424|101743914|100329154|101738038|733130|733130|101735646|101737047|100190958|101745635|733011|101745697|692944|101744799|693032|101736504|101743445|101740919|	None|None|None|None|None|None|None|None|None|None|None|None|None|None|None|None|None|None|None|None|None|None|None|None|None|None|None|None|	http://www.genome.jp/kegg-bin/show_pathway?bmor01100
Nicotinate and nicotinamide metabolism (domestic silkworm)	KEGG PATHWAY	bmor00760	3	15	0.00472894121715	0.212698301987	BGIBMGA014049|BGIBMGA001160|BGIBMGA011774	bmor:733033|bmor:101735515|bmor:101736818|	| | |	733033|101735515|101736818|	None|None|None|	http://www.genome.jp/kegg-bin/show_pathway?bmor00760
Valine, leucine and isoleucine degradation (domestic silkworm)	KEGG PATHWAY	bmor00280	4	30	0.00502436933829	0.212698301987	BGIBMGA000236|BGIBMGA005528|BGIBMGA010403|BGIBMGA011308	bmor:100190958|bmor:101737137|bmor:692889|bmor:733139|	| | | |	100190958|101737137|692889|733139|	None|None|None|None|	http://www.genome.jp/kegg-bin/show_pathway?bmor00280
Glutathione metabolism (domestic silkworm)	KEGG PATHWAY	bmor00480	4	41	0.0152139879159	0.483044116331	BGIBMGA002222|BGIBMGA004251|BGIBMGA004447|BGIBMGA011658	bmor:692521|bmor:732996|bmor:101745413|bmor:692941|	| | | |	692521|732996|101745413|692941|	None|None|None|None|	http://www.genome.jp/kegg-bin/show_pathway?bmor00480
Pyruvate metabolism (domestic silkworm)	KEGG PATHWAY	bmor00620	3	27	0.0247528864424	0.628723315637	BGIBMGA010403|BGIBMGA006246|BGIBMGA004276|BGIBMGA004277	bmor:692889|bmor:101740919|bmor:733130|bmor:733130|	| | | |	692889|101740919|733130|733130|	None|None|None|None|	http://www.genome.jp/kegg-bin/show_pathway?bmor00620
Glycosphingolipid biosynthesis - globo series (domestic silkworm)	KEGG PATHWAY	bmor00603	2	14	0.0416444087342	0.881473318206	BGIBMGA005899|BGIBMGA003911	bmor:693032|bmor:101745697|	| |	693032|101745697|	None|None|	http://www.genome.jp/kegg-bin/show_pathway?bmor00603
Inositol phosphate metabolism (domestic silkworm)	KEGG PATHWAY	bmor00562	3	36	0.0518920112707	0.94146934734	BGIBMGA008283|BGIBMGA005537|Novel01254	bmor:100329154|bmor:101736504|bmor:101735646|	| | |	100329154|101736504|101735646|	None|None|None|	http://www.genome.jp/kegg-bin/show_pathway?bmor00562
Tryptophan metabolism (domestic silkworm)	KEGG PATHWAY	bmor00380	2	19	0.0725295211321	0.997800514136	BGIBMGA006968|BGIBMGA010403	bmor:692509|bmor:692889|	| |	692509|692889|	None|None|	http://www.genome.jp/kegg-bin/show_pathway?bmor00380
Phosphatidylinositol signaling system (domestic silkworm)	KEGG PATHWAY	bmor04070	3	42	0.0754564377271	0.997800514136	BGIBMGA008283|BGIBMGA005537|Novel01254	bmor:100329154|bmor:101736504|bmor:101735646|	| | |	100329154|101736504|101735646|	None|None|None|	http://www.genome.jp/kegg-bin/show_pathway?bmor04070
beta-Alanine metabolism (domestic silkworm)	KEGG PATHWAY	bmor00410	2	20	0.0793803365464	0.997800514136	BGIBMGA007111|BGIBMGA010403	bmor:101737414|bmor:692889|	| |	101737414|692889|	None|None|	http://www.genome.jp/kegg-bin/show_pathway?bmor00410
Cysteine and methionine metabolism (domestic silkworm)	KEGG PATHWAY	bmor00270	2	21	0.0864236665787	0.997800514136	BGIBMGA004208|BGIBMGA012123	bmor:692944|bmor:101745635|	| |	692944|101745635|	None|None|	http://www.genome.jp/kegg-bin/show_pathway?bmor00270
Drug metabolism - cytochrome P450 (domestic silkworm)	KEGG PATHWAY	bmor00982	2	24	0.108583946516	1.0	BGIBMGA002222|BGIBMGA011658	bmor:692521|bmor:692941|	| |	692521|692941|	None|None|	http://www.genome.jp/kegg-bin/show_pathway?bmor00982
Metabolism of xenobiotics by cytochrome P450 (domestic silkworm)	KEGG PATHWAY	bmor00980	2	25	0.116274901126	1.0	BGIBMGA002222|BGIBMGA011658	bmor:692521|bmor:692941|	| |	692521|692941|	None|None|	http://www.genome.jp/kegg-bin/show_pathway?bmor00980
Sphingolipid metabolism (domestic silkworm)	KEGG PATHWAY	bmor00600	2	27	0.132047190823	1.0	BGIBMGA011964|BGIBMGA001129	bmor:101743445|bmor:101741392|	| |	101743445|101741392|	None|None|	http://www.genome.jp/kegg-bin/show_pathway?bmor00600
Peroxisome (domestic silkworm)	KEGG PATHWAY	bmor04146	4	84	0.135481879867	1.0	BGIBMGA011208|BGIBMGA011395|BGIBMGA014087|Novel00048|BGIBMGA007722	bmor:101741449|bmor:101741449|bmor:732921|bmor:101739612|bmor:101737781|	| | | | |	101741449|101741449|732921|101739612|101737781|	None|None|None|None|None|	http://www.genome.jp/kegg-bin/show_pathway?bmor04146
Fanconi anemia pathway (domestic silkworm)	KEGG PATHWAY	bmor03460	3	55	0.139077388406	1.0	BGIBMGA008315|BGIBMGA013837|BGIBMGA005251	bmor:101738854|bmor:101740773|bmor:101747068|	| | |	101738854|101740773|101747068|	None|None|None|	http://www.genome.jp/kegg-bin/show_pathway?bmor03460
RNA transport (domestic silkworm)	KEGG PATHWAY	bmor03013	5	121	0.156057909387	1.0	BGIBMGA013026|BGIBMGA007431|BGIBMGA001699|BGIBMGA004127|BGIBMGA004933	bmor:101744517|bmor:101743967|bmor:101740710|bmor:101741753|bmor:100101167|	| | | | |	101744517|101743967|101740710|101741753|100101167|	None|None|None|None|None|	http://www.genome.jp/kegg-bin/show_pathway?bmor03013
Arginine and proline metabolism (domestic silkworm)	KEGG PATHWAY	bmor00330	2	30	0.1565309841	1.0	BGIBMGA004251|BGIBMGA010403	bmor:732996|bmor:692889|	| |	732996|692889|	None|None|	http://www.genome.jp/kegg-bin/show_pathway?bmor00330
Glycerolipid metabolism (domestic silkworm)	KEGG PATHWAY	bmor00561	2	30	0.1565309841	1.0	BGIBMGA000572|BGIBMGA010403	bmor:100141424|bmor:692889|	| |	100141424|692889|	None|None|	http://www.genome.jp/kegg-bin/show_pathway?bmor00561
Lysosome (domestic silkworm)	KEGG PATHWAY	bmor04142	3	62	0.178860890261	1.0	BGIBMGA005899|BGIBMGA001129|BGIBMGA001291	bmor:693032|bmor:101741392|bmor:101744799|	| | |	693032|101741392|101744799|	None|None|None|	http://www.genome.jp/kegg-bin/show_pathway?bmor04142
Glycosylphosphatidylinositol(GPI)-anchor biosynthesis (domestic silkw	KEGG PATHWAY	bmor00563	2	33	0.181785230227	1.0	Novel00560|BGIBMGA000121	bmor:101738038|bmor:101737047|	| |	101738038|101737047|	None|None|	http://www.genome.jp/kegg-bin/show_pathway?bmor00563
Fatty acid degradation (domestic silkworm)	KEGG PATHWAY	bmor00071	2	34	0.190335565846	1.0	BGIBMGA011308|BGIBMGA010403	bmor:733139|bmor:692889|	| |	733139|692889|	None|None|	http://www.genome.jp/kegg-bin/show_pathway?bmor00071
Glycolysis / Gluconeogenesis (domestic silkworm)	KEGG PATHWAY	bmor00010	2	34	0.190335565846	1.0	BGIBMGA010403|BGIBMGA004276|BGIBMGA004277	bmor:692889|bmor:733130|bmor:733130|	| | |	692889|733130|733130|	None|None|None|	http://www.genome.jp/kegg-bin/show_pathway?bmor00010
Steroid biosynthesis (domestic silkworm)	KEGG PATHWAY	bmor00100	1	9	0.193141227076	1.0	Novel00691	bmor:101740142|	|	101740142|	None|	http://www.genome.jp/kegg-bin/show_pathway?bmor00100
Selenocompound metabolism (domestic silkworm)	KEGG PATHWAY	bmor00450	1	10	0.212168489408	1.0	BGIBMGA010797	bmor:101735767|	|	101735767|	None|	http://www.genome.jp/kegg-bin/show_pathway?bmor00450
Ribosome biogenesis in eukaryotes (domestic silkworm)	KEGG PATHWAY	bmor03008	3	68	0.215116916578	1.0	BGIBMGA005597|BGIBMGA009207|BGIBMGA004933	bmor:101737448|bmor:101744824|bmor:100101167|	| | |	101737448|101744824|100101167|	None|None|None|	http://www.genome.jp/kegg-bin/show_pathway?bmor03008
Histidine metabolism (domestic silkworm)	KEGG PATHWAY	bmor00340	1	14	0.283922689005	1.0	BGIBMGA010403	bmor:692889|	|	692889|	None|	http://www.genome.jp/kegg-bin/show_pathway?bmor00340
Glycosphingolipid biosynthesis - ganglio series (domestic silkworm)	KEGG PATHWAY	bmor00604	1	15	0.300822615975	1.0	BGIBMGA005899	bmor:693032|	|	693032|	None|	http://www.genome.jp/kegg-bin/show_pathway?bmor00604
Other glycan degradation (domestic silkworm)	KEGG PATHWAY	bmor00511	3	87	0.336688624677	1.0	BGIBMGA006905|BGIBMGA001129|BGIBMGA005899	bmor:101743490|bmor:101741392|bmor:693032|	| | |	101743490|101741392|693032|	None|None|None|	http://www.genome.jp/kegg-bin/show_pathway?bmor00511
Pantothenate and CoA biosynthesis (domestic silkworm)	KEGG PATHWAY	bmor00770	1	19	0.36455135369	1.0	BGIBMGA007111	bmor:101737414|	|	101737414|	None|	http://www.genome.jp/kegg-bin/show_pathway?bmor00770
Ascorbate and aldarate metabolism (domestic silkworm)	KEGG PATHWAY	bmor00053	1	19	0.36455135369	1.0	BGIBMGA010403	bmor:692889|	|	692889|	None|	http://www.genome.jp/kegg-bin/show_pathway?bmor00053
Sulfur metabolism (domestic silkworm)	KEGG PATHWAY	bmor00920	1	19	0.36455135369	1.0	BGIBMGA012123	bmor:101745635|	|	101745635|	None|	http://www.genome.jp/kegg-bin/show_pathway?bmor00920
Phagosome (domestic silkworm)	KEGG PATHWAY	bmor04145	2	54	0.364614867914	1.0	BGIBMGA013945|BGIBMGA000217	bmor:100145913|bmor:101736734|	| |	100145913|101736734|	None|None|	http://www.genome.jp/kegg-bin/show_pathway?bmor04145
Aminoacyl-tRNA biosynthesis (domestic silkworm)	KEGG PATHWAY	bmor00970	2	54	0.364614867914	1.0	BGIBMGA000851|BGIBMGA010797	bmor:101746251|bmor:101735767|	| |	101746251|101735767|	None|None|	http://www.genome.jp/kegg-bin/show_pathway?bmor00970
Circadian rhythm - fly (domestic silkworm)	KEGG PATHWAY	bmor04711	1	20	0.379560354593	1.0	BGIBMGA006227	bmor:733065|	|	733065|	None|	http://www.genome.jp/kegg-bin/show_pathway?bmor04711
Pyrimidine metabolism (domestic silkworm)	KEGG PATHWAY	bmor00240	3	98	0.407569128331	1.0	BGIBMGA014049|BGIBMGA007111|BGIBMGA011774	bmor:733033|bmor:101737414|bmor:101736818|	| | |	733033|101737414|101736818|	None|None|None|	http://www.genome.jp/kegg-bin/show_pathway?bmor00240
Pentose phosphate pathway (domestic silkworm)	KEGG PATHWAY	bmor00030	1	22	0.408530065115	1.0	BGIBMGA008478	bmor:101745091|	|	101745091|	None|	http://www.genome.jp/kegg-bin/show_pathway?bmor00030
Homologous recombination (domestic silkworm)	KEGG PATHWAY	bmor03440	1	22	0.408530065115	1.0	BGIBMGA002778	bmor:101744594|	|	101744594|	None|	http://www.genome.jp/kegg-bin/show_pathway?bmor03440
Glyoxylate and dicarboxylate metabolism (domestic silkworm)	KEGG PATHWAY	bmor00630	1	22	0.408530065115	1.0	BGIBMGA002349	bmor:733011|	|	733011|	None|	http://www.genome.jp/kegg-bin/show_pathway?bmor00630
Hedgehog signaling pathway (domestic silkworm)	KEGG PATHWAY	bmor04340	1	22	0.408530065115	1.0	Novel00262	bmor:101743039|	|	101743039|	None|	http://www.genome.jp/kegg-bin/show_pathway?bmor04340
RNA degradation (domestic silkworm)	KEGG PATHWAY	bmor03018	2	60	0.414947596453	1.0	BGIBMGA002671|BGIBMGA009854	bmor:733040|bmor:101737241|	| |	733040|101737241|	None|None|	http://www.genome.jp/kegg-bin/show_pathway?bmor03018
SNARE interactions in vesicular transport (domestic silkworm)	KEGG PATHWAY	bmor04130	1	25	0.449484201629	1.0	BGIBMGA007350	bmor:101735547|	|	101735547|	None|	http://www.genome.jp/kegg-bin/show_pathway?bmor04130
Carbon metabolism (domestic silkworm)	KEGG PATHWAY	bmor01200	2	65	0.455350596882	1.0	BGIBMGA006246|BGIBMGA012123	bmor:101740919|bmor:101745635|	| |	101740919|101745635|	None|None|	http://www.genome.jp/kegg-bin/show_pathway?bmor01200
Glycine, serine and threonine metabolism (domestic silkworm)	KEGG PATHWAY	bmor00260	1	26	0.462499591111	1.0	BGIBMGA013705	bmor:101738705|	|	101738705|	None|	http://www.genome.jp/kegg-bin/show_pathway?bmor00260
Drug metabolism - other enzymes (domestic silkworm)	KEGG PATHWAY	bmor00983	1	27	0.475209298814	1.0	BGIBMGA007111	bmor:101737414|	|	101737414|	None|	http://www.genome.jp/kegg-bin/show_pathway?bmor00983
Citrate cycle (TCA cycle) (domestic silkworm)	KEGG PATHWAY	bmor00020	1	27	0.475209298814	1.0	BGIBMGA004276|BGIBMGA004277	bmor:733130|bmor:733130|	| |	733130|733130|	None|None|	http://www.genome.jp/kegg-bin/show_pathway?bmor00020
Spliceosome (domestic silkworm)	KEGG PATHWAY	bmor03040	3	110	0.482174916285	1.0	BGIBMGA007509|BGIBMGA004963|BGIBMGA014536	bmor:101745281|bmor:101743352|bmor:100862772|	| | |	101745281|101743352|100862772|	None|None|None|	http://www.genome.jp/kegg-bin/show_pathway?bmor03040
Wnt signaling pathway (domestic silkworm)	KEGG PATHWAY	bmor04310	2	81	0.573055783373	1.0	BGIBMGA008283|BGIBMGA000217	bmor:100329154|bmor:101736734|	| |	100329154|101736734|	None|None|	http://www.genome.jp/kegg-bin/show_pathway?bmor04310
Proteasome (domestic silkworm)	KEGG PATHWAY	bmor03050	1	37	0.586983955953	1.0	BGIBMGA000971	bmor:101737354|	|	101737354|	None|	http://www.genome.jp/kegg-bin/show_pathway?bmor03050
Pentose and glucuronate interconversions (domestic silkworm)	KEGG PATHWAY	bmor00040	1	39	0.606320442234	1.0	BGIBMGA010403	bmor:692889|	|	692889|	None|	http://www.genome.jp/kegg-bin/show_pathway?bmor00040
Fatty acid metabolism (domestic silkworm)	KEGG PATHWAY	bmor01212	1	42	0.633651750635	1.0	BGIBMGA011308	bmor:733139|	|	733139|	None|	http://www.genome.jp/kegg-bin/show_pathway?bmor01212
Folate biosynthesis (domestic silkworm)	KEGG PATHWAY	bmor00790	1	42	0.633651750635	1.0	BGIBMGA011712	bmor:101736547|	|	101736547|	None|	http://www.genome.jp/kegg-bin/show_pathway?bmor00790
Lysine degradation (domestic silkworm)	KEGG PATHWAY	bmor00310	1	48	0.682786970411	1.0	BGIBMGA010403	bmor:692889|	|	692889|	None|	http://www.genome.jp/kegg-bin/show_pathway?bmor00310
Propanoate metabolism (domestic silkworm)	KEGG PATHWAY	bmor00640	1	49	0.690314231656	1.0	BGIBMGA010403	bmor:692889|	|	692889|	None|	http://www.genome.jp/kegg-bin/show_pathway?bmor00640
Purine metabolism (domestic silkworm)	KEGG PATHWAY	bmor00230	2	104	0.708258969733	1.0	BGIBMGA014049|BGIBMGA011774	bmor:733033|bmor:101736818|	| |	733033|101736818|	None|None|	http://www.genome.jp/kegg-bin/show_pathway?bmor00230
Protein processing in endoplasmic reticulum (domestic silkworm)	KEGG PATHWAY	bmor04141	2	111	0.741679165608	1.0	BGIBMGA004103|BGIBMGA014536	bmor:778468|bmor:100862772|	| |	778468|100862772|	None|None|	http://www.genome.jp/kegg-bin/show_pathway?bmor04141
Glycosaminoglycan degradation (domestic silkworm)	KEGG PATHWAY	bmor00531	2	114	0.754978303594	1.0	BGIBMGA005899|BGIBMGA001291	bmor:693032|bmor:101744799|	| |	693032|101744799|	None|None|	http://www.genome.jp/kegg-bin/show_pathway?bmor00531
Porphyrin and chlorophyll metabolism (domestic silkworm)	KEGG PATHWAY	bmor00860	1	59	0.756482399754	1.0	BGIBMGA001648	bmor:101743914|	|	101743914|	None|	http://www.genome.jp/kegg-bin/show_pathway?bmor00860
mRNA surveillance pathway (domestic silkworm)	KEGG PATHWAY	bmor03015	1	63	0.778829867657	1.0	BGIBMGA004933	bmor:100101167|	|	100101167|	None|	http://www.genome.jp/kegg-bin/show_pathway?bmor03015
Biosynthesis of amino acids (domestic silkworm)	KEGG PATHWAY	bmor01230	1	65	0.789227309938	1.0	BGIBMGA012123	bmor:101745635|	|	101745635|	None|	http://www.genome.jp/kegg-bin/show_pathway?bmor01230
Neuroactive ligand-receptor interaction (domestic silkworm)	KEGG PATHWAY	bmor04080	1	69	0.808587790618	1.0	BGIBMGA010460	bmor:101738582|	|	101738582|	None|	http://www.genome.jp/kegg-bin/show_pathway?bmor04080
Ribosome (domestic silkworm)	KEGG PATHWAY	bmor03010	2	131	0.819715144874	1.0	BGIBMGA004013|Novel00455	bmor:101737237|bmor:693065|	| |	101737237|693065|	None|None|	http://www.genome.jp/kegg-bin/show_pathway?bmor03010
Endocytosis (domestic silkworm)	KEGG PATHWAY	bmor04144	1	73	0.826180829489	1.0	BGIBMGA014536	bmor:100862772|	|	100862772|	None|	http://www.genome.jp/kegg-bin/show_pathway?bmor04144
Ubiquitin mediated proteolysis (domestic silkworm)	KEGG PATHWAY	bmor04120	1	82	0.860110248205	1.0	BGIBMGA004053	bmor:101743486|	|	101743486|	None|	http://www.genome.jp/kegg-bin/show_pathway?bmor04120
Notch signaling pathway (domestic silkworm)	KEGG PATHWAY	bmor04330	1	87	0.876026001206	1.0	Novel00980	bmor:692897|	|	692897|	None|	http://www.genome.jp/kegg-bin/show_pathway?bmor04330
Amino sugar and nucleotide sugar metabolism (domestic silkworm)	KEGG PATHWAY	bmor00520	1	180	0.987124129569	1.0	BGIBMGA005899	bmor:693032|	|	693032|	None|	http://www.genome.jp/kegg-bin/show_pathway?bmor00520
Hippo signaling pathway - fly (domestic silkworm)	KEGG PATHWAY	bmor04391	1	187	0.989157411427	1.0	BGIBMGA013945	bmor:100145913|	|	100145913|	None|	http://www.genome.jp/kegg-bin/show_pathway?bmor04391
Other types of O-glycan biosynthesis (domestic silkworm)	KEGG PATHWAY	bmor00514	1	309	0.999475091565	1.0	BGIBMGA007501	bmor:101746748|	|	101746748|	None|	http://www.genome.jp/kegg-bin/show_pathway?bmor00514
--------------------
#Term	Database	Id	Sample number	Background number	P-Value	Corrected P-Value	Genes	KO	Entrez_ID	Ensembl_ID	KO_name	Hyperlink
--------------------
