# Supplementary material for: Transcriptome Analysis of Thermal Parthenogenesis of the Domesticated Silkworm
Source: PLoS One. 2015 Aug 14;10(8):e0135215. doi: 10.1371/journal.pone.0135215 (PMC4537240; doi:10.1371/journal.pone.0135215)
Supplement: S8 Table — (XLS) [file pone.0135215.s008.xls]

##The most enriched pathway or disease terms:
##Statistic method: hypergeometric test
##FDR correction method: Benjamini and Hochberg (1995)
#Term	Database	Id	Sample number	Background number	P-Value	Corrected P-Value	Genes	KO	Entrez_ID	Ensembl_ID	KO_name	Hyperlink
Metabolic pathways (domestic silkworm)	KEGG PATHWAY	bmor01100	31	665	0.000784962609313	0.0996902513828	BGIBMGA014049|BGIBMGA007111|BGIBMGA006968|BGIBMGA001160|BGIBMGA011774|BGIBMGA001129|BGIBMGA004251|BGIBMGA005528|BGIBMGA010403|BGIBMGA007343|BGIBMGA000572|BGIBMGA001648|BGIBMGA008283|Novel00560|BGIBMGA004276|BGIBMGA004277|BGIBMGA007121|Novel01254|BGIBMGA000121|BGIBMGA000236|BGIBMGA010764|BGIBMGA012123|BGIBMGA002349|BGIBMGA004208|BGIBMGA001291|Novel00592|BGIBMGA009467|BGIBMGA005537|BGIBMGA011964|BG…	bmor:733033|bmor:101737414|bmor:692509|bmor:101735515|bmor:101736818|bmor:101741392|bmor:732996|bmor:101737137|bmor:692889|bmor:101743531|bmor:100141424|bmor:101743914|bmor:100329154|bmor:101738038|bmor:733130|bmor:733130|bmor:101738186|bmor:101735646|bmor:101737047|bmor:100190958|bmor:101744108|bmor:101745635|bmor:733011|bmor:692944|bmor:101744799|bmor:101746707|bmor:101746460|bmor:101736504|bmo…	| | | | | | | | | | | | | | | | | | | | | | | | | | | | | | | |	733033|101737414|692509|101735515|101736818|101741392|732996|101737137|692889|101743531|100141424|101743914|100329154|101738038|733130|733130|101738186|101735646|101737047|100190958|101744108|101745635|733011|692944|101744799|101746707|101746460|101736504|101743445|100101182|101743834|101740919|	None|None|None|None|None|None|None|None|None|None|None|None|None|None|None|None|None|None|None|None|None|None|None|None|None|None|None|None|None|None|None|None|	http://www.genome.jp/kegg-bin/show_pathway?bmor01100
Glutathione metabolism (domestic silkworm)	KEGG PATHWAY	bmor00480	5	41	0.00388720497623	0.19666455775	BGIBMGA002222|BGIBMGA004251|BGIBMGA004447|BGIBMGA010764|BGIBMGA011658	bmor:692521|bmor:732996|bmor:101745413|bmor:101744108|bmor:692941|	| | | | |	692521|732996|101745413|101744108|692941|	None|None|None|None|None|	http://www.genome.jp/kegg-bin/show_pathway?bmor00480
Pyruvate metabolism (domestic silkworm)	KEGG PATHWAY	bmor00620	4	27	0.00480264836839	0.19666455775	BGIBMGA006419|BGIBMGA010403|BGIBMGA006246|BGIBMGA004276|BGIBMGA004277	bmor:100101182|bmor:692889|bmor:101740919|bmor:733130|bmor:733130|	| | | | |	100101182|692889|101740919|733130|733130|	None|None|None|None|None|	http://www.genome.jp/kegg-bin/show_pathway?bmor00620
Nicotinate and nicotinamide metabolism (domestic silkworm)	KEGG PATHWAY	bmor00760	3	15	0.00619415929921	0.19666455775	BGIBMGA014049|BGIBMGA001160|BGIBMGA011774	bmor:733033|bmor:101735515|bmor:101736818|	| | |	733033|101735515|101736818|	None|None|None|	http://www.genome.jp/kegg-bin/show_pathway?bmor00760
Valine, leucine and isoleucine degradation (domestic silkworm)	KEGG PATHWAY	bmor00280	3	30	0.0416699764107	0.922112783563	BGIBMGA000236|BGIBMGA005528|BGIBMGA010403	bmor:100190958|bmor:101737137|bmor:692889|	| | |	100190958|101737137|692889|	None|None|None|	http://www.genome.jp/kegg-bin/show_pathway?bmor00280
Glycosylphosphatidylinositol(GPI)-anchor biosynthesis (domestic silkw	KEGG PATHWAY	bmor00563	3	33	0.0529585888849	0.922112783563	Novel00560|Novel00592|BGIBMGA000121	bmor:101738038|bmor:101746707|bmor:101737047|	| | |	101738038|101746707|101737047|	None|None|None|	http://www.genome.jp/kegg-bin/show_pathway?bmor00563
Fanconi anemia pathway (domestic silkworm)	KEGG PATHWAY	bmor03460	4	55	0.0535422343781	0.922112783563	BGIBMGA008315|BGIBMGA013837|BGIBMGA012027|BGIBMGA005251	bmor:101738854|bmor:101740773|bmor:101741322|bmor:101747068|	| | | |	101738854|101740773|101741322|101747068|	None|None|None|None|	http://www.genome.jp/kegg-bin/show_pathway?bmor03460
Inositol phosphate metabolism (domestic silkworm)	KEGG PATHWAY	bmor00562	3	36	0.0655583970932	0.922112783563	BGIBMGA008283|BGIBMGA005537|Novel01254	bmor:100329154|bmor:101736504|bmor:101735646|	| | |	100329154|101736504|101735646|	None|None|None|	http://www.genome.jp/kegg-bin/show_pathway?bmor00562
Lysosome (domestic silkworm)	KEGG PATHWAY	bmor04142	4	62	0.0763962937856	0.922112783563	BGIBMGA000222|BGIBMGA009191|BGIBMGA001129|BGIBMGA001291	bmor:101747227|bmor:101744899|bmor:101741392|bmor:101744799|	| | | |	101747227|101744899|101741392|101744799|	None|None|None|None|	http://www.genome.jp/kegg-bin/show_pathway?bmor04142
Tryptophan metabolism (domestic silkworm)	KEGG PATHWAY	bmor00380	2	19	0.0857223726894	0.922112783563	BGIBMGA006968|BGIBMGA010403	bmor:692509|bmor:692889|	| |	692509|692889|	None|None|	http://www.genome.jp/kegg-bin/show_pathway?bmor00380
Carbon metabolism (domestic silkworm)	KEGG PATHWAY	bmor01200	4	65	0.0874754490532	0.922112783563	BGIBMGA006419|BGIBMGA012123|BGIBMGA006246|BGIBMGA007121	bmor:100101182|bmor:101745635|bmor:101740919|bmor:101738186|	| | | |	100101182|101745635|101740919|101738186|	None|None|None|None|	http://www.genome.jp/kegg-bin/show_pathway?bmor01200
beta-Alanine metabolism (domestic silkworm)	KEGG PATHWAY	bmor00410	2	20	0.0936786313037	0.922112783563	BGIBMGA007111|BGIBMGA010403	bmor:101737414|bmor:692889|	| |	101737414|692889|	None|None|	http://www.genome.jp/kegg-bin/show_pathway?bmor00410
Phosphatidylinositol signaling system (domestic silkworm)	KEGG PATHWAY	bmor04070	3	42	0.09438949753	0.922112783563	BGIBMGA008283|BGIBMGA005537|Novel01254	bmor:100329154|bmor:101736504|bmor:101735646|	| | |	100329154|101736504|101735646|	None|None|None|	http://www.genome.jp/kegg-bin/show_pathway?bmor04070
Cysteine and methionine metabolism (domestic silkworm)	KEGG PATHWAY	bmor00270	2	21	0.101838416675	0.923819922692	BGIBMGA004208|BGIBMGA012123	bmor:692944|bmor:101745635|	| |	692944|101745635|	None|None|	http://www.genome.jp/kegg-bin/show_pathway?bmor00270
Glyoxylate and dicarboxylate metabolism (domestic silkworm)	KEGG PATHWAY	bmor00630	2	22	0.110185978716	0.932907953127	BGIBMGA002349|BGIBMGA007121	bmor:733011|bmor:101738186|	| |	733011|101738186|	None|None|	http://www.genome.jp/kegg-bin/show_pathway?bmor00630
Drug metabolism - cytochrome P450 (domestic silkworm)	KEGG PATHWAY	bmor00982	2	24	0.127384764056	0.979391281685	BGIBMGA002222|BGIBMGA011658	bmor:692521|bmor:692941|	| |	692521|692941|	None|None|	http://www.genome.jp/kegg-bin/show_pathway?bmor00982
Metabolism of xenobiotics by cytochrome P450 (domestic silkworm)	KEGG PATHWAY	bmor00980	2	25	0.136207747963	0.979391281685	BGIBMGA002222|BGIBMGA011658	bmor:692521|bmor:692941|	| |	692521|692941|	None|None|	http://www.genome.jp/kegg-bin/show_pathway?bmor00980
Jak-STAT signaling pathway (domestic silkworm)	KEGG PATHWAY	bmor04630	2	27	0.154234847509	0.979391281685	Novel01293|Novel00598	bmor:100302627|bmor:100862763|	| |	100302627|100862763|	None|None|	http://www.genome.jp/kegg-bin/show_pathway?bmor04630
Citrate cycle (TCA cycle) (domestic silkworm)	KEGG PATHWAY	bmor00020	2	27	0.154234847509	0.979391281685	BGIBMGA004276|BGIBMGA004277|BGIBMGA007121	bmor:733130|bmor:733130|bmor:101738186|	| | |	733130|733130|101738186|	None|None|None|	http://www.genome.jp/kegg-bin/show_pathway?bmor00020
Sphingolipid metabolism (domestic silkworm)	KEGG PATHWAY	bmor00600	2	27	0.154234847509	0.979391281685	BGIBMGA011964|BGIBMGA001129	bmor:101743445|bmor:101741392|	| |	101743445|101741392|	None|None|	http://www.genome.jp/kegg-bin/show_pathway?bmor00600
Peroxisome (domestic silkworm)	KEGG PATHWAY	bmor04146	4	84	0.173184905366	1.0	BGIBMGA014087|Novel00048|BGIBMGA007722|BGIBMGA011395	bmor:732921|bmor:101739612|bmor:101737781|bmor:101741449|	| | | |	732921|101739612|101737781|101741449|	None|None|None|None|	http://www.genome.jp/kegg-bin/show_pathway?bmor04146
Arginine and proline metabolism (domestic silkworm)	KEGG PATHWAY	bmor00330	2	30	0.182047210272	1.0	BGIBMGA004251|BGIBMGA010403	bmor:732996|bmor:692889|	| |	732996|692889|	None|None|	http://www.genome.jp/kegg-bin/show_pathway?bmor00330
Glycerolipid metabolism (domestic silkworm)	KEGG PATHWAY	bmor00561	2	30	0.182047210272	1.0	BGIBMGA000572|BGIBMGA010403	bmor:100141424|bmor:692889|	| |	100141424|692889|	None|None|	http://www.genome.jp/kegg-bin/show_pathway?bmor00561
RNA degradation (domestic silkworm)	KEGG PATHWAY	bmor03018	3	60	0.203256097075	1.0	BGIBMGA002671|BGIBMGA009854|BGIBMGA008899	bmor:733040|bmor:101737241|bmor:692825|	| | |	733040|101737241|692825|	None|None|None|	http://www.genome.jp/kegg-bin/show_pathway?bmor03018
Steroid biosynthesis (domestic silkworm)	KEGG PATHWAY	bmor00100	1	9	0.210729091865	1.0	Novel00691	bmor:101740142|	|	101740142|	None|	http://www.genome.jp/kegg-bin/show_pathway?bmor00100
Glycolysis / Gluconeogenesis (domestic silkworm)	KEGG PATHWAY	bmor00010	2	34	0.220118378393	1.0	BGIBMGA010403|BGIBMGA004276|BGIBMGA004277	bmor:692889|bmor:733130|bmor:733130|	| | |	692889|733130|733130|	None|None|None|	http://www.genome.jp/kegg-bin/show_pathway?bmor00010
Selenocompound metabolism (domestic silkworm)	KEGG PATHWAY	bmor00450	1	10	0.231228001685	1.0	BGIBMGA010797	bmor:101735767|	|	101735767|	None|	http://www.genome.jp/kegg-bin/show_pathway?bmor00450
Ribosome biogenesis in eukaryotes (domestic silkworm)	KEGG PATHWAY	bmor03008	3	68	0.258403399205	1.0	BGIBMGA005597|BGIBMGA009207|BGIBMGA004933	bmor:101737448|bmor:101744824|bmor:100101167|	| | |	101737448|101744824|100101167|	None|None|None|	http://www.genome.jp/kegg-bin/show_pathway?bmor03008
Histidine metabolism (domestic silkworm)	KEGG PATHWAY	bmor00340	1	14	0.308065573257	1.0	BGIBMGA010403	bmor:692889|	|	692889|	None|	http://www.genome.jp/kegg-bin/show_pathway?bmor00340
Spliceosome (domestic silkworm)	KEGG PATHWAY	bmor03040	4	110	0.319034478735	1.0	BGIBMGA004963|BGIBMGA010488|BGIBMGA008899|BGIBMGA014536	bmor:101743352|bmor:101741443|bmor:692825|bmor:100862772|	| | | |	101743352|101741443|692825|100862772|	None|None|None|None|	http://www.genome.jp/kegg-bin/show_pathway?bmor03040
2-Oxocarboxylic acid metabolism (domestic silkworm)	KEGG PATHWAY	bmor01210	1	17	0.360639096278	1.0	BGIBMGA007121	bmor:101738186|	|	101738186|	None|	http://www.genome.jp/kegg-bin/show_pathway?bmor01210
Regulation of autophagy (domestic silkworm)	KEGG PATHWAY	bmor04140	1	18	0.377265743902	1.0	BGIBMGA003954	bmor:100216353|	|	100216353|	None|	http://www.genome.jp/kegg-bin/show_pathway?bmor04140
RNA transport (domestic silkworm)	KEGG PATHWAY	bmor03013	4	121	0.384314927036	1.0	BGIBMGA013026|BGIBMGA004127|Novel00284|BGIBMGA004933	bmor:101744517|bmor:101741753|bmor:101736370|bmor:100101167|	| | | |	101744517|101741753|101736370|100101167|	None|None|None|None|	http://www.genome.jp/kegg-bin/show_pathway?bmor03013
Pantothenate and CoA biosynthesis (domestic silkworm)	KEGG PATHWAY	bmor00770	1	19	0.393462597858	1.0	BGIBMGA007111	bmor:101737414|	|	101737414|	None|	http://www.genome.jp/kegg-bin/show_pathway?bmor00770
Ascorbate and aldarate metabolism (domestic silkworm)	KEGG PATHWAY	bmor00053	1	19	0.393462597858	1.0	BGIBMGA010403	bmor:692889|	|	692889|	None|	http://www.genome.jp/kegg-bin/show_pathway?bmor00053
Sulfur metabolism (domestic silkworm)	KEGG PATHWAY	bmor00920	1	19	0.393462597858	1.0	BGIBMGA012123	bmor:101745635|	|	101745635|	None|	http://www.genome.jp/kegg-bin/show_pathway?bmor00920
Circadian rhythm - fly (domestic silkworm)	KEGG PATHWAY	bmor04711	1	20	0.409240701361	1.0	BGIBMGA006227	bmor:733065|	|	733065|	None|	http://www.genome.jp/kegg-bin/show_pathway?bmor04711
Aminoacyl-tRNA biosynthesis (domestic silkworm)	KEGG PATHWAY	bmor00970	2	54	0.410709604644	1.0	BGIBMGA000851|BGIBMGA010797	bmor:101746251|bmor:101735767|	| |	101746251|101735767|	None|None|	http://www.genome.jp/kegg-bin/show_pathway?bmor00970
Phagosome (domestic silkworm)	KEGG PATHWAY	bmor04145	2	54	0.410709604644	1.0	BGIBMGA001546|BGIBMGA000217	bmor:101742268|bmor:101736734|	| |	101742268|101736734|	None|None|	http://www.genome.jp/kegg-bin/show_pathway?bmor04145
Dorso-ventral axis formation (domestic silkworm)	KEGG PATHWAY	bmor04320	1	21	0.424610815596	1.0	Novel00598	bmor:100862763|	|	100862763|	None|	http://www.genome.jp/kegg-bin/show_pathway?bmor04320
Homologous recombination (domestic silkworm)	KEGG PATHWAY	bmor03440	1	22	0.439583426876	1.0	BGIBMGA002778	bmor:101744594|	|	101744594|	None|	http://www.genome.jp/kegg-bin/show_pathway?bmor03440
Mismatch repair (domestic silkworm)	KEGG PATHWAY	bmor03430	1	22	0.439583426876	1.0	BGIBMGA012027	bmor:101741322|	|	101741322|	None|	http://www.genome.jp/kegg-bin/show_pathway?bmor03430
Pyrimidine metabolism (domestic silkworm)	KEGG PATHWAY	bmor00240	3	98	0.469667265824	1.0	BGIBMGA014049|BGIBMGA007111|BGIBMGA011774	bmor:733033|bmor:101737414|bmor:101736818|	| | |	733033|101737414|101736818|	None|None|None|	http://www.genome.jp/kegg-bin/show_pathway?bmor00240
SNARE interactions in vesicular transport (domestic silkworm)	KEGG PATHWAY	bmor04130	1	25	0.482217128386	1.0	BGIBMGA007350	bmor:101735547|	|	101735547|	None|	http://www.genome.jp/kegg-bin/show_pathway?bmor04130
mRNA surveillance pathway (domestic silkworm)	KEGG PATHWAY	bmor03015	2	63	0.489593477879	1.0	BGIBMGA009595|BGIBMGA004933	bmor:101744320|bmor:100101167|	| |	101744320|100101167|	None|None|	http://www.genome.jp/kegg-bin/show_pathway?bmor03015
Biosynthesis of amino acids (domestic silkworm)	KEGG PATHWAY	bmor01230	2	65	0.506221157998	1.0	BGIBMGA012123|BGIBMGA007121	bmor:101745635|bmor:101738186|	| |	101745635|101738186|	None|None|	http://www.genome.jp/kegg-bin/show_pathway?bmor01230
Drug metabolism - other enzymes (domestic silkworm)	KEGG PATHWAY	bmor00983	1	27	0.508832583635	1.0	BGIBMGA007111	bmor:101737414|	|	101737414|	None|	http://www.genome.jp/kegg-bin/show_pathway?bmor00983
Purine metabolism (domestic silkworm)	KEGG PATHWAY	bmor00230	3	104	0.509331859563	1.0	BGIBMGA014049|BGIBMGA010092|BGIBMGA011774	bmor:733033|bmor:692412|bmor:101736818|	| | |	733033|692412|101736818|	None|None|None|	http://www.genome.jp/kegg-bin/show_pathway?bmor00230
Nitrogen metabolism (domestic silkworm)	KEGG PATHWAY	bmor00910	1	31	0.558052162573	1.0	BGIBMGA002647	bmor:692876|	|	692876|	None|	http://www.genome.jp/kegg-bin/show_pathway?bmor00910
MAPK signaling pathway - fly (domestic silkworm)	KEGG PATHWAY	bmor04013	1	32	0.569570790252	1.0	Novel00598	bmor:100862763|	|	100862763|	None|	http://www.genome.jp/kegg-bin/show_pathway?bmor04013
Fatty acid degradation (domestic silkworm)	KEGG PATHWAY	bmor00071	1	34	0.591720471674	1.0	BGIBMGA010403	bmor:692889|	|	692889|	None|	http://www.genome.jp/kegg-bin/show_pathway?bmor00071
Proteasome (domestic silkworm)	KEGG PATHWAY	bmor03050	1	37	0.622838410807	1.0	BGIBMGA000971	bmor:101737354|	|	101737354|	None|	http://www.genome.jp/kegg-bin/show_pathway?bmor03050
Wnt signaling pathway (domestic silkworm)	KEGG PATHWAY	bmor04310	2	81	0.626099864135	1.0	BGIBMGA008283|BGIBMGA000217	bmor:100329154|bmor:101736734|	| |	100329154|101736734|	None|None|	http://www.genome.jp/kegg-bin/show_pathway?bmor04310
Pentose and glucuronate interconversions (domestic silkworm)	KEGG PATHWAY	bmor00040	1	39	0.642262293683	1.0	BGIBMGA010403	bmor:692889|	|	692889|	None|	http://www.genome.jp/kegg-bin/show_pathway?bmor00040
Other glycan degradation (domestic silkworm)	KEGG PATHWAY	bmor00511	2	87	0.664895825004	1.0	BGIBMGA006905|BGIBMGA001129	bmor:101743490|bmor:101741392|	| |	101743490|101741392|	None|None|	http://www.genome.jp/kegg-bin/show_pathway?bmor00511
Ribosome (domestic silkworm)	KEGG PATHWAY	bmor03010	3	131	0.666134499771	1.0	BGIBMGA004013|BGIBMGA000395|Novel00455	bmor:101737237|bmor:692709|bmor:693065|	| | |	101737237|692709|693065|	None|None|None|	http://www.genome.jp/kegg-bin/show_pathway?bmor03010
Folate biosynthesis (domestic silkworm)	KEGG PATHWAY	bmor00790	1	42	0.669549329954	1.0	BGIBMGA008401	bmor:101743834|	|	101743834|	None|	http://www.genome.jp/kegg-bin/show_pathway?bmor00790
Lysine degradation (domestic silkworm)	KEGG PATHWAY	bmor00310	1	48	0.718070765948	1.0	BGIBMGA010403	bmor:692889|	|	692889|	None|	http://www.genome.jp/kegg-bin/show_pathway?bmor00310
Propanoate metabolism (domestic silkworm)	KEGG PATHWAY	bmor00640	1	49	0.725438805895	1.0	BGIBMGA010403	bmor:692889|	|	692889|	None|	http://www.genome.jp/kegg-bin/show_pathway?bmor00640
Porphyrin and chlorophyll metabolism (domestic silkworm)	KEGG PATHWAY	bmor00860	1	59	0.789366861438	1.0	BGIBMGA001648	bmor:101743914|	|	101743914|	None|	http://www.genome.jp/kegg-bin/show_pathway?bmor00860
Neuroactive ligand-receptor interaction (domestic silkworm)	KEGG PATHWAY	bmor04080	1	69	0.838479838019	1.0	BGIBMGA010460	bmor:101738582|	|	101738582|	None|	http://www.genome.jp/kegg-bin/show_pathway?bmor04080
Glycosaminoglycan biosynthesis - heparan sulfate / heparin (domestic	KEGG PATHWAY	bmor00534	1	72	0.850857952857	1.0	BGIBMGA006776	bmor:101740692|	|	101740692|	None|	http://www.genome.jp/kegg-bin/show_pathway?bmor00534
Endocytosis (domestic silkworm)	KEGG PATHWAY	bmor04144	1	73	0.854770741153	1.0	BGIBMGA014536	bmor:100862772|	|	100862772|	None|	http://www.genome.jp/kegg-bin/show_pathway?bmor04144
Notch signaling pathway (domestic silkworm)	KEGG PATHWAY	bmor04330	1	87	0.899951090653	1.0	Novel00980	bmor:692897|	|	692897|	None|	http://www.genome.jp/kegg-bin/show_pathway?bmor04330
Oxidative phosphorylation (domestic silkworm)	KEGG PATHWAY	bmor00190	1	103	0.934717600186	1.0	BGIBMGA007343	bmor:101743531|	|	101743531|	None|	http://www.genome.jp/kegg-bin/show_pathway?bmor00190
Protein processing in endoplasmic reticulum (domestic silkworm)	KEGG PATHWAY	bmor04141	1	111	0.947288480128	1.0	BGIBMGA014536	bmor:100862772|	|	100862772|	None|	http://www.genome.jp/kegg-bin/show_pathway?bmor04141
Glycosaminoglycan degradation (domestic silkworm)	KEGG PATHWAY	bmor00531	1	114	0.951354785446	1.0	BGIBMGA001291	bmor:101744799|	|	101744799|	None|	http://www.genome.jp/kegg-bin/show_pathway?bmor00531
ECM-receptor interaction (domestic silkworm)	KEGG PATHWAY	bmor04512	1	114	0.951354785446	1.0	BGIBMGA001935	bmor:101746167|	|	101746167|	None|	http://www.genome.jp/kegg-bin/show_pathway?bmor04512
Amino sugar and nucleotide sugar metabolism (domestic silkworm)	KEGG PATHWAY	bmor00520	1	180	0.99176575345	1.0	BGIBMGA009467	bmor:101746460|	|	101746460|	None|	http://www.genome.jp/kegg-bin/show_pathway?bmor00520
Other types of O-glycan biosynthesis (domestic silkworm)	KEGG PATHWAY	bmor00514	1	309	0.999758375901	1.0	BGIBMGA007501	bmor:101746748|	|	101746748|	None|	http://www.genome.jp/kegg-bin/show_pathway?bmor00514
--------------------
#Term	Database	Id	Sample number	Background number	P-Value	Corrected P-Value	Genes	KO	Entrez_ID	Ensembl_ID	KO_name	Hyperlink
--------------------
